# Supplementary material for: Synthesis and crystal structure of 2,4,6,8-tetra­kis­(3,5-di-tert-butyl­phen­oxy)pyrimido[5,4-d]pyrimidine: expansion of the Piedfort concept
Source: Acta Crystallogr E Crystallogr Commun. 2019 Feb 22;75(Pt 3):383–7. doi: 10.1107/S2056989019002470 (PMC6399706; doi:10.1107/S2056989019002470)
Supplement: Supplementary file 1 [file e-75-00383-sup1.cif]

##############################################################################
#                                                                            #
# This CIF contains the data in a paper accepted for publication in          #
# Acta Crystallographica Section E. It conforms to the requirements of       #
# Notes for Authors for Acta Crystallographica Section E, and has been       #
# peer reviewed under the auspices of the IUCr Commission on Journals.       #
#                                                                            #
# Full details of the Crystallographic Information File format               #
# are given in the paper "The Crystallographic Information File (CIF):       #
# a New Standard Archive File for Crystallography" by S. R. Hall, F. H.      #
# Allen and I. D. Brown [Acta Cryst. (1991), A47, 655-685].                  #
#                                                                            #
# The current version of the core CIF dictionary is obtainable from          #
# ftp://ftp.iucr.org/pub/cif_core.dic.                                       #
#                                                                            #
# Software is freely available for graphical display of the structure(s)     #
# in this CIF. For information consult the CIF software page                 #
# http://www.iucr.org/resources/cif/software.                                #
#                                                                            #
# This file may be used for bona fide research purposes within the           #
# scientific community so long as proper attribution is given to the journal # 
# article from which it was obtained.                                        #
#                                                                            #
##############################################################################
data_I
_audit_creation_method     SHELXL-2014/6
_journal_date_recd_electronic     2019-02-14
_journal_date_accepted     2019-02-17
_journal_name_full     'Acta Crystallographica, Section E'
_journal_year     2019
_journal_volume     75
_journal_issue      3
_journal_page_first     383
_journal_page_last     387
_journal_paper_category     GO
_journal_paper_doi     10.1107/S2056989019002470
_journal_coeditor_code     HB7803
_publ_contact_author_name     'Christopher S. Frampton'
_publ_contact_author_address
;
Experimental Techniques Centre
Brunel University London
Kingston Lane
Uxbridge
UB8 3PH
UK
;
_publ_contact_author_email     'chris.frampton@brunel.ac.uk'
_publ_contact_author_fax     ?
_publ_contact_author_phone     '07841373969'
_publ_section_title
;\
Synthesis and crystal structure of
2,4,6,8-tetrakis(3,5-di-<i>tert</i>-butylphenoxy)pyrimido[5,4-<i>d</i>]\
pyrimidine: expansion of the Piedfort concept.
;
loop_
    _publ_author_name
    _publ_author_footnote
    _publ_author_address
    'Gall, James H.' .
;
School of Chemistry
University of Glasgow
Glasgow
G12 8QQ
Scotland
;
    'MacNicol, David D.' .
;
School of Chemistry
University of Glasgow
Glasgow
G12 8QQ
Scotland
;
    'MacSween, Ross' .
;
School of Chemistry
University of Glasgow
Glasgow
G12 8QQ
Scotland
;
    'Frampton, Christopher S.' .
;
Experimental Techniques Centre
Brunel University London
Kingston Lane
Uxbridge
UB8 3PH
UK
;
_publ_section_synopsis
;
The title host compound, designed to self-assemble to form a new type of
extended core Piedfort unit reminiscent of an eight-legged spider host, forms
a number of crystalline inclusion compounds favouring oxygen-containing guest
molecules. We have established the presence of this unit in the unsolvated
molecular crystal at 100 K, which is monoclinic, space group
<i>P</i>2~1~/<i>n</i>, with <i>Z</i> = 8. The new Piedfort unit is chiral and
its core structure closely approximates to <i>D</i>~2~ symmetry, with both
enantiomers present in the crystal. Rather than being superposed with a
staggered arrangement of nitrogen atoms, the rings are rotated by an angle of
approximately 45\% with respect to each other.
;
_chemical_name_systematic
;\
2,4,6,8-Tetrakis(3,5-di-<i>tert</i>-butylphenoxy)pyrimido[5,4-<i>d</i>]\
pyrimidine
;
_chemical_name_common
;
;
_chemical_formula_moiety     'C62 H84 N4 O4'
_chemical_formula_sum     'C62 H84 N4 O4'
_chemical_formula_iupac     'C62 H84 N4 O4'
_chemical_formula_weight     949.33
_chemical_melting_point     ?
_space_group_crystal_system     monoclinic
_space_group_name_H-M_alt     'P 21/n'
_space_group_name_Hall     '-P 2yn'
loop_
    _space_group_symop_operation_xyz
    'x, y, z'
    '-x+1/2, y+1/2, -z+1/2'
    '-x, -y, -z'
    'x-1/2, -y-1/2, z-1/2'
_cell_length_a     18.48641(17)
_cell_length_b     15.84310(14)
_cell_length_c     39.4611(4)
_cell_angle_alpha     90
_cell_angle_beta     93.0666(8)
_cell_angle_gamma     90
_cell_volume     11540.91(18)
_cell_formula_units_Z     8
_cell_measurement_reflns_used     22911
_cell_measurement_theta_min     2.2310
_cell_measurement_theta_max     76.3170
_cell_measurement_temperature     100.0(10)
_exptl_crystal_description     Block
_exptl_crystal_colour     Colourless
_exptl_crystal_size_max     0.220
_exptl_crystal_size_mid     0.153
_exptl_crystal_size_min     0.070
_exptl_crystal_density_diffrn     1.093
_exptl_crystal_density_meas     ?
_exptl_crystal_density_method     ?
_exptl_crystal_F_000     4128
_exptl_absorpt_coefficient_mu     0.522
_exptl_absorpt_correction_type     gaussian
_exptl_absorpt_process_details
;
(CrysAlis PRO; Rigaku OD, 2015)
;
_exptl_absorpt_correction_T_min     0.931
_exptl_absorpt_correction_T_max     0.971
_diffrn_ambient_temperature     100.0(10)
_diffrn_source     'fine-focus sealed X-ray tube'
_diffrn_radiation_type     CuK\a
_diffrn_radiation_wavelength     1.54184
_diffrn_measurement_device_type
                        'Rigaku Oxford Diffraction SuperNova, Dualflex, AtlasS2'
_diffrn_measurement_method     '\w scans'
_diffrn_detector_area_resol_mean     5.2921
_diffrn_reflns_number     55767
_diffrn_reflns_av_R_equivalents     0.0243
_diffrn_reflns_av_unetI/netI     0.0309
_diffrn_reflns_theta_min     2.242
_diffrn_reflns_theta_max     74.494
_diffrn_reflns_theta_full     67.679
_diffrn_measured_fraction_theta_max     0.999
_diffrn_measured_fraction_theta_full     0.999
_diffrn_reflns_limit_h_min     -22
_diffrn_reflns_limit_h_max     23
_diffrn_reflns_limit_k_min     -19
_diffrn_reflns_limit_k_max     18
_diffrn_reflns_limit_l_min     -49
_diffrn_reflns_limit_l_max     35
_refine_special_details     ?
_reflns_number_total     23570
_reflns_number_gt     19544
_reflns_threshold_expression     'I > 2\s(I)'
_refine_ls_structure_factor_coef     Fsqd
_refine_ls_matrix_type     full
_refine_ls_R_factor_all     0.0587
_refine_ls_R_factor_gt     0.0479
_refine_ls_wR_factor_gt     0.1218
_refine_ls_wR_factor_ref     0.1297
_refine_ls_goodness_of_fit_ref     1.040
_refine_ls_restrained_S_all     1.040
_refine_ls_number_reflns     23570
_refine_ls_number_parameters     1461
_refine_ls_number_restraints     0
_refine_ls_hydrogen_treatment     constr
_refine_ls_weighting_scheme     calc
_refine_ls_weighting_details
              'w=1/[\s^2^(Fo^2^)+(0.0575P)^2^+4.1500P] where P=(Fo^2^+2Fc^2^)/3'
_atom_sites_solution_hydrogens     geom
_atom_sites_solution_primary     ?
_atom_sites_solution_secondary     ?
_refine_ls_shift/su_max     0.001
_refine_ls_shift/su_mean     0.000
_refine_diff_density_max     0.405
_refine_diff_density_min     -0.316
_refine_ls_extinction_method     none
_refine_ls_extinction_coef     .
loop_
    _atom_type_symbol
    _atom_type_description
    _atom_type_scat_dispersion_real
    _atom_type_scat_dispersion_imag
    _atom_type_scat_source
    'C' 'C' 0.0181 0.0091
                         'International Tables Vol C Tables 4.2.6.8 and 6.1.1.4'
    'H' 'H' 0.0000 0.0000
                         'International Tables Vol C Tables 4.2.6.8 and 6.1.1.4'
    'N' 'N' 0.0311 0.0180
                         'International Tables Vol C Tables 4.2.6.8 and 6.1.1.4'
    'O' 'O' 0.0492 0.0322
                         'International Tables Vol C Tables 4.2.6.8 and 6.1.1.4'
_computing_data_collection
;
CrysAlis PRO (Rigaku OD, 2015)
;
_computing_cell_refinement
;
CrysAlis PRO (Rigaku OD, 2015)
;
_computing_data_reduction
;
CrysAlis PRO (Rigaku OD, 2015)
;
_computing_structure_solution
;
SHELXD2014 (Schneider & Sheldrick, 2002)
;
_computing_structure_refinement
;
SHELXL2014 (Sheldrick, 2015)
;
_computing_molecular_graphics
;
SHELXTL (Sheldrick, 2015) and <i>Mercury</i> (Macrae <i>et al</i>.,
2008)
;
_computing_publication_material
;
SHELXTL (Sheldrick, 2008), <i>Mercury</i> (Macrae <i>et al</i>.,
2008) and publCIF (Westrip, 2010)
;
loop_
    _atom_site_type_symbol
    _atom_site_label
    _atom_site_fract_x
    _atom_site_fract_y
    _atom_site_fract_z
    _atom_site_U_iso_or_equiv
    _atom_site_adp_type
    _atom_site_calc_flag
    _atom_site_occupancy
    _atom_site_disorder_assembly
    _atom_site_disorder_group
    O O1A 0.18267(5) 0.23374(6) 0.30046(2) 0.0245(2) Uani d 1 . .
    O O2A 0.44643(5) 0.22229(6) 0.28634(2) 0.02371(19) Uani d 1 . .
    O O3A 0.52719(5) 0.11187(7) 0.39035(2) 0.0251(2) Uani d 1 . .
    O O4A 0.27392(5) 0.14668(7) 0.40357(2) 0.0248(2) Uani d 1 . .
    N N1A 0.22709(6) 0.18928(7) 0.35087(3) 0.0216(2) Uani d 1 . .
    N N2A 0.30715(6) 0.22284(7) 0.30665(3) 0.0220(2) Uani d 1 . .
    N N3A 0.49080(6) 0.17001(7) 0.33815(3) 0.0211(2) Uani d 1 . .
    N N4A 0.41041(6) 0.14137(7) 0.38251(3) 0.0202(2) Uani d 1 . .
    C C1A 0.24405(7) 0.21479(8) 0.31926(3) 0.0212(2) Uani d 1 . .
    C C2A 0.43673(7) 0.19706(8) 0.31823(3) 0.0205(2) Uani d 1 . .
    C C3A 0.47390(7) 0.14269(8) 0.36926(3) 0.0196(2) Uani d 1 . .
    C C4A 0.28195(7) 0.16923(8) 0.37138(3) 0.0205(2) Uani d 1 . .
    C C5A 0.36357(7) 0.19836(8) 0.32830(3) 0.0199(2) Uani d 1 . .
    C C6A 0.35559(7) 0.16968(8) 0.36120(3) 0.0196(2) Uani d 1 . .
    C C7A 0.18650(7) 0.26279(9) 0.26690(3) 0.0227(3) Uani d 1 . .
    C C8A 0.15401(8) 0.33989(9) 0.26016(3) 0.0251(3) Uani d 1 . .
    H H8AA 0.1364 0.3728 0.2781 0.030 Uiso calc 1 . .
    C C9A 0.14730(8) 0.36904(9) 0.22687(3) 0.0252(3) Uani d 1 . .
    C C10A 0.11194(9) 0.45485(10) 0.21917(4) 0.0322(3) Uani d 1 . .
    C C11A 0.04529(14) 0.46700(16) 0.23980(7) 0.0713(8) Uani d 1 . .
    H H11A 0.0214 0.5202 0.2332 0.107 Uiso calc 1 . .
    H H11B 0.0600 0.4687 0.2640 0.107 Uiso calc 1 . .
    H H11C 0.0116 0.4200 0.2354 0.107 Uiso calc 1 . .
    C C12A 0.08768(13) 0.46340(11) 0.18175(5) 0.0494(5) Uani d 1 . .
    H H12A 0.1303 0.4640 0.1680 0.074 Uiso calc 1 . .
    H H12B 0.0606 0.5161 0.1783 0.074 Uiso calc 1 . .
    H H12C 0.0566 0.4156 0.1750 0.074 Uiso calc 1 . .
    C C13A 0.16719(13) 0.52314(11) 0.22866(6) 0.0557(6) Uani d 1 . .
    H H13A 0.2073 0.5200 0.2135 0.084 Uiso calc 1 . .
    H H13B 0.1858 0.5147 0.2521 0.084 Uiso calc 1 . .
    H H13C 0.1441 0.5787 0.2265 0.084 Uiso calc 1 . .
    C C14A 0.17618(8) 0.31998(9) 0.20160(3) 0.0249(3) Uani d 1 . .
    H H14A 0.1726 0.3399 0.1789 0.030 Uiso calc 1 . .
    C C15A 0.21016(7) 0.24273(9) 0.20838(3) 0.0232(3) Uani d 1 . .
    C C16A 0.23903(8) 0.18808(9) 0.18015(3) 0.0271(3) Uani d 1 . .
    C C17A 0.19191(10) 0.10924(11) 0.17642(5) 0.0408(4) Uani d 1 . .
    H H17A 0.1958 0.0767 0.1976 0.061 Uiso calc 1 . .
    H H17B 0.2083 0.0746 0.1578 0.061 Uiso calc 1 . .
    H H17C 0.1413 0.1258 0.1716 0.061 Uiso calc 1 . .
    C C18A 0.23649(10) 0.23435(11) 0.14586(4) 0.0398(4) Uani d 1 . .
    H H18A 0.1861 0.2470 0.1387 0.060 Uiso calc 1 . .
    H H18B 0.2578 0.1985 0.1288 0.060 Uiso calc 1 . .
    H H18C 0.2640 0.2871 0.1482 0.060 Uiso calc 1 . .
    C C19A 0.31823(9) 0.16354(11) 0.18866(4) 0.0368(4) Uani d 1 . .
    H H19A 0.3220 0.1351 0.2107 0.055 Uiso calc 1 . .
    H H19B 0.3484 0.2144 0.1895 0.055 Uiso calc 1 . .
    H H19C 0.3348 0.1254 0.1711 0.055 Uiso calc 1 . .
    C C20A 0.21427(7) 0.21347(9) 0.24186(3) 0.0230(3) Uani d 1 . .
    H H20A 0.2359 0.1604 0.2473 0.028 Uiso calc 1 . .
    C C21A 0.51637(7) 0.22621(9) 0.27375(3) 0.0243(3) Uani d 1 . .
    C C22A 0.52289(8) 0.19026(9) 0.24210(3) 0.0266(3) Uani d 1 . .
    H H22A 0.4831 0.1615 0.2311 0.032 Uiso calc 1 . .
    C C23A 0.58873(8) 0.19696(10) 0.22657(4) 0.0294(3) Uani d 1 . .
    C C24A 0.59939(9) 0.15834(11) 0.19141(4) 0.0365(4) Uani d 1 . .
    C C25A 0.65690(12) 0.08860(15) 0.19478(5) 0.0566(5) Uani d 1 . .
    H H25A 0.7026 0.1125 0.2042 0.085 Uiso calc 1 . .
    H H25B 0.6643 0.0643 0.1724 0.085 Uiso calc 1 . .
    H H25C 0.6406 0.0444 0.2100 0.085 Uiso calc 1 . .
    C C26A 0.53010(12) 0.11773(17) 0.17597(5) 0.0597(6) Uani d 1 . .
    H H26A 0.4919 0.1605 0.1735 0.089 Uiso calc 1 . .
    H H26B 0.5146 0.0725 0.1909 0.089 Uiso calc 1 . .
    H H26C 0.5395 0.0942 0.1537 0.089 Uiso calc 1 . .
    C C27A 0.62394(16) 0.22626(15) 0.16737(5) 0.0660(7) Uani d 1 . .
    H H27A 0.5871 0.2707 0.1652 0.099 Uiso calc 1 . .
    H H27B 0.6308 0.2014 0.1450 0.099 Uiso calc 1 . .
    H H27C 0.6698 0.2505 0.1764 0.099 Uiso calc 1 . .
    C C28A 0.64560(8) 0.23976(10) 0.24404(4) 0.0307(3) Uani d 1 . .
    H H28A 0.6909 0.2437 0.2339 0.037 Uiso calc 1 . .
    C C29A 0.63838(8) 0.27678(10) 0.27573(4) 0.0280(3) Uani d 1 . .
    C C30A 0.69893(8) 0.32765(11) 0.29442(4) 0.0336(3) Uani d 1 . .
    C C31A 0.77248(9) 0.31503(14) 0.27906(5) 0.0470(4) Uani d 1 . .
    H H31A 0.7691 0.3320 0.2551 0.070 Uiso calc 1 . .
    H H31B 0.7864 0.2554 0.2808 0.070 Uiso calc 1 . .
    H H31C 0.8090 0.3496 0.2914 0.070 Uiso calc 1 . .
    C C32A 0.67911(10) 0.42176(12) 0.29197(6) 0.0491(5) Uani d 1 . .
    H H32A 0.6742 0.4385 0.2681 0.074 Uiso calc 1 . .
    H H32B 0.7173 0.4553 0.3037 0.074 Uiso calc 1 . .
    H H32C 0.6331 0.4314 0.3026 0.074 Uiso calc 1 . .
    C C33A 0.70619(10) 0.30204(13) 0.33206(4) 0.0433(4) Uani d 1 . .
    H H33A 0.7154 0.2412 0.3338 0.065 Uiso calc 1 . .
    H H33B 0.6612 0.3156 0.3430 0.065 Uiso calc 1 . .
    H H33C 0.7465 0.3330 0.3434 0.065 Uiso calc 1 . .
    C C34A 0.57167(8) 0.26991(9) 0.29073(3) 0.0256(3) Uani d 1 . .
    H H34A 0.5647 0.2949 0.3122 0.031 Uiso calc 1 . .
    C C35A 0.59885(7) 0.10245(9) 0.38112(3) 0.0231(3) Uani d 1 . .
    C C36A 0.61709(8) 0.05950(9) 0.35223(4) 0.0266(3) Uani d 1 . .
    H H36A 0.5805 0.0399 0.3363 0.032 Uiso calc 1 . .
    C C37A 0.68989(9) 0.04541(10) 0.34681(4) 0.0317(3) Uani d 1 . .
    C C38A 0.71261(10) -0.00036(12) 0.31477(5) 0.0427(4) Uani d 0.589(3) A 1
    C C39A 0.6466(2) -0.0187(2) 0.28881(8) 0.0476(9) Uani d 0.589(3) A 1
    H H39A 0.6132 -0.0582 0.2990 0.071 Uiso calc 0.589(3) A 1
    H H39B 0.6644 -0.0435 0.2681 0.071 Uiso calc 0.589(3) A 1
    H H39C 0.6212 0.0342 0.2832 0.071 Uiso calc 0.589(3) A 1
    C C40A 0.7599(2) 0.0667(2) 0.29347(8) 0.0486(9) Uani d 0.589(3) A 1
    H H40A 0.8038 0.0823 0.3070 0.073 Uiso calc 0.589(3) A 1
    H H40B 0.7309 0.1173 0.2884 0.073 Uiso calc 0.589(3) A 1
    H H40C 0.7734 0.0406 0.2722 0.073 Uiso calc 0.589(3) A 1
    C C41A 0.7547(2) -0.0747(2) 0.32205(8) 0.0479(9) Uani d 0.589(3) A 1
    H H41A 0.7256 -0.1155 0.3341 0.072 Uiso calc 0.589(3) A 1
    H H41B 0.7978 -0.0598 0.3363 0.072 Uiso calc 0.589(3) A 1
    H H41C 0.7694 -0.0997 0.3008 0.072 Uiso calc 0.589(3) A 1
    C C38C 0.71261(10) -0.00036(12) 0.31477(5) 0.0427(4) Uani d 0.411(3) A 2
    C C39C 0.6730(3) -0.0944(3) 0.31624(10) 0.0416(11) Uani d 0.411(3) A 2
    H H39D 0.6203 -0.0871 0.3154 0.062 Uiso calc 0.411(3) A 2
    H H39E 0.6888 -0.1230 0.3374 0.062 Uiso calc 0.411(3) A 2
    H H39F 0.6865 -0.1283 0.2968 0.062 Uiso calc 0.411(3) A 2
    C C40C 0.6930(3) 0.0419(3) 0.28613(10) 0.0407(11) Uani d 0.411(3) A 2
    H H40D 0.7183 0.0963 0.2861 0.061 Uiso calc 0.411(3) A 2
    H H40E 0.6406 0.0516 0.2851 0.061 Uiso calc 0.411(3) A 2
    H H40F 0.7060 0.0087 0.2664 0.061 Uiso calc 0.411(3) A 2
    C C41C 0.7953(3) -0.0282(4) 0.31851(12) 0.0492(13) Uani d 0.411(3) A 2
    H H41D 0.8262 0.0221 0.3192 0.074 Uiso calc 0.411(3) A 2
    H H41E 0.8068 -0.0634 0.2991 0.074 Uiso calc 0.411(3) A 2
    H H41F 0.8039 -0.0604 0.3396 0.074 Uiso calc 0.411(3) A 2
    C C42A 0.74183(8) 0.07407(10) 0.37120(4) 0.0338(3) Uani d 1 . .
    H H42A 0.7916 0.0641 0.3677 0.041 Uiso calc 1 . .
    C C43A 0.72341(8) 0.11673(9) 0.40041(4) 0.0295(3) Uani d 1 . .
    C C44A 0.78140(9) 0.14691(11) 0.42696(5) 0.0370(4) Uani d 0.487(3) B 1
    C C45A 0.8346(2) 0.2013(3) 0.41118(10) 0.0548(13) Uani d 0.487(3) B 1
    H H45A 0.8097 0.2499 0.4005 0.082 Uiso calc 0.487(3) B 1
    H H45B 0.8592 0.1692 0.3940 0.082 Uiso calc 0.487(3) B 1
    H H45C 0.8704 0.2213 0.4286 0.082 Uiso calc 0.487(3) B 1
    C C46A 0.7497(2) 0.1965(2) 0.45767(9) 0.0426(9) Uani d 0.487(3) B 1
    H H46A 0.7241 0.2469 0.4491 0.064 Uiso calc 0.487(3) B 1
    H H46B 0.7895 0.2132 0.4737 0.064 Uiso calc 0.487(3) B 1
    H H46C 0.7160 0.1599 0.4692 0.064 Uiso calc 0.487(3) B 1
    C C47A 0.82148(19) 0.0679(3) 0.44520(9) 0.0398(9) Uani d 0.487(3) B 1
    H H47A 0.8436 0.0328 0.4281 0.060 Uiso calc 0.487(3) B 1
    H H47B 0.7861 0.0343 0.4570 0.060 Uiso calc 0.487(3) B 1
    H H47C 0.8592 0.0883 0.4616 0.060 Uiso calc 0.487(3) B 1
    C C44C 0.78140(9) 0.14691(11) 0.42696(5) 0.0370(4) Uani d 0.513(3) B 2
    C C45C 0.85762(19) 0.1263(3) 0.41457(13) 0.0594(13) Uani d 0.513(3) B 2
    H H45D 0.8626 0.0651 0.4119 0.089 Uiso calc 0.513(3) B 2
    H H45E 0.8947 0.1468 0.4313 0.089 Uiso calc 0.513(3) B 2
    H H45F 0.8638 0.1541 0.3927 0.089 Uiso calc 0.513(3) B 2
    C C46C 0.77503(18) 0.2455(2) 0.42846(9) 0.0396(8) Uani d 0.513(3) B 2
    H H46D 0.7280 0.2611 0.4369 0.059 Uiso calc 0.513(3) B 2
    H H46E 0.7792 0.2690 0.4057 0.059 Uiso calc 0.513(3) B 2
    H H46F 0.8139 0.2681 0.4437 0.059 Uiso calc 0.513(3) B 2
    C C47C 0.7679(2) 0.1083(3) 0.45883(10) 0.0543(11) Uani d 0.513(3) B 2
    H H47D 0.7697 0.0468 0.4565 0.081 Uiso calc 0.513(3) B 2
    H H47E 0.7199 0.1252 0.4658 0.081 Uiso calc 0.513(3) B 2
    H H47F 0.8049 0.1265 0.4760 0.081 Uiso calc 0.513(3) B 2
    C C48A 0.65031(8) 0.13140(9) 0.40501(4) 0.0253(3) Uani d 1 . .
    H H48A 0.6359 0.1611 0.4244 0.030 Uiso calc 1 . .
    C C49A 0.20381(7) 0.13319(9) 0.41511(3) 0.0241(3) Uani d 1 . .
    C C50A 0.17711(8) 0.19182(9) 0.43682(3) 0.0256(3) Uani d 1 . .
    H H50A 0.2020 0.2435 0.4412 0.031 Uiso calc 1 . .
    C C51A 0.11258(8) 0.17412(10) 0.45242(3) 0.0277(3) Uani d 1 . .
    C C52A 0.08398(8) 0.23447(11) 0.47896(4) 0.0315(3) Uani d 1 . .
    C C53A 0.00131(10) 0.23397(16) 0.47822(5) 0.0555(6) Uani d 1 . .
    H H53A -0.0158 0.1768 0.4828 0.083 Uiso calc 1 . .
    H H53B -0.0181 0.2522 0.4558 0.083 Uiso calc 1 . .
    H H53C -0.0153 0.2726 0.4956 0.083 Uiso calc 1 . .
    C C54A 0.10897(12) 0.32502(12) 0.47340(5) 0.0498(5) Uani d 1 . .
    H H54A 0.1618 0.3280 0.4768 0.075 Uiso calc 1 . .
    H H54B 0.0866 0.3625 0.4896 0.075 Uiso calc 1 . .
    H H54C 0.0945 0.3427 0.4502 0.075 Uiso calc 1 . .
    C C55A 0.11374(12) 0.20532(15) 0.51400(4) 0.0509(5) Uani d 1 . .
    H H55A 0.1668 0.2072 0.5149 0.076 Uiso calc 1 . .
    H H55B 0.0978 0.1474 0.5181 0.076 Uiso calc 1 . .
    H H55C 0.0957 0.2427 0.5315 0.076 Uiso calc 1 . .
    C C56A 0.07857(9) 0.09755(11) 0.44476(4) 0.0353(3) Uani d 1 . .
    H H56A 0.0347 0.0848 0.4552 0.042 Uiso calc 1 . .
    C C57A 0.10580(9) 0.03845(11) 0.42243(4) 0.0374(4) Uani d 1 . .
    C C58A 0.06584(14) -0.04477(15) 0.41535(7) 0.0739(9) Uani d 0.440(11) C 1
    C C59A 0.0763(5) -0.0985(3) 0.45552(16) 0.0496(18) Uani d 0.440(11) C 1
    H H59A 0.0527 -0.0657 0.4729 0.074 Uiso calc 0.440(11) C 1
    H H59B 0.1279 -0.1046 0.4620 0.074 Uiso calc 0.440(11) C 1
    H H59C 0.0538 -0.1544 0.4536 0.074 Uiso calc 0.440(11) C 1
    C C60A -0.0028(3) -0.0437(4) 0.4067(3) 0.058(2) Uani d 0.440(11) C 1
    H H60A -0.0104 -0.0166 0.3844 0.087 Uiso calc 0.440(11) C 1
    H H60B -0.0286 -0.0119 0.4236 0.087 Uiso calc 0.440(11) C 1
    H H60C -0.0212 -0.1016 0.4055 0.087 Uiso calc 0.440(11) C 1
    C C61A 0.10872(13) -0.10583(12) 0.39423(5) 0.0532(5) Uani d 0.440(11) C 1
    H H61A 0.1141 -0.0819 0.3716 0.080 Uiso calc 0.440(11) C 1
    H H61B 0.0829 -0.1598 0.3921 0.080 Uiso calc 0.440(11) C 1
    H H61C 0.1567 -0.1150 0.4054 0.080 Uiso calc 0.440(11) C 1
    C C58C 0.06584(14) -0.04477(15) 0.41535(7) 0.0739(9) Uani d 0.560(11) C 2
    C C59C 0.0331(5) -0.0794(4) 0.44315(17) 0.073(2) Uani d 0.560(11) C 2
    H H59D 0.0703 -0.0928 0.4610 0.109 Uiso calc 0.560(11) C 2
    H H59E 0.0073 -0.1311 0.4362 0.109 Uiso calc 0.560(11) C 2
    H H59F -0.0013 -0.0387 0.4518 0.109 Uiso calc 0.560(11) C 2
    C C60C -0.0078(2) -0.0109(5) 0.38788(18) 0.0602(17) Uani d 0.560(11) C 2
    H H60D -0.0353 0.0326 0.3992 0.090 Uiso calc 0.560(11) C 2
    H H60E -0.0395 -0.0591 0.3822 0.090 Uiso calc 0.560(11) C 2
    H H60F 0.0108 0.0122 0.3670 0.090 Uiso calc 0.560(11) C 2
    C C61C 0.10872(13) -0.10583(12) 0.39423(5) 0.0532(5) Uani d 0.560(11) C 2
    H H61D 0.1539 -0.1213 0.4069 0.080 Uiso calc 0.560(11) C 2
    H H61E 0.1200 -0.0787 0.3728 0.080 Uiso calc 0.560(11) C 2
    H H61F 0.0798 -0.1567 0.3894 0.080 Uiso calc 0.560(11) C 2
    C C62A 0.17017(8) 0.05754(10) 0.40736(4) 0.0297(3) Uani d 1 . .
    H H62A 0.1905 0.0191 0.3920 0.036 Uiso calc 1 . .
    O O1B 0.54610(6) 0.25191(6) 0.45093(2) 0.0264(2) Uani d 1 . .
    O O2B 0.47966(5) 0.40490(7) 0.34568(2) 0.0280(2) Uani d 1 . .
    O O3B 0.23553(5) 0.42780(7) 0.34856(2) 0.0264(2) Uani d 1 . .
    O O4B 0.30947(5) 0.33354(7) 0.46325(2) 0.0275(2) Uani d 1 . .
    N N1B 0.42845(6) 0.29231(7) 0.45854(3) 0.0234(2) Uani d 1 . .
    N N2B 0.48873(6) 0.31951(7) 0.40721(3) 0.0224(2) Uani d 1 . .
    N N3B 0.35586(6) 0.41602(7) 0.34748(3) 0.0234(2) Uani d 1 . .
    N N4B 0.29380(6) 0.37286(7) 0.39651(3) 0.0226(2) Uani d 1 . .
    C C1B 0.48486(8) 0.28997(8) 0.43805(3) 0.0224(3) Uani d 1 . .
    C C2B 0.41791(7) 0.39057(9) 0.36105(3) 0.0225(3) Uani d 1 . .
    C C3B 0.29693(7) 0.40300(9) 0.36591(3) 0.0222(3) Uani d 1 . .
    C C4B 0.36778(8) 0.32178(8) 0.44505(3) 0.0225(3) Uani d 1 . .
    C C5B 0.42427(7) 0.34930(8) 0.39360(3) 0.0213(3) Uani d 1 . .
    C C6B 0.35961(7) 0.34745(8) 0.41028(3) 0.0212(3) Uani d 1 . .
    C C7B 0.55766(8) 0.24686(9) 0.48636(3) 0.0248(3) Uani d 1 . .
    C C8B 0.57534(8) 0.16955(9) 0.50036(3) 0.0272(3) Uani d 1 . .
    H H8BA 0.5748 0.1203 0.4866 0.033 Uiso calc 1 . .
    C C9B 0.59417(8) 0.16433(9) 0.53533(4) 0.0280(3) Uani d 1 . .
    C C10B 0.61772(10) 0.07904(10) 0.55111(4) 0.0340(3) Uani d 1 . .
    C C11B 0.68899(12) 0.05144(13) 0.53598(5) 0.0527(5) Uani d 1 . .
    H H11D 0.7264 0.0940 0.5411 0.079 Uiso calc 1 . .
    H H11E 0.6815 0.0455 0.5113 0.079 Uiso calc 1 . .
    H H11F 0.7045 -0.0028 0.5459 0.079 Uiso calc 1 . .
    C C12B 0.62986(15) 0.08281(12) 0.58961(5) 0.0599(6) Uani d 1 . .
    H H12D 0.5851 0.1008 0.5997 0.090 Uiso calc 1 . .
    H H12E 0.6686 0.1232 0.5956 0.090 Uiso calc 1 . .
    H H12F 0.6437 0.0268 0.5983 0.090 Uiso calc 1 . .
    C C13B 0.56126(13) 0.01028(12) 0.54247(5) 0.0517(5) Uani d 1 . .
    H H13D 0.5154 0.0251 0.5524 0.077 Uiso calc 1 . .
    H H13E 0.5786 -0.0439 0.5518 0.077 Uiso calc 1 . .
    H H13F 0.5537 0.0056 0.5178 0.077 Uiso calc 1 . .
    C C14B 0.59258(8) 0.23819(9) 0.55429(3) 0.0279(3) Uani d 1 . .
    H H14B 0.6051 0.2355 0.5779 0.033 Uiso calc 1 . .
    C C15B 0.57323(8) 0.31656(9) 0.53993(3) 0.0254(3) Uani d 1 . .
    C C16B 0.57356(9) 0.39608(10) 0.56204(4) 0.0292(3) Uani d 1 . .
    C C17B 0.65260(10) 0.41894(11) 0.57212(5) 0.0425(4) Uani d 1 . .
    H H17D 0.6761 0.3712 0.5840 0.064 Uiso calc 1 . .
    H H17E 0.6537 0.4683 0.5871 0.064 Uiso calc 1 . .
    H H17F 0.6783 0.4319 0.5517 0.064 Uiso calc 1 . .
    C C18B 0.53259(12) 0.37973(12) 0.59414(4) 0.0456(4) Uani d 1 . .
    H H18D 0.5558 0.3333 0.6070 0.068 Uiso calc 1 . .
    H H18E 0.4823 0.3646 0.5878 0.068 Uiso calc 1 . .
    H H18F 0.5335 0.4308 0.6082 0.068 Uiso calc 1 . .
    C C19B 0.53807(10) 0.47128(10) 0.54329(4) 0.0362(4) Uani d 1 . .
    H H19D 0.4888 0.4560 0.5351 0.054 Uiso calc 1 . .
    H H19E 0.5666 0.4866 0.5240 0.054 Uiso calc 1 . .
    H H19F 0.5360 0.5194 0.5588 0.054 Uiso calc 1 . .
    C C20B 0.55651(8) 0.32041(9) 0.50536(3) 0.0248(3) Uani d 1 . .
    H H20B 0.5444 0.3728 0.4948 0.030 Uiso calc 1 . .
    C C21B 0.47752(8) 0.45907(10) 0.31683(3) 0.0264(3) Uani d 1 . .
    C C22B 0.51408(8) 0.53413(10) 0.32040(4) 0.0289(3) Uani d 1 . .
    H H22B 0.5362 0.5498 0.3418 0.035 Uiso calc 1 . .
    C C23B 0.51859(8) 0.58756(10) 0.29228(4) 0.0301(3) Uani d 1 . .
    C C24B 0.55810(9) 0.67259(11) 0.29583(4) 0.0360(3) Uani d 0.801(4) D 1
    C C25B 0.63660(14) 0.65958(18) 0.30575(10) 0.0596(9) Uani d 0.801(4) D 1
    H H25D 0.6597 0.6287 0.2877 0.089 Uiso calc 0.801(4) D 1
    H H25E 0.6412 0.6271 0.3269 0.089 Uiso calc 0.801(4) D 1
    H H25F 0.6603 0.7145 0.3091 0.089 Uiso calc 0.801(4) D 1
    C C26B 0.52077(15) 0.72795(14) 0.32185(6) 0.0454(6) Uani d 0.801(4) D 1
    H H26D 0.5240 0.7003 0.3441 0.068 Uiso calc 0.801(4) D 1
    H H26E 0.4697 0.7358 0.3145 0.068 Uiso calc 0.801(4) D 1
    H H26F 0.5448 0.7830 0.3235 0.068 Uiso calc 0.801(4) D 1
    C C27B 0.55294(15) 0.72480(15) 0.26241(6) 0.0477(7) Uani d 0.801(4) D 1
    H H27D 0.5741 0.6924 0.2442 0.072 Uiso calc 0.801(4) D 1
    H H27E 0.5795 0.7779 0.2658 0.072 Uiso calc 0.801(4) D 1
    H H27F 0.5020 0.7369 0.2561 0.072 Uiso calc 0.801(4) D 1
    C C24D 0.55810(9) 0.67259(11) 0.29583(4) 0.0360(3) Uani d 0.199(4) D 2
    C C25D 0.6210(7) 0.6598(7) 0.3288(3) 0.057(3) Uani d 0.199(4) D 2
    H H25G 0.6507 0.7109 0.3313 0.086 Uiso calc 0.199(4) D 2
    H H25H 0.6521 0.6115 0.3243 0.086 Uiso calc 0.199(4) D 2
    H H25I 0.5963 0.6497 0.3498 0.086 Uiso calc 0.199(4) D 2
    C C26D 0.5099(11) 0.7322(13) 0.2997(6) 0.105(6) Uiso d 0.199(4) D 2
    H H26G 0.4656 0.7189 0.2860 0.157 Uiso calc 0.199(4) D 2
    H H26H 0.5294 0.7863 0.2923 0.157 Uiso calc 0.199(4) D 2
    H H26I 0.4989 0.7358 0.3237 0.157 Uiso calc 0.199(4) D 2
    C C27D 0.6096(7) 0.6793(8) 0.2668(3) 0.064(3) Uiso d 0.199(4) D 2
    H H27G 0.5814 0.6837 0.2452 0.097 Uiso calc 0.199(4) D 2
    H H27H 0.6404 0.6289 0.2666 0.097 Uiso calc 0.199(4) D 2
    H H27I 0.6401 0.7295 0.2701 0.097 Uiso calc 0.199(4) D 2
    C C28B 0.48641(8) 0.56038(10) 0.26153(4) 0.0297(3) Uani d 1 . .
    H H28B 0.4894 0.5956 0.2422 0.036 Uiso calc 1 . .
    C C29B 0.44983(8) 0.48337(10) 0.25797(3) 0.0270(3) Uani d 1 . .
    C C30B 0.41976(9) 0.45435(10) 0.22287(4) 0.0319(3) Uani d 1 . .
    C C31B 0.36267(12) 0.38571(13) 0.22561(5) 0.0498(5) Uani d 1 . .
    H H31D 0.3240 0.4061 0.2395 0.075 Uiso calc 1 . .
    H H31E 0.3850 0.3354 0.2362 0.075 Uiso calc 1 . .
    H H31F 0.3423 0.3714 0.2029 0.075 Uiso calc 1 . .
    C C32B 0.48378(11) 0.41841(14) 0.20413(4) 0.0489(5) Uani d 1 . .
    H H32D 0.4664 0.3977 0.1818 0.073 Uiso calc 1 . .
    H H32E 0.5059 0.3718 0.2173 0.073 Uiso calc 1 . .
    H H32F 0.5199 0.4629 0.2014 0.073 Uiso calc 1 . .
    C C33B 0.38585(11) 0.52847(11) 0.20266(4) 0.0408(4) Uani d 1 . .
    H H33D 0.3488 0.5553 0.2159 0.061 Uiso calc 1 . .
    H H33E 0.3636 0.5077 0.1812 0.061 Uiso calc 1 . .
    H H33F 0.4235 0.5698 0.1980 0.061 Uiso calc 1 . .
    C C34B 0.44492(8) 0.43221(9) 0.28637(4) 0.0263(3) Uani d 1 . .
    H H34B 0.4197 0.3800 0.2849 0.032 Uiso calc 1 . .
    C C35B 0.17072(8) 0.43231(10) 0.36569(3) 0.0258(3) Uani d 1 . .
    C C36B 0.11648(8) 0.37749(10) 0.35517(3) 0.0276(3) Uani d 1 . .
    H H36B 0.1254 0.3344 0.3392 0.033 Uiso calc 1 . .
    C C37B 0.04821(8) 0.38584(11) 0.36820(4) 0.0317(3) Uani d 1 . .
    C C38B -0.01183(9) 0.32524(13) 0.35537(4) 0.0398(4) Uani d 1 . .
    C C39B -0.08502(10) 0.34739(18) 0.36965(6) 0.0624(7) Uani d 1 . .
    H H39G -0.0812 0.3432 0.3945 0.094 Uiso calc 1 . .
    H H39H -0.1221 0.3080 0.3606 0.094 Uiso calc 1 . .
    H H39I -0.0986 0.4051 0.3630 0.094 Uiso calc 1 . .
    C C40B -0.02099(10) 0.33130(16) 0.31658(4) 0.0533(5) Uani d 1 . .
    H H40G -0.0311 0.3899 0.3100 0.080 Uiso calc 1 . .
    H H40H -0.0614 0.2953 0.3084 0.080 Uiso calc 1 . .
    H H40I 0.0236 0.3125 0.3066 0.080 Uiso calc 1 . .
    C C41B 0.00950(10) 0.23486(14) 0.36535(5) 0.0501(5) Uani d 1 . .
    H H41G 0.0139 0.2302 0.3901 0.075 Uiso calc 1 . .
    H H41H 0.0560 0.2209 0.3559 0.075 Uiso calc 1 . .
    H H41I -0.0278 0.1956 0.3564 0.075 Uiso calc 1 . .
    C C42B 0.03805(8) 0.44858(12) 0.39217(4) 0.0345(3) Uani d 1 . .
    H H42B -0.0084 0.4546 0.4011 0.041 Uiso calc 1 . .
    C C43B 0.09347(9) 0.50293(11) 0.40349(4) 0.0325(3) Uani d 1 . .
    C C44B 0.08155(10) 0.57168(12) 0.43013(4) 0.0399(4) Uani d 0.828(4) E 1
    C C45B 0.00561(16) 0.5647(2) 0.44420(9) 0.0682(10) Uani d 0.828(4) E 1
    H H45G -0.0313 0.5735 0.4258 0.102 Uiso calc 0.828(4) E 1
    H H45H 0.0003 0.6076 0.4618 0.102 Uiso calc 0.828(4) E 1
    H H45I -0.0005 0.5085 0.4540 0.102 Uiso calc 0.828(4) E 1
    C C46B 0.09038(18) 0.65706(15) 0.41436(6) 0.0568(8) Uani d 0.828(4) E 1
    H H46G 0.1399 0.6630 0.4070 0.085 Uiso calc 0.828(4) E 1
    H H46H 0.0809 0.7010 0.4311 0.085 Uiso calc 0.828(4) E 1
    H H46I 0.0560 0.6629 0.3947 0.085 Uiso calc 0.828(4) E 1
    C C47B 0.13748(15) 0.56001(16) 0.45984(5) 0.0489(6) Uani d 0.828(4) E 1
    H H47G 0.1863 0.5669 0.4517 0.073 Uiso calc 0.828(4) E 1
    H H47H 0.1326 0.5034 0.4694 0.073 Uiso calc 0.828(4) E 1
    H H47I 0.1293 0.6023 0.4773 0.073 Uiso calc 0.828(4) E 1
    C C44D 0.08155(10) 0.57168(12) 0.43013(4) 0.0399(4) Uani d 0.172(4) E 2
    C C45D 0.0218(10) 0.6420(9) 0.4154(4) 0.073(5) Uani d 0.172(4) E 2
    H H45J -0.0208 0.6129 0.4053 0.109 Uiso calc 0.172(4) E 2
    H H45K 0.0436 0.6769 0.3981 0.109 Uiso calc 0.172(4) E 2
    H H45L 0.0073 0.6780 0.4340 0.109 Uiso calc 0.172(4) E 2
    C C46D 0.1501(9) 0.6337(12) 0.4395(4) 0.085(6) Uani d 0.172(4) E 2
    H H46J 0.1904 0.6005 0.4496 0.127 Uiso calc 0.172(4) E 2
    H H46K 0.1358 0.6767 0.4557 0.127 Uiso calc 0.172(4) E 2
    H H46L 0.1652 0.6614 0.4188 0.127 Uiso calc 0.172(4) E 2
    C C47D 0.0567(13) 0.5434(10) 0.4624(4) 0.080(6) Uani d 0.172(4) E 2
    H H47J 0.0920 0.5038 0.4728 0.120 Uiso calc 0.172(4) E 2
    H H47K 0.0098 0.5150 0.4587 0.120 Uiso calc 0.172(4) E 2
    H H47L 0.0514 0.5920 0.4774 0.120 Uiso calc 0.172(4) E 2
    C C48B 0.16104(8) 0.49488(10) 0.38948(4) 0.0294(3) Uani d 1 . .
    H H48B 0.1997 0.5318 0.3962 0.035 Uiso calc 1 . .
    C C49B 0.31608(8) 0.32787(10) 0.49899(3) 0.0270(3) Uani d 1 . .
    C C50B 0.32876(8) 0.25091(10) 0.51467(4) 0.0290(3) Uani d 1 . .
    H H50B 0.3380 0.2019 0.5017 0.035 Uiso calc 1 . .
    C C51B 0.32764(8) 0.24702(10) 0.54994(4) 0.0313(3) Uani d 1 . .
    C C52B 0.33858(10) 0.16366(11) 0.56920(4) 0.0385(4) Uani d 1 . .
    C C53B 0.26949(13) 0.14339(15) 0.58758(5) 0.0589(6) Uani d 1 . .
    H H53D 0.2283 0.1394 0.5710 0.088 Uiso calc 1 . .
    H H53E 0.2605 0.1883 0.6039 0.088 Uiso calc 1 . .
    H H53F 0.2756 0.0895 0.5996 0.088 Uiso calc 1 . .
    C C54B 0.40305(13) 0.17163(14) 0.59514(5) 0.0558(5) Uani d 1 . .
    H H54D 0.4469 0.1850 0.5833 0.084 Uiso calc 1 . .
    H H54E 0.4099 0.1182 0.6074 0.084 Uiso calc 1 . .
    H H54F 0.3935 0.2168 0.6113 0.084 Uiso calc 1 . .
    C C55B 0.35358(13) 0.09045(12) 0.54540(5) 0.0527(5) Uani d 1 . .
    H H55D 0.3976 0.1022 0.5335 0.079 Uiso calc 1 . .
    H H55E 0.3126 0.0837 0.5288 0.079 Uiso calc 1 . .
    H H55F 0.3601 0.0384 0.5586 0.079 Uiso calc 1 . .
    C C56B 0.31424(9) 0.32095(11) 0.56768(4) 0.0351(3) Uani d 1 . .
    H H56B 0.3139 0.3184 0.5917 0.042 Uiso calc 1 . .
    C C57B 0.30132(9) 0.39841(11) 0.55181(4) 0.0340(3) Uani d 1 . .
    C C58B 0.28413(11) 0.47920(12) 0.57138(4) 0.0438(4) Uani d 0.809(4) F 1
    C C59B 0.2886(3) 0.4655(2) 0.60968(7) 0.0890(15) Uani d 0.809(4) F 1
    H H59G 0.3376 0.4471 0.6170 0.134 Uiso calc 0.809(4) F 1
    H H59H 0.2537 0.4220 0.6156 0.134 Uiso calc 0.809(4) F 1
    H H59I 0.2774 0.5184 0.6211 0.134 Uiso calc 0.809(4) F 1
    C C60B 0.20934(16) 0.5100(2) 0.55992(9) 0.0770(12) Uani d 0.809(4) F 1
    H H60G 0.2076 0.5211 0.5355 0.116 Uiso calc 0.809(4) F 1
    H H60H 0.1984 0.5620 0.5721 0.116 Uiso calc 0.809(4) F 1
    H H60I 0.1735 0.4667 0.5648 0.116 Uiso calc 0.809(4) F 1
    C C61B 0.33951(17) 0.54803(17) 0.56392(8) 0.0625(9) Uani d 0.809(4) F 1
    H H61G 0.3885 0.5273 0.5699 0.094 Uiso calc 0.809(4) F 1
    H H61H 0.3300 0.5984 0.5774 0.094 Uiso calc 0.809(4) F 1
    H H61I 0.3354 0.5623 0.5397 0.094 Uiso calc 0.809(4) F 1
    C C58D 0.28413(11) 0.47920(12) 0.57138(4) 0.0438(4) Uani d 0.191(4) F 2
    C C59D 0.2228(8) 0.4572(10) 0.5964(4) 0.072(4) Uiso d 0.191(4) F 2
    H H59J 0.2121 0.5073 0.6099 0.107 Uiso calc 0.191(4) F 2
    H H59K 0.2395 0.4115 0.6116 0.107 Uiso calc 0.191(4) F 2
    H H59L 0.1790 0.4394 0.5833 0.107 Uiso calc 0.191(4) F 2
    C C61D 0.3518(9) 0.5047(11) 0.5946(4) 0.086(5) Uiso d 0.191(4) F 2
    H H61J 0.3381 0.5487 0.6105 0.129 Uiso calc 0.191(4) F 2
    H H61K 0.3898 0.5261 0.5806 0.129 Uiso calc 0.191(4) F 2
    H H61L 0.3697 0.4552 0.6074 0.129 Uiso calc 0.191(4) F 2
    C C60D 0.2627(12) 0.5522(13) 0.5494(5) 0.106(6) Uiso d 0.191(4) F 2
    H H60J 0.2485 0.5995 0.5636 0.159 Uiso calc 0.191(4) F 2
    H H60K 0.2217 0.5360 0.5340 0.159 Uiso calc 0.191(4) F 2
    H H60L 0.3036 0.5691 0.5362 0.159 Uiso calc 0.191(4) F 2
    C C62B 0.30251(8) 0.40060(10) 0.51637(4) 0.0310(3) Uani d 1 . .
    H H62B 0.2940 0.4521 0.5045 0.037 Uiso calc 1 . .
loop_
    _atom_site_aniso_label
    _atom_site_aniso_U_11
    _atom_site_aniso_U_22
    _atom_site_aniso_U_33
    _atom_site_aniso_U_12
    _atom_site_aniso_U_13
    _atom_site_aniso_U_23
    O1A 0.0192(4) 0.0344(5) 0.0196(4) 0.0024(4) -0.0008(3) 0.0048(4)
    O2A 0.0191(4) 0.0324(5) 0.0197(4) 0.0004(4) 0.0020(3) 0.0058(4)
    O3A 0.0187(5) 0.0358(5) 0.0208(4) 0.0023(4) 0.0003(3) 0.0053(4)
    O4A 0.0188(4) 0.0373(5) 0.0184(4) -0.0003(4) 0.0015(3) 0.0046(4)
    N1A 0.0200(5) 0.0250(5) 0.0199(5) -0.0001(4) 0.0005(4) 0.0012(4)
    N2A 0.0200(5) 0.0262(5) 0.0196(5) 0.0003(4) 0.0000(4) 0.0024(4)
    N3A 0.0199(5) 0.0231(5) 0.0201(5) -0.0011(4) 0.0003(4) 0.0004(4)
    N4A 0.0196(5) 0.0223(5) 0.0185(5) -0.0009(4) -0.0009(4) 0.0005(4)
    C1A 0.0209(6) 0.0230(6) 0.0193(6) 0.0009(5) -0.0019(5) 0.0006(5)
    C2A 0.0213(6) 0.0212(6) 0.0189(6) -0.0012(5) 0.0000(5) 0.0010(5)
    C3A 0.0201(6) 0.0197(6) 0.0185(6) -0.0021(5) -0.0025(4) 0.0004(5)
    C4A 0.0225(6) 0.0209(6) 0.0183(6) -0.0018(5) 0.0012(5) 0.0000(5)
    C5A 0.0200(6) 0.0209(6) 0.0187(6) -0.0014(5) -0.0005(5) 0.0000(5)
    C6A 0.0205(6) 0.0194(6) 0.0189(6) -0.0016(5) -0.0001(5) -0.0008(5)
    C7A 0.0192(6) 0.0297(7) 0.0188(6) -0.0007(5) -0.0028(5) 0.0037(5)
    C8A 0.0244(7) 0.0283(7) 0.0223(6) 0.0020(5) -0.0009(5) -0.0022(5)
    C9A 0.0260(7) 0.0248(7) 0.0244(6) 0.0007(5) -0.0030(5) 0.0011(5)
    C10A 0.0402(9) 0.0275(7) 0.0283(7) 0.0086(6) -0.0030(6) 0.0019(6)
    C11A 0.0744(16) 0.0656(14) 0.0768(15) 0.0464(13) 0.0305(13) 0.0304(12)
    C12A 0.0777(14) 0.0319(8) 0.0363(9) 0.0172(9) -0.0194(9) 0.0024(7)
    C13A 0.0721(14) 0.0250(8) 0.0666(13) 0.0053(9) -0.0294(11) -0.0009(8)
    C14A 0.0273(7) 0.0269(7) 0.0199(6) -0.0001(6) -0.0030(5) 0.0022(5)
    C15A 0.0218(6) 0.0256(6) 0.0218(6) -0.0017(5) -0.0029(5) -0.0012(5)
    C16A 0.0291(7) 0.0287(7) 0.0231(6) 0.0024(6) -0.0010(5) -0.0026(5)
    C17A 0.0415(9) 0.0364(8) 0.0449(9) -0.0045(7) 0.0067(7) -0.0138(7)
    C18A 0.0529(10) 0.0438(9) 0.0229(7) 0.0091(8) 0.0015(7) -0.0028(6)
    C19A 0.0337(8) 0.0461(9) 0.0304(7) 0.0089(7) 0.0006(6) -0.0047(7)
    C20A 0.0202(6) 0.0236(6) 0.0249(6) 0.0010(5) -0.0023(5) 0.0019(5)
    C21A 0.0202(6) 0.0304(7) 0.0226(6) 0.0019(5) 0.0033(5) 0.0084(5)
    C22A 0.0254(7) 0.0313(7) 0.0232(6) 0.0018(6) 0.0017(5) 0.0065(5)
    C23A 0.0295(7) 0.0338(7) 0.0255(7) 0.0060(6) 0.0057(5) 0.0080(6)
    C24A 0.0367(8) 0.0451(9) 0.0286(7) 0.0077(7) 0.0109(6) 0.0036(7)
    C25A 0.0561(12) 0.0646(13) 0.0496(11) 0.0190(11) 0.0088(9) -0.0082(10)
    C26A 0.0516(12) 0.0915(17) 0.0366(9) -0.0008(12) 0.0093(8) -0.0186(10)
    C27A 0.105(2) 0.0616(13) 0.0338(9) -0.0009(13) 0.0267(11) 0.0055(9)
    C28A 0.0227(7) 0.0376(8) 0.0325(7) 0.0047(6) 0.0087(5) 0.0123(6)
    C29A 0.0216(7) 0.0321(7) 0.0304(7) 0.0011(6) 0.0020(5) 0.0116(6)
    C30A 0.0209(7) 0.0411(8) 0.0387(8) -0.0049(6) 0.0014(6) 0.0100(7)
    C31A 0.0216(8) 0.0693(13) 0.0502(10) -0.0040(8) 0.0030(7) 0.0121(9)
    C32A 0.0321(9) 0.0405(10) 0.0743(13) -0.0092(8) -0.0012(8) 0.0089(9)
    C33A 0.0330(8) 0.0599(11) 0.0364(8) -0.0121(8) -0.0039(7) 0.0067(8)
    C34A 0.0224(7) 0.0304(7) 0.0241(6) 0.0003(5) 0.0025(5) 0.0073(5)
    C35A 0.0196(6) 0.0249(6) 0.0250(6) 0.0011(5) 0.0014(5) 0.0041(5)
    C36A 0.0255(7) 0.0269(7) 0.0274(7) -0.0006(6) 0.0011(5) -0.0007(5)
    C37A 0.0304(8) 0.0287(7) 0.0370(8) 0.0014(6) 0.0093(6) -0.0030(6)
    C38A 0.0381(9) 0.0471(10) 0.0438(9) 0.0079(8) 0.0105(7) -0.0123(8)
    C39A 0.061(2) 0.0478(18) 0.0343(15) 0.0134(16) 0.0040(13) -0.0112(13)
    C40A 0.058(2) 0.0455(17) 0.0446(17) 0.0104(15) 0.0247(15) 0.0074(14)
    C41A 0.064(2) 0.0401(17) 0.0398(16) 0.0239(17) 0.0077(15) 0.0015(13)
    C38C 0.0381(9) 0.0471(10) 0.0438(9) 0.0079(8) 0.0105(7) -0.0123(8)
    C39C 0.062(3) 0.035(2) 0.0290(19) -0.0020(19) 0.0084(18) -0.0070(16)
    C40C 0.054(3) 0.042(2) 0.0268(18) 0.014(2) 0.0110(17) 0.0084(16)
    C41C 0.042(3) 0.060(3) 0.046(2) 0.017(2) 0.010(2) -0.010(2)
    C42A 0.0206(7) 0.0323(8) 0.0490(9) 0.0008(6) 0.0076(6) -0.0018(7)
    C43A 0.0218(7) 0.0260(7) 0.0401(8) -0.0017(6) -0.0024(6) 0.0008(6)
    C44A 0.0236(7) 0.0371(8) 0.0495(9) -0.0051(6) -0.0061(7) -0.0022(7)
    C45A 0.044(2) 0.072(3) 0.048(2) -0.035(2) -0.0093(17) 0.014(2)
    C46A 0.0403(19) 0.045(2) 0.0408(18) -0.0052(16) -0.0136(15) -0.0108(15)
    C47A 0.0304(17) 0.053(2) 0.0352(17) 0.0026(15) -0.0093(13) 0.0041(15)
    C44C 0.0236(7) 0.0371(8) 0.0495(9) -0.0051(6) -0.0061(7) -0.0022(7)
    C45C 0.0233(17) 0.057(2) 0.096(3) 0.0034(16) -0.0156(18) -0.027(2)
    C46C 0.0321(16) 0.0397(18) 0.0466(18) -0.0060(14) -0.0019(13) -0.0104(14)
    C47C 0.050(2) 0.060(2) 0.050(2) -0.0133(19) -0.0296(18) 0.0114(18)
    C48A 0.0231(7) 0.0247(6) 0.0279(7) 0.0003(5) 0.0002(5) 0.0005(5)
    C49A 0.0192(6) 0.0340(7) 0.0192(6) -0.0009(5) 0.0015(5) 0.0056(5)
    C50A 0.0228(7) 0.0327(7) 0.0211(6) -0.0031(6) -0.0005(5) 0.0010(5)
    C51A 0.0240(7) 0.0372(8) 0.0218(6) -0.0019(6) 0.0019(5) -0.0003(6)
    C52A 0.0249(7) 0.0438(9) 0.0260(7) -0.0043(6) 0.0042(5) -0.0067(6)
    C53A 0.0278(9) 0.0831(15) 0.0562(11) -0.0023(9) 0.0073(8) -0.0369(11)
    C54A 0.0572(12) 0.0418(10) 0.0525(11) 0.0006(9) 0.0227(9) -0.0101(8)
    C55A 0.0609(12) 0.0663(13) 0.0252(8) 0.0023(10) 0.0004(8) -0.0078(8)
    C56A 0.0293(8) 0.0431(9) 0.0347(8) -0.0116(7) 0.0132(6) -0.0053(7)
    C57A 0.0370(9) 0.0385(8) 0.0381(8) -0.0128(7) 0.0136(7) -0.0073(7)
    C58A 0.0725(16) 0.0599(13) 0.0948(18) -0.0411(12) 0.0554(14) -0.0412(13)
    C59A 0.074(4) 0.031(2) 0.047(3) -0.011(2) 0.031(3) 0.0011(19)
    C60A 0.036(2) 0.042(3) 0.095(6) -0.007(2) -0.005(3) -0.015(3)
    C61A 0.0682(14) 0.0398(10) 0.0534(11) -0.0202(10) 0.0210(10) -0.0132(8)
    C58C 0.0725(16) 0.0599(13) 0.0948(18) -0.0411(12) 0.0554(14) -0.0412(13)
    C59C 0.102(6) 0.054(3) 0.065(3) -0.038(3) 0.039(4) -0.006(3)
    C60C 0.038(2) 0.064(3) 0.078(4) -0.020(2) 0.002(2) -0.029(3)
    C61C 0.0682(14) 0.0398(10) 0.0534(11) -0.0202(10) 0.0210(10) -0.0132(8)
    C62A 0.0298(7) 0.0328(7) 0.0270(7) -0.0024(6) 0.0067(6) -0.0018(6)
    O1B 0.0300(5) 0.0315(5) 0.0174(4) 0.0078(4) -0.0022(4) 0.0010(4)
    O2B 0.0225(5) 0.0396(6) 0.0220(4) 0.0039(4) 0.0023(4) 0.0100(4)
    O3B 0.0202(5) 0.0388(5) 0.0201(4) 0.0018(4) 0.0004(3) 0.0034(4)
    O4B 0.0247(5) 0.0406(6) 0.0171(4) -0.0021(4) 0.0007(4) 0.0020(4)
    N1B 0.0269(6) 0.0248(5) 0.0181(5) -0.0022(5) -0.0018(4) 0.0001(4)
    N2B 0.0243(6) 0.0236(5) 0.0191(5) 0.0014(4) -0.0014(4) 0.0002(4)
    N3B 0.0223(6) 0.0273(6) 0.0203(5) 0.0006(5) -0.0001(4) 0.0017(4)
    N4B 0.0224(5) 0.0254(5) 0.0199(5) -0.0028(4) -0.0008(4) -0.0012(4)
    C1B 0.0256(7) 0.0219(6) 0.0193(6) 0.0010(5) -0.0032(5) -0.0022(5)
    C2B 0.0232(6) 0.0247(6) 0.0193(6) -0.0002(5) 0.0002(5) -0.0001(5)
    C3B 0.0222(6) 0.0243(6) 0.0196(6) -0.0006(5) -0.0021(5) -0.0017(5)
    C4B 0.0255(7) 0.0220(6) 0.0198(6) -0.0048(5) 0.0002(5) -0.0013(5)
    C5B 0.0247(7) 0.0204(6) 0.0185(6) -0.0010(5) -0.0016(5) -0.0014(5)
    C6B 0.0247(6) 0.0204(6) 0.0182(6) -0.0039(5) -0.0008(5) -0.0014(5)
    C7B 0.0251(7) 0.0309(7) 0.0181(6) 0.0005(6) -0.0016(5) 0.0009(5)
    C8B 0.0316(7) 0.0275(7) 0.0220(6) 0.0004(6) -0.0037(5) -0.0019(5)
    C9B 0.0331(7) 0.0284(7) 0.0219(6) -0.0017(6) -0.0042(5) 0.0025(5)
    C10B 0.0480(9) 0.0281(7) 0.0246(7) -0.0015(7) -0.0104(6) 0.0042(6)
    C11B 0.0601(13) 0.0423(10) 0.0544(11) 0.0126(9) -0.0084(9) 0.0115(9)
    C12B 0.113(2) 0.0365(9) 0.0284(8) 0.0043(11) -0.0168(10) 0.0054(7)
    C13B 0.0706(14) 0.0353(9) 0.0469(10) -0.0112(9) -0.0171(9) 0.0109(8)
    C14B 0.0327(7) 0.0312(7) 0.0189(6) -0.0036(6) -0.0053(5) 0.0015(5)
    C15B 0.0254(7) 0.0281(7) 0.0224(6) -0.0043(5) -0.0019(5) -0.0009(5)
    C16B 0.0360(8) 0.0288(7) 0.0220(6) -0.0037(6) -0.0050(6) -0.0031(5)
    C17B 0.0438(10) 0.0345(8) 0.0469(9) -0.0060(7) -0.0170(8) -0.0041(7)
    C18B 0.0672(13) 0.0397(9) 0.0307(8) -0.0019(9) 0.0105(8) -0.0054(7)
    C19B 0.0479(10) 0.0295(7) 0.0302(7) 0.0019(7) -0.0089(7) -0.0060(6)
    C20B 0.0254(7) 0.0264(7) 0.0224(6) -0.0001(5) -0.0011(5) 0.0015(5)
    C21B 0.0218(6) 0.0354(7) 0.0222(6) 0.0046(6) 0.0038(5) 0.0080(6)
    C22B 0.0214(6) 0.0429(8) 0.0223(6) -0.0015(6) 0.0003(5) 0.0020(6)
    C23B 0.0255(7) 0.0372(8) 0.0279(7) -0.0022(6) 0.0035(5) 0.0041(6)
    C24B 0.0321(8) 0.0429(9) 0.0329(8) -0.0100(7) 0.0012(6) 0.0028(7)
    C25B 0.0313(12) 0.0498(15) 0.095(3) -0.0092(11) -0.0182(13) 0.0156(15)
    C26B 0.0592(15) 0.0327(11) 0.0455(13) -0.0127(10) 0.0139(11) -0.0015(9)
    C27B 0.0635(16) 0.0442(13) 0.0349(11) -0.0216(12) -0.0013(10) 0.0106(9)
    C24D 0.0321(8) 0.0429(9) 0.0329(8) -0.0100(7) 0.0012(6) 0.0028(7)
    C25D 0.076(8) 0.063(7) 0.032(5) -0.039(6) -0.003(5) 0.005(5)
    C28B 0.0305(7) 0.0342(7) 0.0245(7) -0.0007(6) 0.0023(5) 0.0076(6)
    C29B 0.0256(7) 0.0328(7) 0.0224(6) 0.0029(6) -0.0002(5) 0.0039(6)
    C30B 0.0393(8) 0.0325(8) 0.0233(7) 0.0038(7) -0.0046(6) 0.0040(6)
    C31B 0.0624(12) 0.0484(10) 0.0364(9) -0.0138(9) -0.0195(8) 0.0053(8)
    C32B 0.0573(12) 0.0579(11) 0.0308(8) 0.0199(10) -0.0040(8) -0.0060(8)
    C33B 0.0558(11) 0.0369(8) 0.0282(7) 0.0086(8) -0.0124(7) 0.0027(6)
    C34B 0.0235(7) 0.0294(7) 0.0262(7) 0.0029(6) 0.0017(5) 0.0048(6)
    C35B 0.0217(6) 0.0353(7) 0.0205(6) 0.0035(6) 0.0008(5) 0.0049(5)
    C36B 0.0240(7) 0.0381(8) 0.0206(6) 0.0022(6) -0.0006(5) 0.0002(6)
    C37B 0.0225(7) 0.0486(9) 0.0238(7) -0.0001(6) -0.0008(5) -0.0001(6)
    C38B 0.0222(7) 0.0656(11) 0.0318(8) -0.0053(7) 0.0024(6) -0.0080(8)
    C39B 0.0234(8) 0.1078(19) 0.0563(12) -0.0105(10) 0.0054(8) -0.0287(12)
    C40B 0.0349(9) 0.0915(16) 0.0328(9) -0.0118(10) -0.0043(7) -0.0106(9)
    C41B 0.0361(9) 0.0612(12) 0.0532(11) -0.0174(9) 0.0049(8) -0.0025(9)
    C42B 0.0236(7) 0.0535(10) 0.0266(7) 0.0049(7) 0.0035(5) -0.0013(7)
    C43B 0.0320(8) 0.0413(8) 0.0241(7) 0.0057(7) 0.0015(6) -0.0014(6)
    C44B 0.0398(9) 0.0464(10) 0.0340(8) 0.0030(8) 0.0068(7) -0.0089(7)
    C45B 0.0513(16) 0.084(2) 0.072(2) -0.0082(15) 0.0264(14) -0.0470(18)
    C46B 0.086(2) 0.0396(12) 0.0457(13) 0.0121(13) 0.0065(13) -0.0071(10)
    C47B 0.0629(15) 0.0530(14) 0.0302(10) 0.0036(12) -0.0019(10) -0.0131(9)
    C44D 0.0398(9) 0.0464(10) 0.0340(8) 0.0030(8) 0.0068(7) -0.0089(7)
    C45D 0.090(12) 0.055(8) 0.073(9) 0.026(8) -0.005(8) -0.015(7)
    C46D 0.077(11) 0.099(13) 0.079(11) -0.018(9) 0.013(8) -0.051(10)
    C47D 0.133(18) 0.056(8) 0.054(8) -0.004(10) 0.043(10) -0.015(7)
    C48B 0.0288(7) 0.0349(8) 0.0244(6) 0.0004(6) -0.0004(5) 0.0012(6)
    C49B 0.0235(7) 0.0395(8) 0.0180(6) -0.0053(6) 0.0006(5) 0.0013(5)
    C50B 0.0292(7) 0.0356(8) 0.0222(7) -0.0064(6) 0.0002(5) 0.0000(6)
    C51B 0.0322(8) 0.0389(8) 0.0225(7) -0.0098(6) -0.0007(5) 0.0043(6)
    C52B 0.0485(10) 0.0412(9) 0.0251(7) -0.0111(8) -0.0033(7) 0.0080(6)
    C53B 0.0665(14) 0.0653(13) 0.0455(10) -0.0150(11) 0.0099(10) 0.0243(10)
    C54B 0.0679(14) 0.0505(11) 0.0463(10) -0.0078(10) -0.0224(10) 0.0137(9)
    C55B 0.0824(15) 0.0367(9) 0.0387(9) -0.0056(10) -0.0010(9) 0.0095(8)
    C56B 0.0397(8) 0.0479(9) 0.0179(6) -0.0088(7) 0.0016(6) 0.0002(6)
    C57B 0.0363(8) 0.0420(9) 0.0239(7) -0.0054(7) 0.0025(6) -0.0029(6)
    C58B 0.0535(11) 0.0476(10) 0.0307(8) -0.0003(9) 0.0072(7) -0.0082(7)
    C59B 0.172(5) 0.0635(19) 0.0328(13) 0.003(2) 0.0167(18) -0.0167(13)
    C60B 0.0482(16) 0.092(2) 0.091(2) 0.0112(16) 0.0064(15) -0.053(2)
    C61B 0.0620(17) 0.0447(14) 0.082(2) -0.0083(12) 0.0168(15) -0.0245(14)
    C58D 0.0535(11) 0.0476(10) 0.0307(8) -0.0003(9) 0.0072(7) -0.0082(7)
    C62B 0.0321(8) 0.0360(8) 0.0250(7) -0.0029(6) 0.0026(6) 0.0018(6)
_geom_special_details
;
 All esds (except the esd in the dihedral angle between two l.s. planes)
 are estimated using the full covariance matrix.  The cell esds are taken
 into account individually in the estimation of esds in distances, angles
 and torsion angles; correlations between esds in cell parameters are only
 used when they are defined by crystal symmetry.  An approximate (isotropic)
 treatment of cell esds is used for estimating esds involving l.s. planes.
;
loop_
    _geom_bond_atom_site_label_1
    _geom_bond_atom_site_label_2
    _geom_bond_site_symmetry_2
    _geom_bond_distance
    _geom_bond_publ_flag
    O1A C1A . 1.3557(15) ?
    O1A C7A . 1.4071(15) ?
    O2A C2A . 1.3417(15) ?
    O2A C21A . 1.4110(15) ?
    O3A C3A . 1.3467(15) ?
    O3A C35A . 1.4005(16) ?
    O4A C4A . 1.3355(15) ?
    O4A C49A . 1.4128(15) ?
    N1A C4A . 1.3025(17) ?
    N1A C1A . 1.3638(16) ?
    N2A C1A . 1.2988(17) ?
    N2A C5A . 1.3685(16) ?
    N3A C2A . 1.3101(17) ?
    N3A C3A . 1.3537(16) ?
    N4A C3A . 1.3104(17) ?
    N4A C6A . 1.3579(16) ?
    C2A C5A . 1.4300(18) ?
    C4A C6A . 1.4399(18) ?
    C5A C6A . 1.3907(17) ?
    C7A C20A . 1.3803(19) ?
    C7A C8A . 1.3808(19) ?
    C8A C9A . 1.3916(19) ?
    C8A H8AA . 0.9500 ?
    C9A C14A . 1.393(2) ?
    C9A C10A . 1.5319(19) ?
    C10A C13A . 1.521(3) ?
    C10A C11A . 1.525(3) ?
    C10A C12A . 1.526(2) ?
    C11A H11A . 0.9800 ?
    C11A H11B . 0.9800 ?
    C11A H11C . 0.9800 ?
    C12A H12A . 0.9800 ?
    C12A H12B . 0.9800 ?
    C12A H12C . 0.9800 ?
    C13A H13A . 0.9800 ?
    C13A H13B . 0.9800 ?
    C13A H13C . 0.9800 ?
    C14A C15A . 1.3951(19) ?
    C14A H14A . 0.9500 ?
    C15A C20A . 1.3982(18) ?
    C15A C16A . 1.5293(18) ?
    C16A C17A . 1.525(2) ?
    C16A C19A . 1.535(2) ?
    C16A C18A . 1.537(2) ?
    C17A H17A . 0.9800 ?
    C17A H17B . 0.9800 ?
    C17A H17C . 0.9800 ?
    C18A H18A . 0.9800 ?
    C18A H18B . 0.9800 ?
    C18A H18C . 0.9800 ?
    C19A H19A . 0.9800 ?
    C19A H19B . 0.9800 ?
    C19A H19C . 0.9800 ?
    C20A H20A . 0.9500 ?
    C21A C34A . 1.378(2) ?
    C21A C22A . 1.384(2) ?
    C22A C23A . 1.396(2) ?
    C22A H22A . 0.9500 ?
    C23A C28A . 1.401(2) ?
    C23A C24A . 1.539(2) ?
    C24A C27A . 1.520(3) ?
    C24A C26A . 1.530(3) ?
    C24A C25A . 1.534(3) ?
    C25A H25A . 0.9800 ?
    C25A H25B . 0.9800 ?
    C25A H25C . 0.9800 ?
    C26A H26A . 0.9800 ?
    C26A H26B . 0.9800 ?
    C26A H26C . 0.9800 ?
    C27A H27A . 0.9800 ?
    C27A H27B . 0.9800 ?
    C27A H27C . 0.9800 ?
    C28A C29A . 1.394(2) ?
    C28A H28A . 0.9500 ?
    C29A C34A . 1.4004(19) ?
    C29A C30A . 1.536(2) ?
    C30A C31A . 1.531(2) ?
    C30A C32A . 1.537(2) ?
    C30A C33A . 1.538(2) ?
    C31A H31A . 0.9800 ?
    C31A H31B . 0.9800 ?
    C31A H31C . 0.9800 ?
    C32A H32A . 0.9800 ?
    C32A H32B . 0.9800 ?
    C32A H32C . 0.9800 ?
    C33A H33A . 0.9800 ?
    C33A H33B . 0.9800 ?
    C33A H33C . 0.9800 ?
    C34A H34A . 0.9500 ?
    C35A C48A . 1.3812(19) ?
    C35A C36A . 1.3849(19) ?
    C36A C37A . 1.392(2) ?
    C36A H36A . 0.9500 ?
    C37A C42A . 1.398(2) ?
    C37A C38A . 1.535(2) ?
    C37A C38C . 1.535(2) ?
    C38A C41A . 1.432(3) ?
    C38A C39A . 1.577(4) ?
    C38A C40A . 1.637(4) ?
    C39A H39A . 0.9800 ?
    C39A H39B . 0.9800 ?
    C39A H39C . 0.9800 ?
    C40A H40A . 0.9800 ?
    C40A H40B . 0.9800 ?
    C40A H40C . 0.9800 ?
    C41A H41A . 0.9800 ?
    C41A H41B . 0.9800 ?
    C41A H41C . 0.9800 ?
    C38C C40C . 1.347(4) ?
    C38C C41C . 1.591(5) ?
    C38C C39C . 1.662(5) ?
    C39C H39D . 0.9800 ?
    C39C H39E . 0.9800 ?
    C39C H39F . 0.9800 ?
    C40C H40D . 0.9800 ?
    C40C H40E . 0.9800 ?
    C40C H40F . 0.9800 ?
    C41C H41D . 0.9800 ?
    C41C H41E . 0.9800 ?
    C41C H41F . 0.9800 ?
    C42A C43A . 1.394(2) ?
    C42A H42A . 0.9500 ?
    C43A C48A . 1.393(2) ?
    C43A C44A . 1.535(2) ?
    C43A C44C . 1.535(2) ?
    C44A C45A . 1.471(4) ?
    C44A C46A . 1.582(4) ?
    C44A C47A . 1.605(4) ?
    C45A H45A . 0.9800 ?
    C45A H45B . 0.9800 ?
    C45A H45C . 0.9800 ?
    C46A H46A . 0.9800 ?
    C46A H46B . 0.9800 ?
    C46A H46C . 0.9800 ?
    C47A H47A . 0.9800 ?
    C47A H47B . 0.9800 ?
    C47A H47C . 0.9800 ?
    C44C C47C . 1.432(4) ?
    C44C C45C . 1.551(4) ?
    C44C C46C . 1.568(4) ?
    C45C H45D . 0.9800 ?
    C45C H45E . 0.9800 ?
    C45C H45F . 0.9800 ?
    C46C H46D . 0.9800 ?
    C46C H46E . 0.9800 ?
    C46C H46F . 0.9800 ?
    C47C H47D . 0.9800 ?
    C47C H47E . 0.9800 ?
    C47C H47F . 0.9800 ?
    C48A H48A . 0.9500 ?
    C49A C50A . 1.373(2) ?
    C49A C62A . 1.377(2) ?
    C50A C51A . 1.3998(19) ?
    C50A H50A . 0.9500 ?
    C51A C56A . 1.392(2) ?
    C51A C52A . 1.533(2) ?
    C52A C54A . 1.527(2) ?
    C52A C53A . 1.527(2) ?
    C52A C55A . 1.532(2) ?
    C53A H53A . 0.9800 ?
    C53A H53B . 0.9800 ?
    C53A H53C . 0.9800 ?
    C54A H54A . 0.9800 ?
    C54A H54B . 0.9800 ?
    C54A H54C . 0.9800 ?
    C55A H55A . 0.9800 ?
    C55A H55B . 0.9800 ?
    C55A H55C . 0.9800 ?
    C56A C57A . 1.398(2) ?
    C56A H56A . 0.9500 ?
    C57A C62A . 1.392(2) ?
    C57A C58A . 1.530(2) ?
    C57A C58C . 1.530(2) ?
    C58A C60A . 1.296(6) ?
    C58A C61A . 1.526(3) ?
    C58A C59A . 1.800(7) ?
    C59A H59A . 0.9800 ?
    C59A H59B . 0.9800 ?
    C59A H59C . 0.9800 ?
    C60A H60A . 0.9800 ?
    C60A H60B . 0.9800 ?
    C60A H60C . 0.9800 ?
    C61A H61A . 0.9800 ?
    C61A H61B . 0.9800 ?
    C61A H61C . 0.9800 ?
    C58C C59C . 1.394(5) ?
    C58C C61C . 1.526(3) ?
    C58C C60C . 1.777(8) ?
    C59C H59D . 0.9800 ?
    C59C H59E . 0.9800 ?
    C59C H59F . 0.9800 ?
    C60C H60D . 0.9800 ?
    C60C H60E . 0.9800 ?
    C60C H60F . 0.9800 ?
    C61C H61D . 0.9800 ?
    C61C H61E . 0.9800 ?
    C61C H61F . 0.9800 ?
    C62A H62A . 0.9500 ?
    O1B C1B . 1.3572(16) ?
    O1B C7B . 1.4053(15) ?
    O2B C2B . 1.3404(16) ?
    O2B C21B . 1.4247(16) ?
    O3B C3B . 1.3520(16) ?
    O3B C35B . 1.4086(16) ?
    O4B C4B . 1.3398(17) ?
    O4B C49B . 1.4121(15) ?
    N1B C4B . 1.3021(18) ?
    N1B C1B . 1.3537(18) ?
    N2B C1B . 1.3095(17) ?
    N2B C5B . 1.3649(17) ?
    N3B C2B . 1.3037(18) ?
    N3B C3B . 1.3574(17) ?
    N4B C3B . 1.3027(17) ?
    N4B C6B . 1.3662(17) ?
    C2B C5B . 1.4404(17) ?
    C4B C6B . 1.4313(17) ?
    C5B C6B . 1.3954(18) ?
    C7B C8B . 1.376(2) ?
    C7B C20B . 1.386(2) ?
    C8B C9B . 1.4076(18) ?
    C8B H8BA . 0.9500 ?
    C9B C14B . 1.390(2) ?
    C9B C10B . 1.541(2) ?
    C10B C12B . 1.525(2) ?
    C10B C13B . 1.534(2) ?
    C10B C11B . 1.539(3) ?
    C11B H11D . 0.9800 ?
    C11B H11E . 0.9800 ?
    C11B H11F . 0.9800 ?
    C12B H12D . 0.9800 ?
    C12B H12E . 0.9800 ?
    C12B H12F . 0.9800 ?
    C13B H13D . 0.9800 ?
    C13B H13E . 0.9800 ?
    C13B H13F . 0.9800 ?
    C14B C15B . 1.403(2) ?
    C14B H14B . 0.9500 ?
    C15B C20B . 1.3838(18) ?
    C15B C16B . 1.5325(19) ?
    C16B C19B . 1.532(2) ?
    C16B C18B . 1.532(2) ?
    C16B C17B . 1.537(2) ?
    C17B H17D . 0.9800 ?
    C17B H17E . 0.9800 ?
    C17B H17F . 0.9800 ?
    C18B H18D . 0.9800 ?
    C18B H18E . 0.9800 ?
    C18B H18F . 0.9800 ?
    C19B H19D . 0.9800 ?
    C19B H19E . 0.9800 ?
    C19B H19F . 0.9800 ?
    C20B H20B . 0.9500 ?
    C21B C22B . 1.371(2) ?
    C21B C34B . 1.382(2) ?
    C22B C23B . 1.402(2) ?
    C22B H22B . 0.9500 ?
    C23B C28B . 1.391(2) ?
    C23B C24B . 1.535(2) ?
    C23B C24D . 1.535(2) ?
    C24B C25B . 1.497(3) ?
    C24B C26B . 1.541(3) ?
    C24B C27B . 1.555(3) ?
    C25B H25D . 0.9800 ?
    C25B H25E . 0.9800 ?
    C25B H25F . 0.9800 ?
    C26B H26D . 0.9800 ?
    C26B H26E . 0.9800 ?
    C26B H26F . 0.9800 ?
    C27B H27D . 0.9800 ?
    C27B H27E . 0.9800 ?
    C27B H27F . 0.9800 ?
    C24D C26D . 1.31(2) ?
    C24D C27D . 1.532(12) ?
    C24D C25D . 1.711(11) ?
    C25D H25G . 0.9800 ?
    C25D H25H . 0.9800 ?
    C25D H25I . 0.9800 ?
    C26D H26G . 0.9800 ?
    C26D H26H . 0.9800 ?
    C26D H26I . 0.9800 ?
    C27D H27G . 0.9800 ?
    C27D H27H . 0.9800 ?
    C27D H27I . 0.9800 ?
    C28B C29B . 1.398(2) ?
    C28B H28B . 0.9500 ?
    C29B C34B . 1.3902(19) ?
    C29B C30B . 1.5351(19) ?
    C30B C31B . 1.523(2) ?
    C30B C33B . 1.534(2) ?
    C30B C32B . 1.538(2) ?
    C31B H31D . 0.9800 ?
    C31B H31E . 0.9800 ?
    C31B H31F . 0.9800 ?
    C32B H32D . 0.9800 ?
    C32B H32E . 0.9800 ?
    C32B H32F . 0.9800 ?
    C33B H33D . 0.9800 ?
    C33B H33E . 0.9800 ?
    C33B H33F . 0.9800 ?
    C34B H34B . 0.9500 ?
    C35B C36B . 1.374(2) ?
    C35B C48B . 1.383(2) ?
    C36B C37B . 1.394(2) ?
    C36B H36B . 0.9500 ?
    C37B C42B . 1.392(2) ?
    C37B C38B . 1.533(2) ?
    C38B C41B . 1.531(3) ?
    C38B C40B . 1.534(2) ?
    C38B C39B . 1.534(2) ?
    C39B H39G . 0.9800 ?
    C39B H39H . 0.9800 ?
    C39B H39I . 0.9800 ?
    C40B H40G . 0.9800 ?
    C40B H40H . 0.9800 ?
    C40B H40I . 0.9800 ?
    C41B H41G . 0.9800 ?
    C41B H41H . 0.9800 ?
    C41B H41I . 0.9800 ?
    C42B C43B . 1.394(2) ?
    C42B H42B . 0.9500 ?
    C43B C48B . 1.399(2) ?
    C43B C44B . 1.538(2) ?
    C43B C44D . 1.538(2) ?
    C44B C46B . 1.502(3) ?
    C44B C47B . 1.532(3) ?
    C44B C45B . 1.541(3) ?
    C45B H45G . 0.9800 ?
    C45B H45H . 0.9800 ?
    C45B H45I . 0.9800 ?
    C46B H46G . 0.9800 ?
    C46B H46H . 0.9800 ?
    C46B H46I . 0.9800 ?
    C47B H47G . 0.9800 ?
    C47B H47H . 0.9800 ?
    C47B H47I . 0.9800 ?
    C44D C47D . 1.446(14) ?
    C44D C46D . 1.630(16) ?
    C44D C45D . 1.652(14) ?
    C45D H45J . 0.9800 ?
    C45D H45K . 0.9800 ?
    C45D H45L . 0.9800 ?
    C46D H46J . 0.9800 ?
    C46D H46K . 0.9800 ?
    C46D H46L . 0.9800 ?
    C47D H47J . 0.9800 ?
    C47D H47K . 0.9800 ?
    C47D H47L . 0.9800 ?
    C48B H48B . 0.9500 ?
    C49B C62B . 1.371(2) ?
    C49B C50B . 1.382(2) ?
    C50B C51B . 1.3944(19) ?
    C50B H50B . 0.9500 ?
    C51B C56B . 1.394(2) ?
    C51B C52B . 1.532(2) ?
    C52B C55B . 1.527(3) ?
    C52B C54B . 1.534(2) ?
    C52B C53B . 1.536(3) ?
    C53B H53D . 0.9800 ?
    C53B H53E . 0.9800 ?
    C53B H53F . 0.9800 ?
    C54B H54D . 0.9800 ?
    C54B H54E . 0.9800 ?
    C54B H54F . 0.9800 ?
    C55B H55D . 0.9800 ?
    C55B H55E . 0.9800 ?
    C55B H55F . 0.9800 ?
    C56B C57B . 1.393(2) ?
    C56B H56B . 0.9500 ?
    C57B C62B . 1.400(2) ?
    C57B C58B . 1.537(2) ?
    C57B C58D . 1.537(2) ?
    C58B C60B . 1.512(4) ?
    C58B C59B . 1.525(3) ?
    C58B C61B . 1.535(3) ?
    C59B H59G . 0.9800 ?
    C59B H59H . 0.9800 ?
    C59B H59I . 0.9800 ?
    C60B H60G . 0.9800 ?
    C60B H60H . 0.9800 ?
    C60B H60I . 0.9800 ?
    C61B H61G . 0.9800 ?
    C61B H61H . 0.9800 ?
    C61B H61I . 0.9800 ?
    C58D C60D . 1.49(2) ?
    C58D C61D . 1.564(17) ?
    C58D C59D . 1.581(14) ?
    C59D H59J . 0.9800 ?
    C59D H59K . 0.9800 ?
    C59D H59L . 0.9800 ?
    C61D H61J . 0.9800 ?
    C61D H61K . 0.9800 ?
    C61D H61L . 0.9800 ?
    C60D H60J . 0.9800 ?
    C60D H60K . 0.9800 ?
    C60D H60L . 0.9800 ?
    C62B H62B . 0.9500 ?
loop_
    _geom_angle_atom_site_label_1
    _geom_angle_atom_site_label_2
    _geom_angle_atom_site_label_3
    _geom_angle_site_symmetry_1
    _geom_angle_site_symmetry_3
    _geom_angle
    _geom_angle_publ_flag
    C1A O1A C7A . . 120.31(10) ?
    C2A O2A C21A . . 120.95(10) ?
    C3A O3A C35A . . 123.29(10) ?
    C4A O4A C49A . . 119.85(10) ?
    C4A N1A C1A . . 115.54(11) ?
    C1A N2A C5A . . 113.77(11) ?
    C2A N3A C3A . . 116.29(11) ?
    C3A N4A C6A . . 113.73(11) ?
    N2A C1A O1A . . 120.74(11) ?
    N2A C1A N1A . . 129.40(12) ?
    O1A C1A N1A . . 109.85(11) ?
    N3A C2A O2A . . 121.62(12) ?
    N3A C2A C5A . . 122.72(12) ?
    O2A C2A C5A . . 115.61(11) ?
    N4A C3A O3A . . 112.88(11) ?
    N4A C3A N3A . . 128.46(12) ?
    O3A C3A N3A . . 118.66(11) ?
    N1A C4A O4A . . 122.25(12) ?
    N1A C4A C6A . . 122.81(12) ?
    O4A C4A C6A . . 114.93(11) ?
    N2A C5A C6A . . 124.06(12) ?
    N2A C5A C2A . . 122.08(11) ?
    C6A C5A C2A . . 113.81(11) ?
    N4A C6A C5A . . 124.96(12) ?
    N4A C6A C4A . . 120.74(11) ?
    C5A C6A C4A . . 114.27(11) ?
    C20A C7A C8A . . 122.50(12) ?
    C20A C7A O1A . . 121.87(12) ?
    C8A C7A O1A . . 115.31(12) ?
    C7A C8A C9A . . 119.44(13) ?
    C7A C8A H8AA . . 120.3 ?
    C9A C8A H8AA . . 120.3 ?
    C8A C9A C14A . . 118.18(13) ?
    C8A C9A C10A . . 119.82(13) ?
    C14A C9A C10A . . 121.94(12) ?
    C13A C10A C11A . . 109.26(18) ?
    C13A C10A C12A . . 109.51(15) ?
    C11A C10A C12A . . 107.54(17) ?
    C13A C10A C9A . . 107.97(13) ?
    C11A C10A C9A . . 110.76(14) ?
    C12A C10A C9A . . 111.77(13) ?
    C10A C11A H11A . . 109.5 ?
    C10A C11A H11B . . 109.5 ?
    H11A C11A H11B . . 109.5 ?
    C10A C11A H11C . . 109.5 ?
    H11A C11A H11C . . 109.5 ?
    H11B C11A H11C . . 109.5 ?
    C10A C12A H12A . . 109.5 ?
    C10A C12A H12B . . 109.5 ?
    H12A C12A H12B . . 109.5 ?
    C10A C12A H12C . . 109.5 ?
    H12A C12A H12C . . 109.5 ?
    H12B C12A H12C . . 109.5 ?
    C10A C13A H13A . . 109.5 ?
    C10A C13A H13B . . 109.5 ?
    H13A C13A H13B . . 109.5 ?
    C10A C13A H13C . . 109.5 ?
    H13A C13A H13C . . 109.5 ?
    H13B C13A H13C . . 109.5 ?
    C9A C14A C15A . . 122.55(12) ?
    C9A C14A H14A . . 118.7 ?
    C15A C14A H14A . . 118.7 ?
    C14A C15A C20A . . 118.24(12) ?
    C14A C15A C16A . . 121.87(12) ?
    C20A C15A C16A . . 119.82(12) ?
    C17A C16A C15A . . 108.30(12) ?
    C17A C16A C19A . . 110.29(13) ?
    C15A C16A C19A . . 110.49(12) ?
    C17A C16A C18A . . 108.37(13) ?
    C15A C16A C18A . . 112.08(12) ?
    C19A C16A C18A . . 107.30(13) ?
    C16A C17A H17A . . 109.5 ?
    C16A C17A H17B . . 109.5 ?
    H17A C17A H17B . . 109.5 ?
    C16A C17A H17C . . 109.5 ?
    H17A C17A H17C . . 109.5 ?
    H17B C17A H17C . . 109.5 ?
    C16A C18A H18A . . 109.5 ?
    C16A C18A H18B . . 109.5 ?
    H18A C18A H18B . . 109.5 ?
    C16A C18A H18C . . 109.5 ?
    H18A C18A H18C . . 109.5 ?
    H18B C18A H18C . . 109.5 ?
    C16A C19A H19A . . 109.5 ?
    C16A C19A H19B . . 109.5 ?
    H19A C19A H19B . . 109.5 ?
    C16A C19A H19C . . 109.5 ?
    H19A C19A H19C . . 109.5 ?
    H19B C19A H19C . . 109.5 ?
    C7A C20A C15A . . 119.04(13) ?
    C7A C20A H20A . . 120.5 ?
    C15A C20A H20A . . 120.5 ?
    C34A C21A C22A . . 123.18(13) ?
    C34A C21A O2A . . 121.38(12) ?
    C22A C21A O2A . . 115.17(12) ?
    C21A C22A C23A . . 119.02(14) ?
    C21A C22A H22A . . 120.5 ?
    C23A C22A H22A . . 120.5 ?
    C22A C23A C28A . . 118.01(13) ?
    C22A C23A C24A . . 121.50(14) ?
    C28A C23A C24A . . 120.49(13) ?
    C27A C24A C26A . . 108.70(18) ?
    C27A C24A C25A . . 109.59(17) ?
    C26A C24A C25A . . 107.05(18) ?
    C27A C24A C23A . . 109.76(15) ?
    C26A C24A C23A . . 112.41(14) ?
    C25A C24A C23A . . 109.26(14) ?
    C24A C25A H25A . . 109.5 ?
    C24A C25A H25B . . 109.5 ?
    H25A C25A H25B . . 109.5 ?
    C24A C25A H25C . . 109.5 ?
    H25A C25A H25C . . 109.5 ?
    H25B C25A H25C . . 109.5 ?
    C24A C26A H26A . . 109.5 ?
    C24A C26A H26B . . 109.5 ?
    H26A C26A H26B . . 109.5 ?
    C24A C26A H26C . . 109.5 ?
    H26A C26A H26C . . 109.5 ?
    H26B C26A H26C . . 109.5 ?
    C24A C27A H27A . . 109.5 ?
    C24A C27A H27B . . 109.5 ?
    H27A C27A H27B . . 109.5 ?
    C24A C27A H27C . . 109.5 ?
    H27A C27A H27C . . 109.5 ?
    H27B C27A H27C . . 109.5 ?
    C29A C28A C23A . . 122.67(13) ?
    C29A C28A H28A . . 118.7 ?
    C23A C28A H28A . . 118.7 ?
    C28A C29A C34A . . 118.37(14) ?
    C28A C29A C30A . . 123.32(13) ?
    C34A C29A C30A . . 118.27(14) ?
    C31A C30A C29A . . 112.41(15) ?
    C31A C30A C32A . . 108.39(14) ?
    C29A C30A C32A . . 108.28(13) ?
    C31A C30A C33A . . 108.32(14) ?
    C29A C30A C33A . . 110.42(12) ?
    C32A C30A C33A . . 108.95(16) ?
    C30A C31A H31A . . 109.5 ?
    C30A C31A H31B . . 109.5 ?
    H31A C31A H31B . . 109.5 ?
    C30A C31A H31C . . 109.5 ?
    H31A C31A H31C . . 109.5 ?
    H31B C31A H31C . . 109.5 ?
    C30A C32A H32A . . 109.5 ?
    C30A C32A H32B . . 109.5 ?
    H32A C32A H32B . . 109.5 ?
    C30A C32A H32C . . 109.5 ?
    H32A C32A H32C . . 109.5 ?
    H32B C32A H32C . . 109.5 ?
    C30A C33A H33A . . 109.5 ?
    C30A C33A H33B . . 109.5 ?
    H33A C33A H33B . . 109.5 ?
    C30A C33A H33C . . 109.5 ?
    H33A C33A H33C . . 109.5 ?
    H33B C33A H33C . . 109.5 ?
    C21A C34A C29A . . 118.72(13) ?
    C21A C34A H34A . . 120.6 ?
    C29A C34A H34A . . 120.6 ?
    C48A C35A C36A . . 122.39(13) ?
    C48A C35A O3A . . 114.45(12) ?
    C36A C35A O3A . . 122.80(12) ?
    C35A C36A C37A . . 119.04(14) ?
    C35A C36A H36A . . 120.5 ?
    C37A C36A H36A . . 120.5 ?
    C36A C37A C42A . . 118.43(14) ?
    C36A C37A C38A . . 120.77(15) ?
    C42A C37A C38A . . 120.80(14) ?
    C36A C37A C38C . . 120.77(15) ?
    C42A C37A C38C . . 120.80(14) ?
    C41A C38A C37A . . 113.13(19) ?
    C41A C38A C39A . . 111.8(2) ?
    C37A C38A C39A . . 112.68(17) ?
    C41A C38A C40A . . 109.7(2) ?
    C37A C38A C40A . . 107.07(17) ?
    C39A C38A C40A . . 101.7(2) ?
    C38A C39A H39A . . 109.5 ?
    C38A C39A H39B . . 109.5 ?
    H39A C39A H39B . . 109.5 ?
    C38A C39A H39C . . 109.5 ?
    H39A C39A H39C . . 109.5 ?
    H39B C39A H39C . . 109.5 ?
    C38A C40A H40A . . 109.5 ?
    C38A C40A H40B . . 109.5 ?
    H40A C40A H40B . . 109.5 ?
    C38A C40A H40C . . 109.5 ?
    H40A C40A H40C . . 109.5 ?
    H40B C40A H40C . . 109.5 ?
    C38A C41A H41A . . 109.5 ?
    C38A C41A H41B . . 109.5 ?
    H41A C41A H41B . . 109.5 ?
    C38A C41A H41C . . 109.5 ?
    H41A C41A H41C . . 109.5 ?
    H41B C41A H41C . . 109.5 ?
    C40C C38C C37A . . 112.5(2) ?
    C40C C38C C41C . . 115.4(3) ?
    C37A C38C C41C . . 111.0(2) ?
    C40C C38C C39C . . 112.1(3) ?
    C37A C38C C39C . . 104.71(18) ?
    C41C C38C C39C . . 99.9(3) ?
    C38C C39C H39D . . 109.5 ?
    C38C C39C H39E . . 109.5 ?
    H39D C39C H39E . . 109.5 ?
    C38C C39C H39F . . 109.5 ?
    H39D C39C H39F . . 109.5 ?
    H39E C39C H39F . . 109.5 ?
    C38C C40C H40D . . 109.5 ?
    C38C C40C H40E . . 109.5 ?
    H40D C40C H40E . . 109.5 ?
    C38C C40C H40F . . 109.5 ?
    H40D C40C H40F . . 109.5 ?
    H40E C40C H40F . . 109.5 ?
    C38C C41C H41D . . 109.5 ?
    C38C C41C H41E . . 109.5 ?
    H41D C41C H41E . . 109.5 ?
    C38C C41C H41F . . 109.5 ?
    H41D C41C H41F . . 109.5 ?
    H41E C41C H41F . . 109.5 ?
    C43A C42A C37A . . 122.50(14) ?
    C43A C42A H42A . . 118.8 ?
    C37A C42A H42A . . 118.8 ?
    C48A C43A C42A . . 118.07(14) ?
    C48A C43A C44A . . 120.41(14) ?
    C42A C43A C44A . . 121.52(14) ?
    C48A C43A C44C . . 120.41(14) ?
    C42A C43A C44C . . 121.52(14) ?
    C45A C44A C43A . . 110.6(2) ?
    C45A C44A C46A . . 108.5(3) ?
    C43A C44A C46A . . 113.82(17) ?
    C45A C44A C47A . . 110.1(3) ?
    C43A C44A C47A . . 110.60(17) ?
    C46A C44A C47A . . 103.0(2) ?
    C44A C45A H45A . . 109.5 ?
    C44A C45A H45B . . 109.5 ?
    H45A C45A H45B . . 109.5 ?
    C44A C45A H45C . . 109.5 ?
    H45A C45A H45C . . 109.5 ?
    H45B C45A H45C . . 109.5 ?
    C44A C46A H46A . . 109.5 ?
    C44A C46A H46B . . 109.5 ?
    H46A C46A H46B . . 109.5 ?
    C44A C46A H46C . . 109.5 ?
    H46A C46A H46C . . 109.5 ?
    H46B C46A H46C . . 109.5 ?
    C44A C47A H47A . . 109.5 ?
    C44A C47A H47B . . 109.5 ?
    H47A C47A H47B . . 109.5 ?
    C44A C47A H47C . . 109.5 ?
    H47A C47A H47C . . 109.5 ?
    H47B C47A H47C . . 109.5 ?
    C47C C44C C43A . . 108.55(18) ?
    C47C C44C C45C . . 113.0(3) ?
    C43A C44C C45C . . 109.4(2) ?
    C47C C44C C46C . . 112.1(3) ?
    C43A C44C C46C . . 106.56(17) ?
    C45C C44C C46C . . 107.0(2) ?
    C44C C45C H45D . . 109.5 ?
    C44C C45C H45E . . 109.5 ?
    H45D C45C H45E . . 109.5 ?
    C44C C45C H45F . . 109.5 ?
    H45D C45C H45F . . 109.5 ?
    H45E C45C H45F . . 109.5 ?
    C44C C46C H46D . . 109.5 ?
    C44C C46C H46E . . 109.5 ?
    H46D C46C H46E . . 109.5 ?
    C44C C46C H46F . . 109.5 ?
    H46D C46C H46F . . 109.5 ?
    H46E C46C H46F . . 109.5 ?
    C44C C47C H47D . . 109.5 ?
    C44C C47C H47E . . 109.5 ?
    H47D C47C H47E . . 109.5 ?
    C44C C47C H47F . . 109.5 ?
    H47D C47C H47F . . 109.5 ?
    H47E C47C H47F . . 109.5 ?
    C35A C48A C43A . . 119.56(13) ?
    C35A C48A H48A . . 120.2 ?
    C43A C48A H48A . . 120.2 ?
    C50A C49A C62A . . 123.65(13) ?
    C50A C49A O4A . . 117.73(13) ?
    C62A C49A O4A . . 118.12(13) ?
    C49A C50A C51A . . 118.82(13) ?
    C49A C50A H50A . . 120.6 ?
    C51A C50A H50A . . 120.6 ?
    C56A C51A C50A . . 117.69(13) ?
    C56A C51A C52A . . 121.57(13) ?
    C50A C51A C52A . . 120.58(13) ?
    C54A C52A C53A . . 108.21(16) ?
    C54A C52A C55A . . 108.43(15) ?
    C53A C52A C55A . . 109.05(15) ?
    C54A C52A C51A . . 111.70(13) ?
    C53A C52A C51A . . 111.42(13) ?
    C55A C52A C51A . . 107.96(14) ?
    C52A C53A H53A . . 109.5 ?
    C52A C53A H53B . . 109.5 ?
    H53A C53A H53B . . 109.5 ?
    C52A C53A H53C . . 109.5 ?
    H53A C53A H53C . . 109.5 ?
    H53B C53A H53C . . 109.5 ?
    C52A C54A H54A . . 109.5 ?
    C52A C54A H54B . . 109.5 ?
    H54A C54A H54B . . 109.5 ?
    C52A C54A H54C . . 109.5 ?
    H54A C54A H54C . . 109.5 ?
    H54B C54A H54C . . 109.5 ?
    C52A C55A H55A . . 109.5 ?
    C52A C55A H55B . . 109.5 ?
    H55A C55A H55B . . 109.5 ?
    C52A C55A H55C . . 109.5 ?
    H55A C55A H55C . . 109.5 ?
    H55B C55A H55C . . 109.5 ?
    C51A C56A C57A . . 123.15(14) ?
    C51A C56A H56A . . 118.4 ?
    C57A C56A H56A . . 118.4 ?
    C62A C57A C56A . . 117.95(15) ?
    C62A C57A C58A . . 121.68(15) ?
    C56A C57A C58A . . 120.37(15) ?
    C62A C57A C58C . . 121.68(15) ?
    C56A C57A C58C . . 120.37(15) ?
    C60A C58A C61A . . 113.2(4) ?
    C60A C58A C57A . . 119.5(3) ?
    C61A C58A C57A . . 112.71(16) ?
    C60A C58A C59A . . 107.2(4) ?
    C61A C58A C59A . . 98.4(3) ?
    C57A C58A C59A . . 102.6(3) ?
    C58A C59A H59A . . 109.5 ?
    C58A C59A H59B . . 109.5 ?
    H59A C59A H59B . . 109.5 ?
    C58A C59A H59C . . 109.5 ?
    H59A C59A H59C . . 109.5 ?
    H59B C59A H59C . . 109.5 ?
    C58A C60A H60A . . 109.5 ?
    C58A C60A H60B . . 109.5 ?
    H60A C60A H60B . . 109.5 ?
    C58A C60A H60C . . 109.5 ?
    H60A C60A H60C . . 109.5 ?
    H60B C60A H60C . . 109.5 ?
    C58A C61A H61A . . 109.5 ?
    C58A C61A H61B . . 109.5 ?
    H61A C61A H61B . . 109.5 ?
    C58A C61A H61C . . 109.5 ?
    H61A C61A H61C . . 109.5 ?
    H61B C61A H61C . . 109.5 ?
    C59C C58C C61C . . 116.1(4) ?
    C59C C58C C57A . . 114.9(3) ?
    C61C C58C C57A . . 112.71(16) ?
    C59C C58C C60C . . 104.4(4) ?
    C61C C58C C60C . . 105.1(2) ?
    C57A C58C C60C . . 101.4(3) ?
    C58C C59C H59D . . 109.5 ?
    C58C C59C H59E . . 109.5 ?
    H59D C59C H59E . . 109.5 ?
    C58C C59C H59F . . 109.5 ?
    H59D C59C H59F . . 109.5 ?
    H59E C59C H59F . . 109.5 ?
    C58C C60C H60D . . 109.5 ?
    C58C C60C H60E . . 109.5 ?
    H60D C60C H60E . . 109.5 ?
    C58C C60C H60F . . 109.5 ?
    H60D C60C H60F . . 109.5 ?
    H60E C60C H60F . . 109.5 ?
    C58C C61C H61D . . 109.5 ?
    C58C C61C H61E . . 109.5 ?
    H61D C61C H61E . . 109.5 ?
    C58C C61C H61F . . 109.5 ?
    H61D C61C H61F . . 109.5 ?
    H61E C61C H61F . . 109.5 ?
    C49A C62A C57A . . 118.73(14) ?
    C49A C62A H62A . . 120.6 ?
    C57A C62A H62A . . 120.6 ?
    C1B O1B C7B . . 118.50(11) ?
    C2B O2B C21B . . 118.41(11) ?
    C3B O3B C35B . . 118.98(10) ?
    C4B O4B C49B . . 119.83(11) ?
    C4B N1B C1B . . 116.10(11) ?
    C1B N2B C5B . . 113.53(12) ?
    C2B N3B C3B . . 116.54(11) ?
    C3B N4B C6B . . 113.21(12) ?
    N2B C1B N1B . . 128.86(13) ?
    N2B C1B O1B . . 114.88(12) ?
    N1B C1B O1B . . 116.25(11) ?
    N3B C2B O2B . . 120.91(12) ?
    N3B C2B C5B . . 122.32(12) ?
    O2B C2B C5B . . 116.72(12) ?
    N4B C3B O3B . . 119.87(12) ?
    N4B C3B N3B . . 128.97(12) ?
    O3B C3B N3B . . 111.15(11) ?
    N1B C4B O4B . . 122.07(12) ?
    N1B C4B C6B . . 122.56(12) ?
    O4B C4B C6B . . 115.32(12) ?
    N2B C5B C6B . . 124.00(12) ?
    N2B C5B C2B . . 122.38(12) ?
    C6B C5B C2B . . 113.52(12) ?
    N4B C6B C5B . . 124.97(12) ?
    N4B C6B C4B . . 120.74(12) ?
    C5B C6B C4B . . 114.14(12) ?
    C8B C7B C20B . . 122.77(12) ?
    C8B C7B O1B . . 118.06(12) ?
    C20B C7B O1B . . 118.96(12) ?
    C7B C8B C9B . . 119.15(13) ?
    C7B C8B H8BA . . 120.4 ?
    C9B C8B H8BA . . 120.4 ?
    C14B C9B C8B . . 117.84(13) ?
    C14B C9B C10B . . 122.30(12) ?
    C8B C9B C10B . . 119.84(13) ?
    C12B C10B C13B . . 108.13(15) ?
    C12B C10B C11B . . 108.31(16) ?
    C13B C10B C11B . . 107.37(16) ?
    C12B C10B C9B . . 113.05(14) ?
    C13B C10B C9B . . 111.03(13) ?
    C11B C10B C9B . . 108.76(14) ?
    C10B C11B H11D . . 109.5 ?
    C10B C11B H11E . . 109.5 ?
    H11D C11B H11E . . 109.5 ?
    C10B C11B H11F . . 109.5 ?
    H11D C11B H11F . . 109.5 ?
    H11E C11B H11F . . 109.5 ?
    C10B C12B H12D . . 109.5 ?
    C10B C12B H12E . . 109.5 ?
    H12D C12B H12E . . 109.5 ?
    C10B C12B H12F . . 109.5 ?
    H12D C12B H12F . . 109.5 ?
    H12E C12B H12F . . 109.5 ?
    C10B C13B H13D . . 109.5 ?
    C10B C13B H13E . . 109.5 ?
    H13D C13B H13E . . 109.5 ?
    C10B C13B H13F . . 109.5 ?
    H13D C13B H13F . . 109.5 ?
    H13E C13B H13F . . 109.5 ?
    C9B C14B C15B . . 122.66(12) ?
    C9B C14B H14B . . 118.7 ?
    C15B C14B H14B . . 118.7 ?
    C20B C15B C14B . . 118.42(13) ?
    C20B C15B C16B . . 121.27(13) ?
    C14B C15B C16B . . 120.27(12) ?
    C19B C16B C18B . . 108.25(14) ?
    C19B C16B C15B . . 112.07(11) ?
    C18B C16B C15B . . 110.16(13) ?
    C19B C16B C17B . . 108.58(13) ?
    C18B C16B C17B . . 109.33(14) ?
    C15B C16B C17B . . 108.41(13) ?
    C16B C17B H17D . . 109.5 ?
    C16B C17B H17E . . 109.5 ?
    H17D C17B H17E . . 109.5 ?
    C16B C17B H17F . . 109.5 ?
    H17D C17B H17F . . 109.5 ?
    H17E C17B H17F . . 109.5 ?
    C16B C18B H18D . . 109.5 ?
    C16B C18B H18E . . 109.5 ?
    H18D C18B H18E . . 109.5 ?
    C16B C18B H18F . . 109.5 ?
    H18D C18B H18F . . 109.5 ?
    H18E C18B H18F . . 109.5 ?
    C16B C19B H19D . . 109.5 ?
    C16B C19B H19E . . 109.5 ?
    H19D C19B H19E . . 109.5 ?
    C16B C19B H19F . . 109.5 ?
    H19D C19B H19F . . 109.5 ?
    H19E C19B H19F . . 109.5 ?
    C15B C20B C7B . . 119.14(13) ?
    C15B C20B H20B . . 120.4 ?
    C7B C20B H20B . . 120.4 ?
    C22B C21B C34B . . 123.08(13) ?
    C22B C21B O2B . . 116.61(12) ?
    C34B C21B O2B . . 120.09(13) ?
    C21B C22B C23B . . 119.50(13) ?
    C21B C22B H22B . . 120.3 ?
    C23B C22B H22B . . 120.3 ?
    C28B C23B C22B . . 117.57(14) ?
    C28B C23B C24B . . 122.04(13) ?
    C22B C23B C24B . . 120.40(14) ?
    C28B C23B C24D . . 122.04(13) ?
    C22B C23B C24D . . 120.40(14) ?
    C25B C24B C23B . . 110.66(17) ?
    C25B C24B C26B . . 111.5(2) ?
    C23B C24B C26B . . 109.41(14) ?
    C25B C24B C27B . . 108.04(19) ?
    C23B C24B C27B . . 112.46(14) ?
    C26B C24B C27B . . 104.64(18) ?
    C24B C25B H25D . . 109.5 ?
    C24B C25B H25E . . 109.5 ?
    H25D C25B H25E . . 109.5 ?
    C24B C25B H25F . . 109.5 ?
    H25D C25B H25F . . 109.5 ?
    H25E C25B H25F . . 109.5 ?
    C24B C26B H26D . . 109.5 ?
    C24B C26B H26E . . 109.5 ?
    H26D C26B H26E . . 109.5 ?
    C24B C26B H26F . . 109.5 ?
    H26D C26B H26F . . 109.5 ?
    H26E C26B H26F . . 109.5 ?
    C24B C27B H27D . . 109.5 ?
    C24B C27B H27E . . 109.5 ?
    H27D C27B H27E . . 109.5 ?
    C24B C27B H27F . . 109.5 ?
    H27D C27B H27F . . 109.5 ?
    H27E C27B H27F . . 109.5 ?
    C26D C24D C27D . . 119.4(11) ?
    C26D C24D C23B . . 108.6(9) ?
    C27D C24D C23B . . 107.7(5) ?
    C26D C24D C25D . . 115.7(11) ?
    C27D C24D C25D . . 98.8(6) ?
    C23B C24D C25D . . 105.4(4) ?
    C24D C25D H25G . . 109.5 ?
    C24D C25D H25H . . 109.5 ?
    H25G C25D H25H . . 109.5 ?
    C24D C25D H25I . . 109.5 ?
    H25G C25D H25I . . 109.5 ?
    H25H C25D H25I . . 109.5 ?
    C24D C26D H26G . . 109.5 ?
    C24D C26D H26H . . 109.5 ?
    H26G C26D H26H . . 109.5 ?
    C24D C26D H26I . . 109.5 ?
    H26G C26D H26I . . 109.5 ?
    H26H C26D H26I . . 109.5 ?
    C24D C27D H27G . . 109.5 ?
    C24D C27D H27H . . 109.5 ?
    H27G C27D H27H . . 109.5 ?
    C24D C27D H27I . . 109.5 ?
    H27G C27D H27I . . 109.5 ?
    H27H C27D H27I . . 109.5 ?
    C23B C28B C29B . . 122.68(13) ?
    C23B C28B H28B . . 118.7 ?
    C29B C28B H28B . . 118.7 ?
    C34B C29B C28B . . 118.66(13) ?
    C34B C29B C30B . . 121.12(14) ?
    C28B C29B C30B . . 120.13(13) ?
    C31B C30B C33B . . 108.54(14) ?
    C31B C30B C29B . . 111.62(13) ?
    C33B C30B C29B . . 110.96(13) ?
    C31B C30B C32B . . 108.89(16) ?
    C33B C30B C32B . . 109.70(14) ?
    C29B C30B C32B . . 107.08(13) ?
    C30B C31B H31D . . 109.5 ?
    C30B C31B H31E . . 109.5 ?
    H31D C31B H31E . . 109.5 ?
    C30B C31B H31F . . 109.5 ?
    H31D C31B H31F . . 109.5 ?
    H31E C31B H31F . . 109.5 ?
    C30B C32B H32D . . 109.5 ?
    C30B C32B H32E . . 109.5 ?
    H32D C32B H32E . . 109.5 ?
    C30B C32B H32F . . 109.5 ?
    H32D C32B H32F . . 109.5 ?
    H32E C32B H32F . . 109.5 ?
    C30B C33B H33D . . 109.5 ?
    C30B C33B H33E . . 109.5 ?
    H33D C33B H33E . . 109.5 ?
    C30B C33B H33F . . 109.5 ?
    H33D C33B H33F . . 109.5 ?
    H33E C33B H33F . . 109.5 ?
    C21B C34B C29B . . 118.50(14) ?
    C21B C34B H34B . . 120.7 ?
    C29B C34B H34B . . 120.7 ?
    C36B C35B C48B . . 122.63(13) ?
    C36B C35B O3B . . 116.67(13) ?
    C48B C35B O3B . . 120.40(13) ?
    C35B C36B C37B . . 119.28(14) ?
    C35B C36B H36B . . 120.4 ?
    C37B C36B H36B . . 120.4 ?
    C42B C37B C36B . . 118.43(14) ?
    C42B C37B C38B . . 123.37(14) ?
    C36B C37B C38B . . 118.20(14) ?
    C41B C38B C37B . . 109.20(14) ?
    C41B C38B C40B . . 109.17(17) ?
    C37B C38B C40B . . 109.25(15) ?
    C41B C38B C39B . . 109.85(17) ?
    C37B C38B C39B . . 111.89(15) ?
    C40B C38B C39B . . 107.43(15) ?
    C38B C39B H39G . . 109.5 ?
    C38B C39B H39H . . 109.5 ?
    H39G C39B H39H . . 109.5 ?
    C38B C39B H39I . . 109.5 ?
    H39G C39B H39I . . 109.5 ?
    H39H C39B H39I . . 109.5 ?
    C38B C40B H40G . . 109.5 ?
    C38B C40B H40H . . 109.5 ?
    H40G C40B H40H . . 109.5 ?
    C38B C40B H40I . . 109.5 ?
    H40G C40B H40I . . 109.5 ?
    H40H C40B H40I . . 109.5 ?
    C38B C41B H41G . . 109.5 ?
    C38B C41B H41H . . 109.5 ?
    H41G C41B H41H . . 109.5 ?
    C38B C41B H41I . . 109.5 ?
    H41G C41B H41I . . 109.5 ?
    H41H C41B H41I . . 109.5 ?
    C37B C42B C43B . . 122.38(14) ?
    C37B C42B H42B . . 118.8 ?
    C43B C42B H42B . . 118.8 ?
    C42B C43B C48B . . 118.28(14) ?
    C42B C43B C44B . . 121.80(14) ?
    C48B C43B C44B . . 119.91(15) ?
    C42B C43B C44D . . 121.80(14) ?
    C48B C43B C44D . . 119.91(15) ?
    C46B C44B C47B . . 110.0(2) ?
    C46B C44B C43B . . 109.38(15) ?
    C47B C44B C43B . . 108.78(15) ?
    C46B C44B C45B . . 109.6(2) ?
    C47B C44B C45B . . 107.8(2) ?
    C43B C44B C45B . . 111.23(16) ?
    C44B C45B H45G . . 109.5 ?
    C44B C45B H45H . . 109.5 ?
    H45G C45B H45H . . 109.5 ?
    C44B C45B H45I . . 109.5 ?
    H45G C45B H45I . . 109.5 ?
    H45H C45B H45I . . 109.5 ?
    C44B C46B H46G . . 109.5 ?
    C44B C46B H46H . . 109.5 ?
    H46G C46B H46H . . 109.5 ?
    C44B C46B H46I . . 109.5 ?
    H46G C46B H46I . . 109.5 ?
    H46H C46B H46I . . 109.5 ?
    C44B C47B H47G . . 109.5 ?
    C44B C47B H47H . . 109.5 ?
    H47G C47B H47H . . 109.5 ?
    C44B C47B H47I . . 109.5 ?
    H47G C47B H47I . . 109.5 ?
    H47H C47B H47I . . 109.5 ?
    C47D C44D C43B . . 116.4(6) ?
    C47D C44D C46D . . 105.5(11) ?
    C43B C44D C46D . . 116.4(6) ?
    C47D C44D C45D . . 106.3(10) ?
    C43B C44D C45D . . 110.8(5) ?
    C46D C44D C45D . . 99.7(10) ?
    C44D C45D H45J . . 109.5 ?
    C44D C45D H45K . . 109.5 ?
    H45J C45D H45K . . 109.5 ?
    C44D C45D H45L . . 109.5 ?
    H45J C45D H45L . . 109.5 ?
    H45K C45D H45L . . 109.5 ?
    C44D C46D H46J . . 109.5 ?
    C44D C46D H46K . . 109.5 ?
    H46J C46D H46K . . 109.5 ?
    C44D C46D H46L . . 109.5 ?
    H46J C46D H46L . . 109.5 ?
    H46K C46D H46L . . 109.5 ?
    C44D C47D H47J . . 109.5 ?
    C44D C47D H47K . . 109.5 ?
    H47J C47D H47K . . 109.5 ?
    C44D C47D H47L . . 109.5 ?
    H47J C47D H47L . . 109.5 ?
    H47K C47D H47L . . 109.5 ?
    C35B C48B C43B . . 118.96(14) ?
    C35B C48B H48B . . 120.5 ?
    C43B C48B H48B . . 120.5 ?
    C62B C49B C50B . . 123.30(13) ?
    C62B C49B O4B . . 115.97(13) ?
    C50B C49B O4B . . 120.45(13) ?
    C49B C50B C51B . . 118.33(14) ?
    C49B C50B H50B . . 120.8 ?
    C51B C50B H50B . . 120.8 ?
    C56B C51B C50B . . 118.48(15) ?
    C56B C51B C52B . . 119.85(13) ?
    C50B C51B C52B . . 121.65(15) ?
    C55B C52B C51B . . 111.92(13) ?
    C55B C52B C54B . . 108.22(18) ?
    C51B C52B C54B . . 109.72(14) ?
    C55B C52B C53B . . 108.33(17) ?
    C51B C52B C53B . . 108.88(16) ?
    C54B C52B C53B . . 109.75(16) ?
    C52B C53B H53D . . 109.5 ?
    C52B C53B H53E . . 109.5 ?
    H53D C53B H53E . . 109.5 ?
    C52B C53B H53F . . 109.5 ?
    H53D C53B H53F . . 109.5 ?
    H53E C53B H53F . . 109.5 ?
    C52B C54B H54D . . 109.5 ?
    C52B C54B H54E . . 109.5 ?
    H54D C54B H54E . . 109.5 ?
    C52B C54B H54F . . 109.5 ?
    H54D C54B H54F . . 109.5 ?
    H54E C54B H54F . . 109.5 ?
    C52B C55B H55D . . 109.5 ?
    C52B C55B H55E . . 109.5 ?
    H55D C55B H55E . . 109.5 ?
    C52B C55B H55F . . 109.5 ?
    H55D C55B H55F . . 109.5 ?
    H55E C55B H55F . . 109.5 ?
    C57B C56B C51B . . 123.06(13) ?
    C57B C56B H56B . . 118.5 ?
    C51B C56B H56B . . 118.5 ?
    C56B C57B C62B . . 117.36(15) ?
    C56B C57B C58B . . 122.89(14) ?
    C62B C57B C58B . . 119.73(15) ?
    C56B C57B C58D . . 122.89(14) ?
    C62B C57B C58D . . 119.73(15) ?
    C60B C58B C59B . . 110.0(3) ?
    C60B C58B C61B . . 108.8(2) ?
    C59B C58B C61B . . 106.9(2) ?
    C60B C58B C57B . . 109.18(17) ?
    C59B C58B C57B . . 112.17(19) ?
    C61B C58B C57B . . 109.72(16) ?
    C58B C59B H59G . . 109.5 ?
    C58B C59B H59H . . 109.5 ?
    H59G C59B H59H . . 109.5 ?
    C58B C59B H59I . . 109.5 ?
    H59G C59B H59I . . 109.5 ?
    H59H C59B H59I . . 109.5 ?
    C58B C60B H60G . . 109.5 ?
    C58B C60B H60H . . 109.5 ?
    H60G C60B H60H . . 109.5 ?
    C58B C60B H60I . . 109.5 ?
    H60G C60B H60I . . 109.5 ?
    H60H C60B H60I . . 109.5 ?
    C58B C61B H61G . . 109.5 ?
    C58B C61B H61H . . 109.5 ?
    H61G C61B H61H . . 109.5 ?
    C58B C61B H61I . . 109.5 ?
    H61G C61B H61I . . 109.5 ?
    H61H C61B H61I . . 109.5 ?
    C60D C58D C57B . . 114.3(8) ?
    C60D C58D C61D . . 108.8(11) ?
    C57B C58D C61D . . 109.2(7) ?
    C60D C58D C59D . . 110.9(10) ?
    C57B C58D C59D . . 107.8(6) ?
    C61D C58D C59D . . 105.5(9) ?
    C58D C59D H59J . . 109.5 ?
    C58D C59D H59K . . 109.5 ?
    H59J C59D H59K . . 109.5 ?
    C58D C59D H59L . . 109.5 ?
    H59J C59D H59L . . 109.5 ?
    H59K C59D H59L . . 109.5 ?
    C58D C61D H61J . . 109.5 ?
    C58D C61D H61K . . 109.5 ?
    H61J C61D H61K . . 109.5 ?
    C58D C61D H61L . . 109.5 ?
    H61J C61D H61L . . 109.5 ?
    H61K C61D H61L . . 109.5 ?
    C58D C60D H60J . . 109.5 ?
    C58D C60D H60K . . 109.5 ?
    H60J C60D H60K . . 109.5 ?
    C58D C60D H60L . . 109.5 ?
    H60J C60D H60L . . 109.5 ?
    H60K C60D H60L . . 109.5 ?
    C49B C62B C57B . . 119.46(15) ?
    C49B C62B H62B . . 120.3 ?
    C57B C62B H62B . . 120.3 ?
loop_
    _geom_torsion_atom_site_label_1
    _geom_torsion_atom_site_label_2
    _geom_torsion_atom_site_label_3
    _geom_torsion_atom_site_label_4
    _geom_torsion_site_symmetry_1
    _geom_torsion_site_symmetry_2
    _geom_torsion_site_symmetry_3
    _geom_torsion_site_symmetry_4
    _geom_torsion
    _geom_torsion_publ_flag
    C5A N2A C1A O1A . . . . -177.74(12) ?
    C5A N2A C1A N1A . . . . 3.1(2) ?
    C7A O1A C1A N2A . . . . -0.21(19) ?
    C7A O1A C1A N1A . . . . 179.13(11) ?
    C4A N1A C1A N2A . . . . -0.8(2) ?
    C4A N1A C1A O1A . . . . 179.98(11) ?
    C3A N3A C2A O2A . . . . -177.13(12) ?
    C3A N3A C2A C5A . . . . 0.12(19) ?
    C21A O2A C2A N3A . . . . -4.47(19) ?
    C21A O2A C2A C5A . . . . 178.09(12) ?
    C6A N4A C3A O3A . . . . -177.99(11) ?
    C6A N4A C3A N3A . . . . 1.72(19) ?
    C35A O3A C3A N4A . . . . 176.29(12) ?
    C35A O3A C3A N3A . . . . -3.46(19) ?
    C2A N3A C3A N4A . . . . -1.7(2) ?
    C2A N3A C3A O3A . . . . 178.04(12) ?
    C1A N1A C4A O4A . . . . 177.01(12) ?
    C1A N1A C4A C6A . . . . -2.93(19) ?
    C49A O4A C4A N1A . . . . 8.39(19) ?
    C49A O4A C4A C6A . . . . -171.67(11) ?
    C1A N2A C5A C6A . . . . -1.81(19) ?
    C1A N2A C5A C2A . . . . 175.64(12) ?
    N3A C2A C5A N2A . . . . -176.69(12) ?
    O2A C2A C5A N2A . . . . 0.71(19) ?
    N3A C2A C5A C6A . . . . 1.00(19) ?
    O2A C2A C5A C6A . . . . 178.40(11) ?
    C3A N4A C6A C5A . . . . -0.31(19) ?
    C3A N4A C6A C4A . . . . 177.55(12) ?
    N2A C5A C6A N4A . . . . 176.73(12) ?
    C2A C5A C6A N4A . . . . -0.91(19) ?
    N2A C5A C6A C4A . . . . -1.25(19) ?
    C2A C5A C6A C4A . . . . -178.89(11) ?
    N1A C4A C6A N4A . . . . -174.28(12) ?
    O4A C4A C6A N4A . . . . 5.77(18) ?
    N1A C4A C6A C5A . . . . 3.79(19) ?
    O4A C4A C6A C5A . . . . -176.15(11) ?
    C1A O1A C7A C20A . . . . 63.05(18) ?
    C1A O1A C7A C8A . . . . -123.29(13) ?
    C20A C7A C8A C9A . . . . 1.3(2) ?
    O1A C7A C8A C9A . . . . -172.29(12) ?
    C7A C8A C9A C14A . . . . -2.2(2) ?
    C7A C8A C9A C10A . . . . -179.46(13) ?
    C8A C9A C10A C13A . . . . 77.78(19) ?
    C14A C9A C10A C13A . . . . -99.40(18) ?
    C8A C9A C10A C11A . . . . -41.8(2) ?
    C14A C9A C10A C11A . . . . 141.00(18) ?
    C8A C9A C10A C12A . . . . -161.72(16) ?
    C14A C9A C10A C12A . . . . 21.1(2) ?
    C8A C9A C14A C15A . . . . 1.1(2) ?
    C10A C9A C14A C15A . . . . 178.34(13) ?
    C9A C14A C15A C20A . . . . 0.8(2) ?
    C9A C14A C15A C16A . . . . 177.64(13) ?
    C14A C15A C16A C17A . . . . -110.71(16) ?
    C20A C15A C16A C17A . . . . 66.03(17) ?
    C14A C15A C16A C19A . . . . 128.39(15) ?
    C20A C15A C16A C19A . . . . -54.87(18) ?
    C14A C15A C16A C18A . . . . 8.8(2) ?
    C20A C15A C16A C18A . . . . -174.47(13) ?
    C8A C7A C20A C15A . . . . 0.7(2) ?
    O1A C7A C20A C15A . . . . 173.87(12) ?
    C14A C15A C20A C7A . . . . -1.7(2) ?
    C16A C15A C20A C7A . . . . -178.58(12) ?
    C2A O2A C21A C34A . . . . -52.95(18) ?
    C2A O2A C21A C22A . . . . 132.85(13) ?
    C34A C21A C22A C23A . . . . 1.1(2) ?
    O2A C21A C22A C23A . . . . 175.16(12) ?
    C21A C22A C23A C28A . . . . 0.3(2) ?
    C21A C22A C23A C24A . . . . 179.98(13) ?
    C22A C23A C24A C27A . . . . 123.92(19) ?
    C28A C23A C24A C27A . . . . -56.4(2) ?
    C22A C23A C24A C26A . . . . 2.8(2) ?
    C28A C23A C24A C26A . . . . -177.56(16) ?
    C22A C23A C24A C25A . . . . -115.88(18) ?
    C28A C23A C24A C25A . . . . 63.8(2) ?
    C22A C23A C28A C29A . . . . -1.2(2) ?
    C24A C23A C28A C29A . . . . 179.14(14) ?
    C23A C28A C29A C34A . . . . 0.7(2) ?
    C23A C28A C29A C30A . . . . -176.86(14) ?
    C28A C29A C30A C31A . . . . -14.1(2) ?
    C34A C29A C30A C31A . . . . 168.33(14) ?
    C28A C29A C30A C32A . . . . 105.59(18) ?
    C34A C29A C30A C32A . . . . -71.96(18) ?
    C28A C29A C30A C33A . . . . -135.21(16) ?
    C34A C29A C30A C33A . . . . 47.24(19) ?
    C22A C21A C34A C29A . . . . -1.6(2) ?
    O2A C21A C34A C29A . . . . -175.33(12) ?
    C28A C29A C34A C21A . . . . 0.7(2) ?
    C30A C29A C34A C21A . . . . 178.37(13) ?
    C3A O3A C35A C48A . . . . 133.98(13) ?
    C3A O3A C35A C36A . . . . -52.72(19) ?
    C48A C35A C36A C37A . . . . -0.5(2) ?
    O3A C35A C36A C37A . . . . -173.29(13) ?
    C35A C36A C37A C42A . . . . 1.1(2) ?
    C35A C36A C37A C38A . . . . -178.76(15) ?
    C35A C36A C37A C38C . . . . -178.76(15) ?
    C36A C37A C38A C41A . . . . -122.0(2) ?
    C42A C37A C38A C41A . . . . 58.1(3) ?
    C36A C37A C38A C39A . . . . 6.0(3) ?
    C42A C37A C38A C39A . . . . -173.9(2) ?
    C36A C37A C38A C40A . . . . 117.0(2) ?
    C42A C37A C38A C40A . . . . -62.9(2) ?
    C36A C37A C38C C40C . . . . 62.6(3) ?
    C42A C37A C38C C40C . . . . -117.3(3) ?
    C36A C37A C38C C41C . . . . -166.3(3) ?
    C42A C37A C38C C41C . . . . 13.8(3) ?
    C36A C37A C38C C39C . . . . -59.4(3) ?
    C42A C37A C38C C39C . . . . 120.7(2) ?
    C36A C37A C42A C43A . . . . -0.7(2) ?
    C38A C37A C42A C43A . . . . 179.23(15) ?
    C38C C37A C42A C43A . . . . 179.23(15) ?
    C37A C42A C43A C48A . . . . -0.4(2) ?
    C37A C42A C43A C44A . . . . 179.48(15) ?
    C37A C42A C43A C44C . . . . 179.48(15) ?
    C48A C43A C44A C45A . . . . -124.3(3) ?
    C42A C43A C44A C45A . . . . 55.8(3) ?
    C48A C43A C44A C46A . . . . -1.9(3) ?
    C42A C43A C44A C46A . . . . 178.2(2) ?
    C48A C43A C44A C47A . . . . 113.5(2) ?
    C42A C43A C44A C47A . . . . -66.5(2) ?
    C48A C43A C44C C47C . . . . 59.1(3) ?
    C42A C43A C44C C47C . . . . -120.8(3) ?
    C48A C43A C44C C45C . . . . -177.2(2) ?
    C42A C43A C44C C45C . . . . 2.9(3) ?
    C48A C43A C44C C46C . . . . -61.8(2) ?
    C42A C43A C44C C46C . . . . 118.3(2) ?
    C36A C35A C48A C43A . . . . -0.6(2) ?
    O3A C35A C48A C43A . . . . 172.73(12) ?
    C42A C43A C48A C35A . . . . 1.1(2) ?
    C44A C43A C48A C35A . . . . -178.86(14) ?
    C44C C43A C48A C35A . . . . -178.86(14) ?
    C4A O4A C49A C50A . . . . -108.44(14) ?
    C4A O4A C49A C62A . . . . 79.36(16) ?
    C62A C49A C50A C51A . . . . 0.8(2) ?
    O4A C49A C50A C51A . . . . -170.96(12) ?
    C49A C50A C51A C56A . . . . -0.5(2) ?
    C49A C50A C51A C52A . . . . 175.11(13) ?
    C56A C51A C52A C54A . . . . -157.37(16) ?
    C50A C51A C52A C54A . . . . 27.2(2) ?
    C56A C51A C52A C53A . . . . -36.2(2) ?
    C50A C51A C52A C53A . . . . 148.38(16) ?
    C56A C51A C52A C55A . . . . 83.50(19) ?
    C50A C51A C52A C55A . . . . -91.90(18) ?
    C50A C51A C56A C57A . . . . 0.0(2) ?
    C52A C51A C56A C57A . . . . -175.55(16) ?
    C51A C56A C57A C62A . . . . 0.2(3) ?
    C51A C56A C57A C58A . . . . 179.6(2) ?
    C51A C56A C57A C58C . . . . 179.6(2) ?
    C62A C57A C58A C60A . . . . -129.7(6) ?
    C56A C57A C58A C60A . . . . 51.0(6) ?
    C62A C57A C58A C61A . . . . 7.0(3) ?
    C56A C57A C58A C61A . . . . -172.3(2) ?
    C62A C57A C58A C59A . . . . 111.9(3) ?
    C56A C57A C58A C59A . . . . -67.4(3) ?
    C62A C57A C58C C59C . . . . 143.2(6) ?
    C56A C57A C58C C59C . . . . -36.1(6) ?
    C62A C57A C58C C61C . . . . 7.0(3) ?
    C56A C57A C58C C61C . . . . -172.3(2) ?
    C62A C57A C58C C60C . . . . -104.9(3) ?
    C56A C57A C58C C60C . . . . 75.8(3) ?
    C50A C49A C62A C57A . . . . -0.5(2) ?
    O4A C49A C62A C57A . . . . 171.16(14) ?
    C56A C57A C62A C49A . . . . 0.0(2) ?
    C58A C57A C62A C49A . . . . -179.3(2) ?
    C58C C57A C62A C49A . . . . -179.3(2) ?
    C5B N2B C1B N1B . . . . -6.5(2) ?
    C5B N2B C1B O1B . . . . 173.42(11) ?
    C4B N1B C1B N2B . . . . 6.0(2) ?
    C4B N1B C1B O1B . . . . -173.88(12) ?
    C7B O1B C1B N2B . . . . 156.53(12) ?
    C7B O1B C1B N1B . . . . -23.52(18) ?
    C3B N3B C2B O2B . . . . -176.22(12) ?
    C3B N3B C2B C5B . . . . 1.12(19) ?
    C21B O2B C2B N3B . . . . 9.08(19) ?
    C21B O2B C2B C5B . . . . -168.40(12) ?
    C6B N4B C3B O3B . . . . 177.58(12) ?
    C6B N4B C3B N3B . . . . -3.9(2) ?
    C35B O3B C3B N4B . . . . 9.33(19) ?
    C35B O3B C3B N3B . . . . -169.46(12) ?
    C2B N3B C3B N4B . . . . 4.6(2) ?
    C2B N3B C3B O3B . . . . -176.77(12) ?
    C1B N1B C4B O4B . . . . -174.77(12) ?
    C1B N1B C4B C6B . . . . 2.30(19) ?
    C49B O4B C4B N1B . . . . 11.0(2) ?
    C49B O4B C4B C6B . . . . -166.32(12) ?
    C1B N2B C5B C6B . . . . -1.23(19) ?
    C1B N2B C5B C2B . . . . 174.94(12) ?
    N3B C2B C5B N2B . . . . 177.23(13) ?
    O2B C2B C5B N2B . . . . -5.34(19) ?
    N3B C2B C5B C6B . . . . -6.24(19) ?
    O2B C2B C5B C6B . . . . 171.20(12) ?
    C3B N4B C6B C5B . . . . -2.54(19) ?
    C3B N4B C6B C4B . . . . 172.78(12) ?
    N2B C5B C6B N4B . . . . -176.43(12) ?
    C2B C5B C6B N4B . . . . 7.10(19) ?
    N2B C5B C6B C4B . . . . 7.97(19) ?
    C2B C5B C6B C4B . . . . -168.50(11) ?
    N1B C4B C6B N4B . . . . 175.70(12) ?
    O4B C4B C6B N4B . . . . -7.04(18) ?
    N1B C4B C6B C5B . . . . -8.50(19) ?
    O4B C4B C6B C5B . . . . 168.76(11) ?
    C1B O1B C7B C8B . . . . 129.85(14) ?
    C1B O1B C7B C20B . . . . -55.20(18) ?
    C20B C7B C8B C9B . . . . -1.0(2) ?
    O1B C7B C8B C9B . . . . 173.78(13) ?
    C7B C8B C9B C14B . . . . 1.2(2) ?
    C7B C8B C9B C10B . . . . -177.02(14) ?
    C14B C9B C10B C12B . . . . 6.8(2) ?
    C8B C9B C10B C12B . . . . -175.00(17) ?
    C14B C9B C10B C13B . . . . 128.55(17) ?
    C8B C9B C10B C13B . . . . -53.3(2) ?
    C14B C9B C10B C11B . . . . -113.52(17) ?
    C8B C9B C10B C11B . . . . 64.66(19) ?
    C8B C9B C14B C15B . . . . -0.1(2) ?
    C10B C9B C14B C15B . . . . 178.10(14) ?
    C9B C14B C15B C20B . . . . -1.3(2) ?
    C9B C14B C15B C16B . . . . -179.09(14) ?
    C20B C15B C16B C19B . . . . 12.6(2) ?
    C14B C15B C16B C19B . . . . -169.68(14) ?
    C20B C15B C16B C18B . . . . 133.19(16) ?
    C14B C15B C16B C18B . . . . -49.1(2) ?
    C20B C15B C16B C17B . . . . -107.21(16) ?
    C14B C15B C16B C17B . . . . 70.50(18) ?
    C14B C15B C20B C7B . . . . 1.6(2) ?
    C16B C15B C20B C7B . . . . 179.34(13) ?
    C8B C7B C20B C15B . . . . -0.5(2) ?
    O1B C7B C20B C15B . . . . -175.19(13) ?
    C2B O2B C21B C22B . . . . 113.55(14) ?
    C2B O2B C21B C34B . . . . -71.65(17) ?
    C34B C21B C22B C23B . . . . 0.7(2) ?
    O2B C21B C22B C23B . . . . 175.38(13) ?
    C21B C22B C23B C28B . . . . -1.3(2) ?
    C21B C22B C23B C24B . . . . 178.93(14) ?
    C21B C22B C23B C24D . . . . 178.93(14) ?
    C28B C23B C24B C25B . . . . -117.1(2) ?
    C22B C23B C24B C25B . . . . 62.6(2) ?
    C28B C23B C24B C26B . . . . 119.63(19) ?
    C22B C23B C24B C26B . . . . -60.6(2) ?
    C28B C23B C24B C27B . . . . 3.8(2) ?
    C22B C23B C24B C27B . . . . -176.42(17) ?
    C28B C23B C24D C26D . . . . 82.4(10) ?
    C22B C23B C24D C26D . . . . -97.8(10) ?
    C28B C23B C24D C27D . . . . -48.2(6) ?
    C22B C23B C24D C27D . . . . 131.6(5) ?
    C28B C23B C24D C25D . . . . -152.9(5) ?
    C22B C23B C24D C25D . . . . 26.8(5) ?
    C22B C23B C28B C29B . . . . 0.7(2) ?
    C24B C23B C28B C29B . . . . -179.56(14) ?
    C24D C23B C28B C29B . . . . -179.56(14) ?
    C23B C28B C29B C34B . . . . 0.5(2) ?
    C23B C28B C29B C30B . . . . -176.02(14) ?
    C34B C29B C30B C31B . . . . 21.7(2) ?
    C28B C29B C30B C31B . . . . -161.82(15) ?
    C34B C29B C30B C33B . . . . 142.92(15) ?
    C28B C29B C30B C33B . . . . -40.6(2) ?
    C34B C29B C30B C32B . . . . -97.38(17) ?
    C28B C29B C30B C32B . . . . 79.08(18) ?
    C22B C21B C34B C29B . . . . 0.5(2) ?
    O2B C21B C34B C29B . . . . -173.98(12) ?
    C28B C29B C34B C21B . . . . -1.1(2) ?
    C30B C29B C34B C21B . . . . 175.43(13) ?
    C3B O3B C35B C36B . . . . -115.06(14) ?
    C3B O3B C35B C48B . . . . 71.06(17) ?
    C48B C35B C36B C37B . . . . 1.6(2) ?
    O3B C35B C36B C37B . . . . -172.17(13) ?
    C35B C36B C37B C42B . . . . -1.6(2) ?
    C35B C36B C37B C38B . . . . 178.51(14) ?
    C42B C37B C38B C41B . . . . -116.71(18) ?
    C36B C37B C38B C41B . . . . 63.22(19) ?
    C42B C37B C38B C40B . . . . 123.96(18) ?
    C36B C37B C38B C40B . . . . -56.1(2) ?
    C42B C37B C38B C39B . . . . 5.1(2) ?
    C36B C37B C38B C39B . . . . -174.95(17) ?
    C36B C37B C42B C43B . . . . 0.0(2) ?
    C38B C37B C42B C43B . . . . 179.93(16) ?
    C37B C42B C43B C48B . . . . 1.6(2) ?
    C37B C42B C43B C44B . . . . -179.68(15) ?
    C37B C42B C43B C44D . . . . -179.68(15) ?
    C42B C43B C44B C46B . . . . -115.3(2) ?
    C48B C43B C44B C46B . . . . 63.4(2) ?
    C42B C43B C44B C47B . . . . 124.48(19) ?
    C48B C43B C44B C47B . . . . -56.8(2) ?
    C42B C43B C44B C45B . . . . 5.9(3) ?
    C48B C43B C44B C45B . . . . -175.4(2) ?
    C42B C43B C44D C47D . . . . 57.6(11) ?
    C48B C43B C44D C47D . . . . -123.6(11) ?
    C42B C43B C44D C46D . . . . -176.9(9) ?
    C48B C43B C44D C46D . . . . 1.8(9) ?
    C42B C43B C44D C45D . . . . -64.0(8) ?
    C48B C43B C44D C45D . . . . 114.8(8) ?
    C36B C35B C48B C43B . . . . 0.0(2) ?
    O3B C35B C48B C43B . . . . 173.55(13) ?
    C42B C43B C48B C35B . . . . -1.6(2) ?
    C44B C43B C48B C35B . . . . 179.65(14) ?
    C44D C43B C48B C35B . . . . 179.65(14) ?
    C4B O4B C49B C62B . . . . 115.94(15) ?
    C4B O4B C49B C50B . . . . -69.91(18) ?
    C62B C49B C50B C51B . . . . 0.0(2) ?
    O4B C49B C50B C51B . . . . -173.66(13) ?
    C49B C50B C51B C56B . . . . -0.4(2) ?
    C49B C50B C51B C52B . . . . 177.88(14) ?
    C56B C51B C52B C55B . . . . -179.22(16) ?
    C50B C51B C52B C55B . . . . 2.6(2) ?
    C56B C51B C52B C54B . . . . -59.1(2) ?
    C50B C51B C52B C54B . . . . 122.70(18) ?
    C56B C51B C52B C53B . . . . 61.0(2) ?
    C50B C51B C52B C53B . . . . -117.18(18) ?
    C50B C51B C56B C57B . . . . 0.5(2) ?
    C52B C51B C56B C57B . . . . -177.74(15) ?
    C51B C56B C57B C62B . . . . -0.4(3) ?
    C51B C56B C57B C58B . . . . 177.96(16) ?
    C51B C56B C57B C58D . . . . 177.96(16) ?
    C56B C57B C58B C60B . . . . -118.0(2) ?
    C62B C57B C58B C60B . . . . 60.3(3) ?
    C56B C57B C58B C59B . . . . 4.3(3) ?
    C62B C57B C58B C59B . . . . -177.5(2) ?
    C56B C57B C58B C61B . . . . 122.9(2) ?
    C62B C57B C58B C61B . . . . -58.9(2) ?
    C56B C57B C58D C60D . . . . -172.4(10) ?
    C62B C57B C58D C60D . . . . 5.9(10) ?
    C56B C57B C58D C61D . . . . 65.6(7) ?
    C62B C57B C58D C61D . . . . -116.2(7) ?
    C56B C57B C58D C59D . . . . -48.6(6) ?
    C62B C57B C58D C59D . . . . 129.7(6) ?
    C50B C49B C62B C57B . . . . 0.1(2) ?
    O4B C49B C62B C57B . . . . 174.11(13) ?
    C56B C57B C62B C49B . . . . 0.0(2) ?
    C58B C57B C62B C49B . . . . -178.37(15) ?
    C58D C57B C62B C49B . . . . -178.37(15) ?
loop_
    _geom_hbond_atom_site_label_D
    _geom_hbond_atom_site_label_H
    _geom_hbond_atom_site_label_A
    _geom_hbond_site_symmetry_A
    _geom_hbond_distance_DH
    _geom_hbond_distance_HA
    _geom_hbond_distance_DA
    _geom_hbond_angle_DHA
    C48A H48A O1B . 0.95 2.47 3.3187(17) 148.6
    C50A H50A O4B . 0.95 2.56 3.4413(18) 154.3
    C34B H34B O2A . 0.95 2.55 3.3259(18) 139.4
    C36B H36B O1A . 0.95 2.48 3.4101(18) 164.7
_shelx_space_group_comment
;
The symmetry employed for this shelxl refinement is uniquely defined
by the following loop, which should always be used as a source of
symmetry information in preference to the above space-group names.
They are only intended as comments.
;
_shelx_estimated_absorpt_T_min     0.894
_shelx_estimated_absorpt_T_max     0.964
_shelx_hkl_file
;
   0   0  -2   31.97    0.31
   0   0  -3    0.02    0.02
   0   0  -4   14.14    0.29
   0   0  -5    0.02    0.05
   0   0  -6  165.60    1.24
   0   0  -7    0.04    0.06
   0   0  -8  472.69    2.43
   0   0  -9    0.06    0.08
   0   0 -10    4.14    0.26
   0   0 -11   -0.02    0.06
   0   0 -12   54.13    1.04
   0   0 -13   -0.02    0.08
   0   0 -14    8.20    0.45
   0   0 -14    8.31    0.24
   0   0 -15    0.01    0.05
   0   0 -15    0.00    0.04
   0   0 -16   11.39    0.30
   0   0 -16   11.56    0.33
   0   0 -17    0.08    0.06
   0   0 -17    0.04    0.06
   0   0 -18    4.19    0.22
   0   0 -18    4.07    0.20
   0   0 -19    0.03    0.04
   0   0 -19    0.00    0.05
   0   0 -20  110.85    1.07
   0   0 -20  118.53    1.20
   0   0 -21    0.08    0.05
   0   0 -21   -0.01    0.05
   0   0 -22  101.49    1.08
   0   0 -22  103.42    1.19
   0   0 -23    0.05    0.07
   0   0 -23    0.09    0.06
   0   0 -24    8.80    0.34
   0   0 -24    9.04    0.38
   0   0 -25    0.05    0.05
   0   0 -26   12.27    0.42
   0   0 -28    3.81    0.32
   0   0 -29    0.17    0.11
   0   0 -30    0.88    0.18
   0   0 -31   -0.05    0.11
   0   0 -32    2.14    0.27
   0   0 -33    0.11    0.11
   0   0 -34    1.76    0.25
   0   0 -35    0.05    0.11
   0   0 -36   27.74    0.97
   0   0 -36   29.05    0.58
   0   0 -37    0.22    0.13
   0   0 -37    0.05    0.06
   0   0 -38    0.06    0.05
   0   0 -39    0.01    0.05
   0   0 -40    0.20    0.07
   0   0 -41    0.01    0.05
   0   0 -42    1.60    0.13
   0   0 -43   -0.02    0.05
   0   0 -44    9.07    0.27
   0   0 -45    0.03    0.05
   0   0 -46    2.90    0.14
   0   0 -47    0.00    0.03
   0   0 -48    1.49    0.09
   0   0 -49    0.01    0.02
   0  -1   0    0.04    0.02
   0   1   1    6.30    0.15
   0  -1  -1    6.22    0.15
   0   1   2  403.92    1.31
   0  -1  -3    6.98    0.21
   0  -1  -4    0.18    0.05
   0  -1  -5    6.64    0.24
   0  -1  -6  200.54    1.44
   0  -1  -7   46.76    0.74
   0  -1  -8   26.68    0.60
   0  -1  -9   64.51    0.99
   0  -1 -10  146.36    1.57
   0  -1 -11    0.11    0.07
   0  -1 -12   20.84    0.66
   0   1 -12   20.95    0.66
   0   1 -13    3.67    0.30
   0   1 -13    3.69    0.17
   0  -1 -13    3.84    0.31
   0  -1 -14    6.29    0.40
   0   1 -14    6.44    0.40
   0  -1 -14    5.82    0.22
   0   1 -14    5.26    0.20
   0  -1 -15   20.35    0.43
   0   1 -15   21.62    0.42
   0  -1 -16   22.90    0.40
   0  -1 -16   23.86    0.48
   0   1 -16   23.76    0.47
   0   1 -16   23.24    0.45
   0   1 -17    2.05    0.15
   0  -1 -17    1.90    0.15
   0  -1 -17    2.14    0.13
   0   1 -18   54.48    0.74
   0   1 -18   55.43    0.76
   0  -1 -18   53.74    0.67
   0  -1 -18   54.51    0.78
   0  -1 -19    0.00    0.06
   0   1 -19    0.02    0.05
   0   1 -19    0.12    0.06
   0  -1 -19    0.06    0.04
   0  -1 -20    0.30    0.08
   0   1 -20    0.33    0.07
   0  -1 -20    0.39    0.08
   0   1 -20    0.44    0.09
   0   1 -21    3.06    0.20
   0   1 -21    2.37    0.18
   0  -1 -21    2.72    0.20
   0  -1 -21    2.51    0.16
   0   1 -22    1.16    0.13
   0  -1 -22    1.05    0.11
   0  -1 -22    1.06    0.13
   0   1 -22    1.07    0.12
   0  -1 -23   40.65    0.91
   0   1 -23   40.97    0.74
   0  -1 -23   41.36    0.79
   0  -1 -24    6.96    0.40
   0   1 -24    6.58    0.31
   0  -1 -25    0.87    0.16
   0   1 -25    1.01    0.13
   0  -1 -26    4.99    0.36
   0   1 -26    5.31    0.29
   0  -1 -27    0.47    0.14
   0   1 -27    0.45    0.09
   0   1 -28    0.20    0.08
   0  -1 -28    0.38    0.14
   0  -1 -29   25.34    0.83
   0   1 -29   25.30    0.66
   0  -1 -30    7.06    0.45
   0   1 -30    7.32    0.37
   0  -1 -31    0.67    0.17
   0   1 -31    0.80    0.19
   0   1 -32    0.23    0.13
   0  -1 -32    0.25    0.11
   0   1 -33    0.83    0.19
   0  -1 -33    0.96    0.19
   0  -1 -34    0.03    0.10
   0   1 -34    0.38    0.16
   0  -1 -35    4.94    0.41
   0   1 -35    5.30    0.43
   0  -1 -36    2.28    0.17
   0   1 -36    2.43    0.19
   0  -1 -36    2.50    0.30
   0   1 -36    2.30    0.17
   0   1 -36    2.34    0.17
   0   1 -36    2.40    0.30
   0  -1 -37    1.49    0.14
   0   1 -37    1.29    0.22
   0  -1 -37    1.36    0.23
   0   1 -37    1.42    0.13
   0   1 -37    1.43    0.15
   0   1 -37    1.47    0.14
   0   1 -38    0.04    0.06
   0   1 -38    0.10    0.06
   0  -1 -38    0.07    0.06
   0   1 -39    0.27    0.07
   0   1 -39    0.26    0.06
   0  -1 -39    0.36    0.07
   0  -1 -40    0.59    0.09
   0   1 -40    0.56    0.09
   0   1 -40    0.69    0.09
   0   1 -41    0.66    0.10
   0  -1 -41    0.68    0.10
   0  -1 -42    0.74    0.10
   0   1 -42    0.76    0.09
   0  -1 -43    0.28    0.06
   0   1 -43    0.27    0.06
   0  -1 -44    0.09    0.05
   0   1 -44    0.02    0.04
   0   1 -45    0.61    0.07
   0  -1 -45    0.77    0.08
   0   1 -46    0.52    0.06
   0  -1 -46    0.48    0.07
   0  -1 -47    1.68    0.10
   0   1 -47    1.61    0.10
   0  -1 -48    1.74    0.09
   0   1 -48    1.74    0.09
   0   1 -49    0.82    0.06
   0  -1 -49    0.77    0.06
   0  -2   0  138.91    0.92
   0  -2  -1   16.03    0.32
   0   2   1   15.54    0.31
   0  -2  -2    2.39    0.13
   0   2   2    2.33    0.13
   0  -2  -3   36.80    0.53
   0   2   3   37.08    0.54
   0   2   4  212.57    1.36
   0   2   5    0.38    0.07
   0   2   6  145.57    1.29
   0  -2  -7    4.04    0.24
   0  -2  -8    5.31    0.30
   0  -2  -9  119.76    1.43
   0   2  10    0.71    0.12
   0  -2 -10    0.72    0.13
   0  -2 -11   11.22    0.49
   0   2  11   10.84    0.47
   0   2  12    9.29    0.45
   0  -2 -12    9.26    0.46
   0  -2 -12    8.78    0.29
   0   2 -12    8.83    0.26
   0   2  13   21.12    0.71
   0  -2 -13   18.93    0.41
   0  -2 -13   20.78    0.72
   0  -2 -13   18.83    0.44
   0   2 -13   18.53    0.38
   0  -2 -14    5.89    0.26
   0  -2 -14    6.10    0.24
   0   2 -14    5.78    0.22
   0  -2 -15   57.61    0.65
   0  -2 -15   58.66    0.84
   0  -2 -15   59.66    0.77
   0   2 -15   58.27    0.72
   0  -2 -16    6.42    0.23
   0   2 -16    6.56    0.25
   0  -2 -16    6.96    0.31
   0  -2 -16    6.68    0.27
   0  -2 -17   53.15    0.66
   0  -2 -17   55.35    0.79
   0   2 -17   55.48    0.75
   0  -2 -17   54.99    0.87
   0   2 -18    1.46    0.14
   0  -2 -18    1.99    0.19
   0  -2 -19   23.87    0.62
   0   2 -19   23.33    0.52
   0   2 -20    0.01    0.05
   0  -2 -20    0.09    0.09
   0   2 -20    0.06    0.06
   0  -2 -21    2.23    0.21
   0   2 -21    1.96    0.17
   0   2 -21    2.39    0.18
   0   2 -22    3.30    0.22
   0  -2 -22    3.09    0.25
   0  -2 -23    3.82    0.29
   0   2 -23    3.71    0.24
   0   2 -24    0.95    0.13
   0  -2 -24    0.97    0.16
   0   2 -25    2.74    0.21
   0  -2 -25    2.58    0.26
   0   2 -26    9.53    0.40
   0  -2 -26    9.84    0.49
   0  -2 -27    2.78    0.28
   0   2 -27    2.81    0.23
   0  -2 -28   11.21    0.55
   0   2 -28   10.96    0.45
   0  -2 -29    0.47    0.14
   0   2 -29    0.47    0.10
   0  -2 -30    3.01    0.31
   0   2 -30    2.97    0.25
   0  -2 -31    0.13    0.08
   0   2 -31    0.01    0.06
   0  -2 -32    2.08    0.26
   0   2 -32    2.48    0.23
   0   2 -33    0.58    0.13
   0   2 -33    0.59    0.17
   0  -2 -33    0.55    0.16
   0  -2 -34    0.02    0.10
   0   2 -34    0.26    0.15
   0  -2 -35    0.88    0.18
   0   2 -35    0.76    0.18
   0   2 -36    1.38    0.23
   0   2 -36    1.13    0.13
   0   2 -36    1.16    0.12
   0   2 -36    1.16    0.13
   0  -2 -36    1.17    0.21
   0  -2 -36    1.19    0.13
   0   2 -37    0.12    0.07
   0  -2 -37    0.12    0.05
   0   2 -37    0.11    0.06
   0   2 -37    0.14    0.05
   0   2 -38    3.51    0.20
   0  -2 -38    3.49    0.21
   0   2 -38    3.81    0.21
   0   2 -38    3.74    0.22
   0   2 -39    3.19    0.19
   0   2 -39    2.89    0.19
   0  -2 -39    3.09    0.19
   0   2 -39    3.00    0.18
   0   2 -40    0.03    0.05
   0  -2 -40   -0.01    0.05
   0   2 -40   -0.06    0.05
   0   2 -41    3.11    0.18
   0   2 -41    3.17    0.18
   0  -2 -41    3.32    0.19
   0  -2 -42    1.75    0.13
   0   2 -42    1.70    0.13
   0   2 -42    1.75    0.13
   0   2 -43    2.57    0.15
   0   2 -43    2.51    0.15
   0  -2 -43    2.72    0.16
   0  -2 -44    0.22    0.06
   0   2 -44    0.20    0.06
   0   2 -44    0.21    0.05
   0  -2 -45    0.07    0.04
   0   2 -45    0.05    0.03
   0   2 -45    0.06    0.04
   0   2 -46    0.43    0.06
   0  -2 -46    0.39    0.05
   0  -2 -47   -0.02    0.03
   0   2 -47   -0.02    0.03
   0  -2 -48    1.56    0.09
   0   2 -48    1.51    0.08
   0  -2 -49    0.08    0.03
   0  -3   0    0.02    0.04
   0  -3  -1    0.14    0.06
   0  -3  -2    1.06    0.11
   0   3   2    0.87    0.10
   0  -3  -3   78.48    0.91
   0   3   3   81.02    0.94
   0   3   4   31.63    0.60
   0  -3  -4   30.48    0.59
   0   3   5  380.09    2.19
   0   3   6  998.84    3.68
   0   3   7   22.82    0.59
   0   3   8   12.43    0.48
   0   3   8   12.26    0.45
   0   3   9    0.28    0.09
   0   3   9    0.18    0.07
   0  -3 -10   32.32    0.54
   0   3 -10   32.86    0.49
   0   3  10   34.53    0.86
   0   3  10   33.02    0.80
   0  -3 -11    6.89    0.26
   0   3 -11    7.11    0.24
   0   3  11    7.68    0.40
   0   3  11    7.04    0.40
   0   3 -12   33.29    0.53
   0  -3 -12   34.28    0.60
   0  -3 -12   35.13    0.51
   0   3  12   34.65    0.92
   0   3  12   34.77    0.89
   0  -3 -13    2.20    0.14
   0  -3 -13    2.12    0.17
   0   3 -13    2.26    0.15
   0   3 -14    7.25    0.26
   0  -3 -14    7.11    0.25
   0  -3 -14    7.11    0.30
   0   3 -15    1.17    0.12
   0  -3 -15    1.33    0.14
   0  -3 -15    1.19    0.11
   0   3 -16   24.30    0.51
   0  -3 -16   24.82    0.48
   0  -3 -16   24.62    0.58
   0   3 -17    1.90    0.15
   0  -3 -17    1.95    0.18
   0   3 -18   12.30    0.39
   0  -3 -18   12.22    0.44
   0   3 -19    6.49    0.29
   0  -3 -19    6.57    0.33
   0   3 -20    0.20    0.08
   0  -3 -20    0.28    0.09
   0  -3 -21   17.64    0.58
   0   3 -21   16.39    0.48
   0  -3 -22   14.58    0.54
   0   3 -22   14.49    0.47
   0  -3 -23    3.20    0.27
   0   3 -23    3.12    0.23
   0   3 -24   10.40    0.41
   0  -3 -24   10.58    0.49
   0   3 -25    0.67    0.12
   0  -3 -25    0.61    0.14
   0   3 -26    0.42    0.10
   0  -3 -26    0.20    0.08
   0  -3 -27    0.23    0.11
   0   3 -27    0.25    0.09
   0   3 -28    1.38    0.17
   0  -3 -28    1.50    0.22
   0  -3 -29    0.28    0.12
   0   3 -29    0.23    0.09
   0   3 -30    1.63    0.20
   0  -3 -30    1.69    0.23
   0   3 -31    0.17    0.09
   0  -3 -31    0.39    0.14
   0   3 -32    3.56    0.29
   0  -3 -32    3.62    0.34
   0   3 -33    3.75    0.29
   0  -3 -33    3.80    0.36
   0  -3 -34    4.42    0.39
   0   3 -34    4.49    0.33
   0   3 -35    0.69    0.18
   0  -3 -35    0.46    0.16
   0   3 -35    0.56    0.10
   0  -3 -35    0.55    0.10
   0   3 -35    0.60    0.09
   0   3 -35    0.50    0.10
   0   3 -35    0.76    0.15
   0   3 -36    2.11    0.16
   0   3 -36    2.51    0.30
   0   3 -36    2.02    0.16
   0   3 -36    2.10    0.17
   0  -3 -36    2.10    0.16
   0   3 -37    0.85    0.11
   0  -3 -37    0.84    0.11
   0   3 -37    0.76    0.10
   0   3 -37    0.87    0.12
   0   3 -38    2.31    0.18
   0   3 -38    2.27    0.16
   0  -3 -38    2.34    0.17
   0   3 -38    2.28    0.17
   0  -3 -39    0.36    0.08
   0   3 -39    0.41    0.08
   0   3 -39    0.49    0.09
   0   3 -39    0.33    0.07
   0  -3 -40    3.43    0.19
   0   3 -40    3.37    0.18
   0   3 -40    3.52    0.19
   0   3 -40    3.45    0.21
   0   3 -41    0.12    0.05
   0  -3 -41    0.13    0.05
   0   3 -41    0.15    0.06
   0   3 -42    2.70    0.15
   0  -3 -42    2.67    0.16
   0   3 -42    2.67    0.16
   0   3 -43    0.67    0.08
   0  -3 -43    0.72    0.09
   0   3 -43    0.71    0.08
   0   3 -44    0.01    0.04
   0  -3 -44    0.09    0.05
   0   3 -44    0.07    0.04
   0   3 -45    0.44    0.06
   0   3 -45    0.53    0.06
   0  -3 -45    0.46    0.07
   0  -3 -46    0.13    0.04
   0   3 -46    0.21    0.04
   0   3 -46    0.19    0.04
   0   3 -47    0.45    0.05
   0  -3 -47    0.51    0.06
   0   3 -47    0.44    0.05
   0   3 -48    0.00    0.02
   0  -3 -48    0.00    0.02
   0  -4   0   20.51    0.51
   0  -4   1  176.79    1.50
   0  -4  -1  177.21    1.52
   0  -4  -2   85.08    1.07
   0   4   3   61.46    0.93
   0  -4  -3   62.75    0.93
   0   4   4  541.91    2.81
   0  -4  -4  541.06    2.79
   0  -4  -5  111.43    1.31
   0   4   5  113.46    1.32
   0   4   6   16.05    0.52
   0   4   6   16.14    0.57
   0   4   7    5.28    0.32
   0   4   7    5.06    0.33
   0   4  -8   24.43    0.42
   0  -4  -8   23.82    0.42
   0   4   8   24.87    0.69
   0   4   8   24.90    0.74
   0   4   9    2.77    0.24
   0   4  -9    1.99    0.13
   0  -4  -9    1.98    0.13
   0   4   9    2.85    0.27
   0   4  10   36.26    0.95
   0  -4 -10   38.16    0.56
   0   4  10   36.28    0.89
   0   4 -10   37.57    0.56
   0   4  11   13.92    0.58
   0   4 -11   14.05    0.35
   0  -4 -11   13.44    0.34
   0  -4 -12    2.01    0.14
   0   4 -12    1.96    0.14
   0   4 -13    0.63    0.09
   0  -4 -13    0.72    0.09
   0  -4 -13    0.62    0.11
   0  -4 -14    3.29    0.18
   0   4 -14    3.21    0.19
   0  -4 -14    3.41    0.22
   0  -4 -15    0.72    0.09
   0   4 -15    0.52    0.10
   0  -4 -15    0.70    0.12
   0  -4 -16   12.17    0.43
   0   4 -16   12.65    0.39
   0   4 -17    6.31    0.28
   0  -4 -17    5.92    0.31
   0   4 -18    5.02    0.26
   0  -4 -18    5.45    0.31
   0  -4 -19    0.42    0.11
   0   4 -19    0.43    0.10
   0  -4 -20    6.37    0.35
   0   4 -20    6.53    0.32
   0  -4 -21    5.74    0.34
   0   4 -21    5.46    0.29
   0  -4 -22    6.01    0.36
   0   4 -22    5.78    0.31
   0   4 -23    7.50    0.36
   0  -4 -23    7.42    0.41
   0   4 -24    0.86    0.14
   0  -4 -24    0.76    0.16
   0  -4 -25    0.00    0.09
   0   4 -25    0.05    0.07
   0   4 -26    0.02    0.07
   0  -4 -26    0.09    0.10
   0  -4 -27    0.08    0.09
   0   4 -27    0.14    0.07
   0   4 -28    0.17    0.09
   0  -4 -28    0.19    0.11
   0   4 -29    4.69    0.32
   0  -4 -29    4.80    0.38
   0  -4 -30   11.59    0.59
   0   4 -30   10.27    0.48
   0   4 -31    3.07    0.28
   0   4 -32    9.67    0.48
   0   4 -33    1.04    0.16
   0   4 -34    0.23    0.11
   0   4 -35    1.69    0.14
   0   4 -35    1.75    0.15
   0   4 -35    1.84    0.22
   0  -4 -35    1.67    0.14
   0   4 -35    1.73    0.16
   0   4 -36    1.30    0.14
   0  -4 -36    1.31    0.13
   0   4 -36    1.35    0.14
   0   4 -36    1.30    0.12
   0  -4 -37    1.23    0.13
   0   4 -37    1.25    0.13
   0   4 -37    1.08    0.13
   0   4 -37    1.18    0.12
   0   4 -38   -0.05    0.07
   0  -4 -38   -0.01    0.04
   0   4 -38    0.07    0.05
   0   4 -38   -0.02    0.05
   0   4 -39    1.07    0.12
   0  -4 -39    1.05    0.12
   0   4 -39    1.01    0.11
   0   4 -39    0.98    0.10
   0   4 -40    0.04    0.05
   0   4 -40    0.02    0.07
   0  -4 -40    0.04    0.05
   0   4 -40    0.03    0.04
   0   4 -41    0.19    0.05
   0  -4 -41    0.21    0.06
   0   4 -41    0.21    0.06
   0  -4 -42    0.68    0.09
   0   4 -42    0.64    0.08
   0   4 -42    0.66    0.09
   0  -4 -43    1.20    0.10
   0   4 -43    1.16    0.09
   0   4 -43    1.16    0.11
   0   4 -44    0.15    0.05
   0   4 -44    0.21    0.05
   0  -4 -44    0.26    0.05
   0  -4 -45   -0.05    0.04
   0   4 -45    0.01    0.03
   0   4 -45   -0.04    0.04
   0  -4 -46    0.13    0.04
   0   4 -46    0.13    0.04
   0   4 -46    0.24    0.04
   0   4 -47    2.71    0.12
   0  -4 -47    2.96    0.11
   0  -4 -48    0.06    0.02
   0  -5   0    0.04    0.07
   0  -5   0    0.07    0.05
   0  -5  -1    5.03    0.20
   0  -5   1    4.95    0.19
   0  -5   1    4.64    0.28
   0  -5  -1    4.84    0.29
   0  -5  -2   44.73    0.88
   0  -5   2   45.86    0.88
   0  -5  -3   64.49    1.06
   0  -5  -3   67.50    0.66
   0  -5  -3   65.12    0.69
   0  -5   4  107.81    0.91
   0   5   4  106.09    1.39
   0  -5  -4  107.81    0.92
   0  -5  -4  108.93    1.39
   0  -5   4  109.83    0.64
   0  -5  -5   55.51    1.03
   0   5   5   54.72    1.01
   0  -5  -5   55.94    0.67
   0  -5  -5   56.45    0.63
   0  -5  -6   45.46    0.62
   0   5  -6   47.15    0.58
   0   5   6   46.02    0.96
   0   5  -7   96.05    0.85
   0   5   7   97.82    1.59
   0   5   7   97.67    1.43
   0  -5  -7   96.23    0.92
   0   5  -8   10.77    0.30
   0  -5  -8   11.47    0.33
   0   5   8   10.35    0.48
   0  -5  -8   11.74    0.30
   0   5  -9   36.41    0.56
   0  -5  -9   36.93    0.59
   0   5   9   37.01    0.94
   0   5 -10    1.63    0.13
   0  -5 -10    1.64    0.13
   0   5 -11    0.54    0.08
   0  -5 -11    0.50    0.08
   0   5 -12    1.24    0.12
   0  -5 -12    1.42    0.13
   0  -5 -13   18.03    0.45
   0   5 -13   18.30    0.45
   0   5 -14    2.05    0.16
   0   5 -15   98.30    1.10
   0   5 -16   55.42    0.84
   0   5 -17   39.19    0.73
   0   5 -18    0.03    0.06
   0   5 -19    0.48    0.10
   0   5 -20    6.56    0.33
   0   5 -21    7.93    0.37
   0   5 -22    1.57    0.17
   0   5 -23    1.53    0.18
   0   5 -24    4.13    0.29
   0   5 -25    8.84    0.42
   0   5 -26    1.78    0.20
   0   5 -27   -0.03    0.07
   0   5 -28    3.82    0.30
   0   5 -29    1.12    0.18
   0   5 -30    7.60    0.43
   0   5 -31    0.22    0.11
   0   5 -32    0.69    0.15
   0   5 -33    1.10    0.18
   0  -5 -34    0.93    0.11
   0   5 -34    0.95    0.13
   0   5 -34    0.97    0.12
   0   5 -34    1.01    0.17
   0   5 -34    0.85    0.11
   0   5 -35    1.76    0.21
   0   5 -35    1.96    0.17
   0  -5 -35    1.87    0.15
   0   5 -35    1.95    0.16
   0   5 -35    1.89    0.17
   0   5 -36    1.88    0.16
   0   5 -36    1.80    0.17
   0   5 -36    1.61    0.15
   0  -5 -36    1.73    0.14
   0   5 -37    0.17    0.06
   0   5 -37    0.17    0.08
   0  -5 -37    0.20    0.07
   0   5 -37    0.25    0.08
   0   5 -38    1.75    0.16
   0  -5 -38    1.87    0.14
   0   5 -38    1.86    0.17
   0   5 -38    1.79    0.15
   0   5 -39    2.42    0.17
   0  -5 -39    2.30    0.15
   0   5 -39    2.49    0.18
   0   5 -40    0.65    0.10
   0   5 -40    0.61    0.09
   0  -5 -40    0.59    0.09
   0  -5 -41    0.51    0.07
   0   5 -41    0.60    0.08
   0   5 -41    0.67    0.10
   0  -5 -42    0.08    0.04
   0   5 -42    0.13    0.05
   0   5 -43    0.69    0.08
   0  -5 -43    0.56    0.07
   0   5 -44    0.48    0.07
   0  -5 -44    0.44    0.06
   0   5 -45   -0.04    0.04
   0  -5 -45    0.04    0.03
   0   5 -46    0.16    0.04
   0  -5 -46    0.19    0.04
   0   5 -47    0.38    0.05
   0  -5 -47    0.35    0.04
   0  -6   0    5.17    0.33
   0  -6   0    5.36    0.20
   0  -6   0    5.59    0.23
   0  -6  -1   45.20    0.98
   0  -6   1   46.95    0.59
   0  -6   1   46.19    0.64
   0  -6   1   46.20    0.99
   0  -6  -1   46.35    0.59
   0  -6  -2   12.55    0.31
   0  -6   2   12.30    0.33
   0  -6   2   11.99    0.50
   0  -6  -2   12.58    0.35
   0  -6  -2   12.28    0.51
   0  -6   2   12.60    0.31
   0  -6   3   42.61    0.95
   0  -6  -3   41.73    0.94
   0  -6  -3   44.06    0.65
   0  -6   3   41.63    0.61
   0  -6  -3   43.04    0.58
   0  -6   3   44.46    0.59
   0  -6   4    9.82    0.47
   0  -6   4   10.40    0.28
   0  -6  -4   10.00    0.28
   0  -6   4    9.73    0.31
   0  -6  -4    9.24    0.45
   0   6  -4   10.08    0.27
   0  -6  -5   19.10    0.40
   0  -6  -5   19.29    0.67
   0   6  -5   19.26    0.39
   0   6   6   12.54    0.55
   0   6  -6   13.25    0.33
   0  -6  -6   13.61    0.34
   0  -6  -7    2.23    0.14
   0   6  -7    2.30    0.15
   0  -6  -8    4.66    0.21
   0   6  -8    4.51    0.21
   0   6  -9   32.57    0.56
   0   6 -10   66.83    0.83
   0   6 -11   17.36    0.44
   0   6 -12   65.78    0.87
   0   6 -13    3.78    0.22
   0   6 -14   50.39    0.80
   0   6 -15    5.39    0.28
   0   6 -16    0.36    0.09
   0   6 -17    5.68    0.29
   0   6 -18    7.44    0.35
   0   6 -19    5.32    0.30
   0   6 -20    2.96    0.23
   0   6 -21    0.39    0.11
   0   6 -22   12.23    0.48
   0   6 -23    0.09    0.08
   0   6 -24    4.06    0.29
   0   6 -25    8.09    0.42
   0   6 -26   10.60    0.48
   0   6 -27    0.09    0.07
   0   6 -28   12.83    0.55
   0   6 -29    1.13    0.17
   0   6 -30   24.51    0.78
   0   6 -31    6.99    0.42
   0   6 -32   18.11    0.67
   0   6 -33    0.00    0.06
   0   6 -33    0.02    0.06
   0   6 -33   -0.05    0.05
   0   6 -33    0.11    0.09
   0   6 -34    0.26    0.09
   0   6 -34    0.08    0.06
   0   6 -34    0.17    0.07
   0   6 -34    0.20    0.07
   0  -6 -35    0.00    0.05
   0   6 -35    0.05    0.07
   0   6 -35   -0.02    0.05
   0   6 -35   -0.04    0.06
   0  -6 -36    0.15    0.05
   0   6 -36    0.21    0.07
   0   6 -36    0.10    0.07
   0   6 -36    0.18    0.08
   0   6 -37    1.97    0.17
   0   6 -37    1.94    0.16
   0   6 -37    1.95    0.16
   0  -6 -37    1.87    0.14
   0   6 -38    2.25    0.17
   0   6 -38    2.10    0.16
   0  -6 -38    2.27    0.15
   0   6 -38    2.34    0.16
   0   6 -39    0.19    0.06
   0  -6 -39    0.30    0.07
   0   6 -39    0.17    0.07
   0   6 -39    0.34    0.08
   0   6 -40    1.70    0.13
   0   6 -40    1.90    0.15
   0  -6 -40    1.74    0.12
   0   6 -40    1.72    0.13
   0   6 -41    0.26    0.06
   0   6 -41    0.35    0.08
   0  -6 -41    0.22    0.05
   0   6 -41    0.26    0.06
   0   6 -42    1.10    0.10
   0  -6 -42    1.06    0.09
   0   6 -43    0.14    0.05
   0  -6 -43    0.18    0.04
   0   6 -44    1.43    0.10
   0  -6 -44    1.45    0.09
   0  -6 -45    0.25    0.04
   0   6 -45    0.19    0.05
   0   6 -46    0.10    0.04
   0   6 -47    0.37    0.04
   0  -7   0    0.05    0.06
   0  -7   0    0.01    0.04
   0  -7   1    0.00    0.05
   0  -7  -1    0.02    0.05
   0  -7   1   -0.02    0.05
   0  -7  -1   -0.01    0.05
   0  -7  -2    2.87    0.18
   0  -7  -2    2.76    0.17
   0  -7   2    2.92    0.17
   0  -7   2    2.65    0.18
   0  -7  -3    3.14    0.17
   0   7  -3    2.63    0.15
   0  -7  -3    3.09    0.19
   0  -7   3    3.11    0.19
   0  -7   3    3.11    0.18
   0  -7  -4    0.30    0.08
   0  -7  -4    0.34    0.07
   0   7  -4    0.21    0.06
   0  -7   4    0.26    0.07
   0  -7   4    0.34    0.09
   0  -7  -5    2.39    0.16
   0  -7   5    2.34    0.16
   0   7  -5    2.31    0.15
   0  -7   6    3.63    0.20
   0  -7  -6    3.69    0.19
   0   7  -6    3.81    0.19
   0  -7  -7    0.84    0.10
   0  -7   7    0.84    0.10
   0   7  -7    0.88    0.10
   0  -7  -8   19.30    0.45
   0   7  -8   19.20    0.44
   0   7  -9    0.04    0.05
   0  -7  -9    0.00    0.05
   0   7 -10   24.53    0.53
   0   7 -11   25.61    0.56
   0   7 -12   12.52    0.41
   0   7 -13   31.21    0.65
   0   7 -14    0.52    0.10
   0   7 -15    1.17    0.14
   0   7 -16    3.38    0.24
   0   7 -17    1.86    0.18
   0   7 -18    0.96    0.14
   0   7 -19    0.08    0.07
   0   7 -20    1.58    0.18
   0   7 -21    2.55    0.23
   0   7 -22    0.04    0.07
   0   7 -23    0.28    0.09
   0   7 -24    5.42    0.35
   0   7 -25    6.38    0.38
   0   7 -26    1.40    0.19
   0   7 -27    1.21    0.18
   0   7 -28    3.41    0.30
   0   7 -29    1.74    0.21
   0   7 -30    0.69    0.15
   0   7 -31    1.08    0.19
   0   7 -31    1.05    0.13
   0   7 -31    1.06    0.12
   0  -7 -32   10.67    0.36
   0   7 -32   10.38    0.38
   0   7 -32    9.97    0.51
   0   7 -32   10.46    0.35
   0   7 -32   10.13    0.36
   0   7 -33    0.22    0.08
   0  -7 -33    0.12    0.07
   0   7 -33    0.16    0.09
   0   7 -33    0.18    0.08
   0   7 -34    0.22    0.08
   0   7 -34    0.16    0.06
   0   7 -34    0.26    0.07
   0   7 -35    2.58    0.18
   0   7 -35    2.57    0.18
   0   7 -35    2.74    0.19
   0   7 -36    0.38    0.08
   0   7 -36    0.37    0.09
   0   7 -36    0.38    0.09
   0   7 -37    0.55    0.10
   0   7 -37    0.49    0.09
   0   7 -37    0.44    0.08
   0   7 -38    0.01    0.06
   0   7 -38    0.03    0.05
   0   7 -39    0.00    0.05
   0   7 -39    0.05    0.06
   0   7 -39    0.07    0.05
   0   7 -40    0.02    0.06
   0   7 -40    0.09    0.06
   0   7 -40    0.02    0.06
   0   7 -41    0.26    0.06
   0   7 -41    0.43    0.08
   0   7 -41    0.36    0.07
   0   7 -42    0.35    0.06
   0   7 -42    0.40    0.07
   0   7 -43    1.32    0.10
   0   7 -44    0.74    0.07
   0   7 -45   -0.02    0.03
   0   7 -46    1.19    0.08
   0  -8   0   29.49    0.61
   0  -8   0   31.52    0.59
   0  -8  -1   11.28    0.36
   0  -8  -1   11.35    0.39
   0  -8   1   11.56    0.36
   0  -8   1   10.50    0.36
   0  -8  -2    3.55    0.22
   0  -8   2    3.47    0.21
   0  -8   2    3.78    0.20
   0  -8  -2    3.41    0.20
   0  -8  -3   21.79    0.49
   0  -8   3   22.10    0.49
   0  -8  -3   21.37    0.54
   0  -8   3   20.92    0.52
   0  -8  -4    5.83    0.28
   0  -8   4    5.65    0.28
   0  -8  -4    5.65    0.25
   0  -8   4    5.76    0.26
   0  -8  -5   34.34    0.70
   0  -8  -5   34.23    0.62
   0   8  -5   34.39    0.58
   0  -8   6   38.79    0.66
   0  -8  -6   39.46    0.75
   0   8  -6   40.00    0.64
   0  -8  -6   38.58    0.66
   0  -8   7    0.20    0.07
   0  -8  -7    0.17    0.07
   0  -8  -7    0.12    0.07
   0   8  -7    0.16    0.06
   0   8  -8   29.12    0.58
   0  -8   8   29.16    0.58
   0  -8  -8   29.09    0.59
   0   8  -9    2.58    0.18
   0  -8   9    2.37    0.17
   0  -8  -9    2.34    0.18
   0   8 -10   30.61    0.62
   0   8 -11    6.96    0.31
   0   8 -12    0.28    0.08
   0   8 -13   21.73    0.57
   0   8 -14   18.85    0.54
   0   8 -15   11.93    0.44
   0   8 -16    0.06    0.07
   0   8 -17    4.66    0.30
   0   8 -18    0.85    0.14
   0   8 -19    5.42    0.33
   0   8 -20    1.12    0.16
   0   8 -21   -0.03    0.07
   0   8 -22    0.18    0.10
   0   8 -23    0.10    0.08
   0   8 -24    6.01    0.38
   0   8 -25    0.50    0.14
   0   8 -26    6.90    0.42
   0   8 -27   11.01    0.52
   0   8 -28    5.46    0.38
   0   8 -29   -0.04    0.09
   0   8 -30    0.39    0.07
   0   8 -30    0.53    0.10
   0   8 -30    0.51    0.10
   0  -8 -30    0.46    0.09
   0   8 -30    0.53    0.14
   0   8 -31    1.50    0.16
   0   8 -31    1.52    0.15
   0   8 -31    1.62    0.17
   0  -8 -31    1.37    0.14
   0   8 -31    1.42    0.20
   0  -8 -32    9.65    0.35
   0   8 -32   10.40    0.37
   0   8 -32   10.69    0.35
   0   8 -32   10.32    0.37
   0   8 -33    1.60    0.15
   0  -8 -33    1.78    0.15
   0   8 -33    1.70    0.16
   0   8 -33    1.77    0.15
   0  -8 -34    3.96    0.22
   0   8 -34    3.99    0.23
   0   8 -34    4.24    0.22
   0   8 -34    3.80    0.22
   0   8 -35    1.53    0.15
   0   8 -35    1.51    0.14
   0   8 -35    1.42    0.14
   0  -8 -35    1.43    0.13
   0   8 -36    2.52    0.17
   0   8 -36    2.40    0.17
   0  -8 -36    2.51    0.16
   0   8 -36    2.41    0.18
   0   8 -37    1.90    0.15
   0   8 -37    1.68    0.14
   0   8 -37    1.88    0.15
   0   8 -38    0.03    0.05
   0   8 -38    0.08    0.06
   0   8 -38    0.07    0.06
   0   8 -39    0.07    0.04
   0   8 -39    0.07    0.05
   0   8 -39    0.12    0.06
   0   8 -40   -0.03    0.04
   0   8 -40   -0.04    0.05
   0   8 -40    0.05    0.05
   0   8 -41    0.26    0.06
   0   8 -41    0.20    0.05
   0   8 -42    0.16    0.05
   0   8 -42    0.06    0.04
   0   8 -43    0.21    0.05
   0   8 -43    0.23    0.04
   0   8 -44    0.02    0.03
   0   8 -45    1.13    0.07
   0  -9   0    0.10    0.07
   0  -9   0   -0.02    0.06
   0  -9   1    2.14    0.17
   0  -9   1    2.01    0.19
   0  -9  -1    2.05    0.19
   0  -9  -1    2.34    0.18
   0  -9  -2   -0.08    0.08
   0  -9   2    0.00    0.05
   0  -9   2    0.01    0.06
   0  -9  -2    0.01    0.05
   0  -9  -3    3.06    0.20
   0  -9   3    3.24    0.22
   0  -9   3    3.22    0.23
   0  -9  -3    2.99    0.22
   0  -9  -4   28.21    0.67
   0  -9  -4   27.84    0.61
   0  -9   4   29.41    0.61
   0  -9  -5   16.08    0.46
   0  -9   5   17.44    0.47
   0  -9  -5   16.73    0.52
   0  -9  -6    1.20    0.15
   0  -9  -6    1.30    0.14
   0  -9   6    1.20    0.15
   0  -9  -7   16.52    0.47
   0  -9  -7   17.35    0.54
   0  -9   7   16.45    0.47
   0  -9  -8   42.05    0.76
   0  -9   8   41.92    0.74
   0  -9  -8   43.69    0.86
   0   9  -8   43.38    0.75
   0  -9   9   11.39    0.40
   0  -9  -9   11.84    0.46
   0   9  -9   11.60    0.40
   0  -9  10    3.30    0.22
   0   9 -10    3.19    0.22
   0   9 -11   10.81    0.40
   0  -9  11    9.95    0.37
   0  -9  12   12.56    0.42
   0   9 -12   13.40    0.46
   0  -9  13   52.12    0.87
   0   9 -13   52.46    0.93
   0   9 -14    0.25    0.08
   0   9 -15    0.07    0.07
   0   9 -16    0.80    0.14
   0   9 -17    1.84    0.19
   0   9 -18    6.36    0.36
   0   9 -19    0.19    0.09
   0   9 -20    0.02    0.07
   0   9 -21    0.69    0.14
   0   9 -22    4.20    0.32
   0   9 -23    2.90    0.26
   0   9 -24    4.11    0.32
   0   9 -25    0.39    0.12
   0   9 -26    4.58    0.34
   0   9 -27    5.72    0.39
   0  -9 -28    2.46    0.19
   0   9 -28    2.43    0.18
   0   9 -28    2.55    0.26
   0   9 -28    2.36    0.19
   0   9 -28    2.20    0.16
   0   9 -29    3.03    0.20
   0   9 -29    3.13    0.30
   0  -9 -29    2.86    0.20
   0   9 -29    2.86    0.19
   0   9 -29    2.99    0.20
   0   9 -30    0.85    0.13
   0   9 -30    0.73    0.12
   0   9 -30    0.88    0.11
   0  -9 -30    0.75    0.11
   0  -9 -31    0.67    0.10
   0   9 -31    0.66    0.10
   0   9 -31    0.78    0.11
   0   9 -31    0.89    0.12
   0   9 -32    3.88    0.21
   0   9 -32    3.91    0.23
   0  -9 -32    3.57    0.21
   0   9 -32    3.85    0.22
   0   9 -33    0.05    0.06
   0   9 -33    0.03    0.06
   0  -9 -33   -0.02    0.06
   0   9 -33   -0.03    0.05
   0  -9 -34    1.31    0.13
   0   9 -34    1.30    0.13
   0   9 -34    1.57    0.15
   0   9 -34    1.47    0.13
   0   9 -35    0.01    0.05
   0   9 -35   -0.01    0.05
   0  -9 -35   -0.02    0.06
   0   9 -35    0.01    0.05
   0  -9 -36    0.48    0.08
   0   9 -36    0.46    0.08
   0   9 -36    0.52    0.09
   0   9 -36    0.61    0.09
   0   9 -37    1.13    0.11
   0  -9 -37    1.14    0.11
   0   9 -37    1.16    0.12
   0   9 -37    1.13    0.11
   0   9 -38    0.53    0.08
   0   9 -38    0.72    0.09
   0   9 -38    0.62    0.09
   0   9 -39    0.02    0.05
   0   9 -39    0.00    0.04
   0   9 -39    0.04    0.04
   0   9 -40   -0.05    0.05
   0   9 -40    0.07    0.04
   0   9 -40   -0.02    0.04
   0   9 -41    0.84    0.08
   0   9 -41    0.79    0.07
   0   9 -42    0.04    0.03
   0   9 -42   -0.01    0.04
   0   9 -43    0.03    0.03
   0   9 -43    0.08    0.03
   0   9 -44    0.37    0.04
   0 -10   0    9.07    0.41
   0 -10   0    9.28    0.37
   0 -10  -1   17.31    0.51
   0 -10  -1   16.58    0.54
   0 -10   1   16.79    0.56
   0 -10   1   17.40    0.50
   0 -10  -2    0.68    0.11
   0 -10   2    0.70    0.10
   0 -10  -2    0.58    0.13
   0 -10   2    0.74    0.13
   0 -10  -3    1.54    0.17
   0 -10   3    1.59    0.16
   0 -10  -3    1.58    0.16
   0 -10   4    0.84    0.13
   0 -10  -4    0.77    0.14
   0 -10  -4    0.92    0.12
   0 -10   5    0.00    0.10
   0 -10  -5    0.12    0.07
   0 -10  -5    0.05    0.07
   0 -10  -6   11.92    0.43
   0 -10   6   12.50    0.44
   0 -10  -6   13.26    0.50
   0 -10  -7    1.87    0.18
   0 -10   7    1.87    0.18
   0 -10  -7    1.77    0.20
   0 -10   8    0.67    0.12
   0 -10  -8    0.74    0.12
   0 -10  -8    0.60    0.13
   0 -10  -9    6.87    0.37
   0 -10   9    6.54    0.33
   0 -10  10    8.55    0.37
   0 -10 -10    9.36    0.43
   0 -10 -11    8.37    0.42
   0 -10  11    7.88    0.36
   0 -10 -12    0.04    0.07
   0  10 -12    0.09    0.06
   0 -10  12    0.05    0.06
   0 -10  13   11.70    0.44
   0 -10 -13   11.94    0.51
   0  10 -13   11.75    0.45
   0 -10  14    3.64    0.25
   0  10 -14    3.88    0.28
   0  10 -15    6.62    0.36
   0 -10  15    6.35    0.33
   0 -10  16    5.08    0.30
   0  10 -16    5.21    0.32
   0 -10  17    1.60    0.18
   0  10 -17    1.65    0.20
   0  10 -18    9.25    0.45
   0 -10  18    8.65    0.40
   0 -10  19    7.41    0.37
   0  10 -19    7.44    0.41
   0  10 -20   -0.04    0.07
   0 -10  20    0.01    0.06
   0 -10  21    0.14    0.06
   0  10 -21    0.24    0.09
   0  10 -22    0.24    0.10
   0 -10  22    0.22    0.08
   0  10 -23    2.62    0.25
   0  10 -24    2.47    0.25
   0  10 -25    0.83    0.16
   0  10 -26    0.48    0.10
   0 -10 -26    0.36    0.09
   0  10 -26    0.35    0.09
   0  10 -26    0.35    0.12
   0  10 -27    0.49    0.10
   0  10 -27    0.45    0.09
   0  10 -27    0.43    0.14
   0  10 -27    0.61    0.10
   0 -10 -27    0.43    0.10
   0  10 -28    1.62    0.15
   0  10 -28    1.94    0.17
   0  10 -28    1.81    0.15
   0 -10 -28    1.77    0.16
   0 -10 -29    0.00    0.06
   0  10 -29    0.10    0.05
   0  10 -29    0.07    0.05
   0  10 -29    0.16    0.07
   0  10 -30    0.05    0.07
   0  10 -30   -0.01    0.05
   0  10 -30   -0.05    0.07
   0 -10 -30   -0.09    0.07
   0 -10 -31    1.20    0.13
   0  10 -31    1.34    0.13
   0  10 -31    1.22    0.13
   0  10 -31    1.28    0.14
   0  10 -32    0.09    0.06
   0  10 -32    0.04    0.06
   0  10 -32    0.10    0.06
   0 -10 -32   -0.03    0.08
   0  10 -33    2.53    0.16
   0  10 -33    2.68    0.18
   0  10 -33    2.62    0.17
   0 -10 -33    2.33    0.17
   0  10 -34    0.13    0.05
   0 -10 -34    0.09    0.06
   0  10 -34    0.14    0.07
   0  10 -34    0.16    0.08
   0 -10 -35    1.76    0.14
   0  10 -35    1.86    0.13
   0  10 -35    1.90    0.14
   0  10 -35    1.79    0.14
   0  10 -36    0.23    0.06
   0 -10 -36    0.18    0.06
   0  10 -36    0.24    0.07
   0  10 -36    0.23    0.07
   0  10 -37   -0.01    0.04
   0  10 -37   -0.07    0.05
   0  10 -37    0.07    0.05
   0  10 -38    1.21    0.10
   0  10 -38    1.24    0.10
   0  10 -38    1.12    0.10
   0  10 -39    1.22    0.10
   0  10 -39    1.30    0.10
   0  10 -39    1.29    0.10
   0  10 -40    0.01    0.04
   0  10 -40    0.01    0.04
   0  10 -41    0.08    0.03
   0  10 -41    0.06    0.03
   0  10 -42    0.88    0.07
   0  10 -42    0.74    0.06
   0 -11   0    0.09    0.07
   0 -11   0    0.10    0.12
   0 -11   1   14.83    0.57
   0 -11  -1   15.56    0.51
   0 -11  -1   15.59    0.57
   0 -11   1   16.76    0.53
   0 -11   2    0.16    0.07
   0 -11  -2    0.16    0.09
   0 -11  -2    0.24    0.11
   0 -11  -3    1.66    0.19
   0 -11   3    1.72    0.17
   0 -11  -3    1.56    0.16
   0 -11   4    0.02    0.05
   0 -11  -4   -0.06    0.08
   0 -11  -4   -0.03    0.07
   0 -11   5    1.96    0.19
   0 -11  -5    1.77    0.20
   0 -11  -5    1.94    0.19
   0 -11   6    3.12    0.24
   0 -11  -6    2.85    0.23
   0 -11  -6    2.98    0.25
   0 -11   7    5.23    0.31
   0 -11  -7    4.73    0.29
   0 -11  -7    5.36    0.34
   0 -11   8    1.12    0.15
   0 -11  -8    1.12    0.18
   0 -11  -9    9.08    0.45
   0 -11   9    9.18    0.40
   0 -11  10    8.78    0.40
   0 -11 -10    8.46    0.44
   0 -11 -11    0.92    0.16
   0 -11  11    0.79    0.13
   0 -11 -12    0.45    0.12
   0 -11  12    0.30    0.09
   0 -11 -13   13.24    0.56
   0 -11  13   12.77    0.49
   0 -11 -14    5.65    0.37
   0 -11  14    5.78    0.33
   0 -11  15    2.78    0.24
   0 -11 -15    2.94    0.28
   0  11 -16    0.04    0.07
   0 -11  16   -0.05    0.08
   0 -11 -16    0.07    0.10
   0  11 -17   16.61    0.60
   0 -11 -17   16.78    0.66
   0 -11  17   15.82    0.56
   0 -11 -18    0.18    0.10
   0  11 -18    0.26    0.09
   0 -11  18    0.27    0.09
   0  11 -19    0.74    0.14
   0 -11  19    0.74    0.13
   0 -11 -19    0.93    0.17
   0 -11 -20    0.06    0.08
   0  11 -20    0.11    0.10
   0 -11 -21    1.91    0.24
   0  11 -21    2.08    0.24
   0  11 -22    0.07    0.09
   0 -11 -23    0.06    0.05
   0  11 -23    0.16    0.10
   0  11 -23    0.06    0.06
   0 -11 -23    0.11    0.08
   0  11 -24    1.16    0.14
   0 -11 -24    1.15    0.13
   0  11 -24    1.37    0.20
   0 -11 -24    1.08    0.13
   0 -11 -25    0.81    0.12
   0  11 -25    0.98    0.13
   0  11 -25    0.97    0.17
   0 -11 -25    0.93    0.12
   0 -11 -26    0.59    0.11
   0  11 -26    0.55    0.10
   0  11 -27    0.09    0.06
   0 -11 -27    0.00    0.08
   0  11 -27    0.05    0.06
   0  11 -28    0.05    0.06
   0 -11 -28   -0.01    0.07
   0  11 -28    0.12    0.06
   0  11 -29    4.61    0.23
   0  11 -29    4.29    0.23
   0 -11 -29    4.46    0.23
   0  11 -30    0.20    0.07
   0  11 -30    0.09    0.06
   0  11 -30    0.19    0.08
   0 -11 -30    0.04    0.07
   0  11 -31    3.66    0.19
   0  11 -31    3.65    0.21
   0 -11 -31    3.85    0.21
   0  11 -31    3.62    0.20
   0  11 -32    0.05    0.04
   0 -11 -32    0.00    0.06
   0  11 -32    0.05    0.05
   0  11 -32   -0.02    0.06
   0  11 -33    0.89    0.11
   0  11 -33    0.83    0.11
   0  11 -33    0.95    0.10
   0 -11 -33    0.75    0.10
   0  11 -34    0.43    0.08
   0  11 -34    0.33    0.06
   0 -11 -34    0.41    0.08
   0  11 -34    0.32    0.07
   0 -11 -35    0.00    0.05
   0  11 -35   -0.01    0.06
   0  11 -35   -0.02    0.04
   0  11 -35    0.07    0.04
   0  11 -36    1.43    0.12
   0  11 -36    1.48    0.11
   0  11 -36    1.61    0.12
   0  11 -37    0.11    0.04
   0  11 -37    0.18    0.06
   0  11 -37    0.13    0.05
   0  11 -38    2.19    0.11
   0  11 -38    2.17    0.13
   0  11 -39   -0.03    0.03
   0  11 -39    0.03    0.03
   0  11 -40    0.23    0.04
   0  11 -40    0.20    0.04
   0 -12   0   24.84    0.75
   0 -12   0   25.46    0.69
   0 -12   1    3.63    0.27
   0 -12  -1    3.23    0.30
   0 -12  -1    3.27    0.26
   0 -12  -2   12.68    0.54
   0 -12  -2   12.79    0.49
   0 -12   2   13.38    0.50
   0 -12  -3    0.57    0.11
   0 -12   3    0.41    0.11
   0 -12  -3    0.53    0.13
   0 -12  -4    2.69    0.26
   0 -12   4    2.79    0.23
   0 -12  -4    2.68    0.22
   0 -12  -5    5.89    0.37
   0 -12  -5    5.79    0.33
   0 -12   5    6.08    0.35
   0 -12  -6    5.10    0.31
   0 -12  -6    4.75    0.33
   0 -12   6    5.08    0.31
   0 -12  -7    1.58    0.20
   0 -12   7    1.74    0.19
   0 -12  -8    0.70    0.14
   0 -12   8    1.01    0.15
   0 -12  -9    0.15    0.09
   0 -12   9    0.13    0.07
   0 -12 -10    3.44    0.30
   0 -12  10    3.39    0.27
   0 -12  11    0.93    0.15
   0 -12 -11    1.10    0.19
   0 -12  12   10.61    0.46
   0 -12 -12   10.61    0.52
   0 -12  13    0.21    0.09
   0 -12 -13    0.09    0.09
   0 -12  14    6.23    0.35
   0 -12 -14    6.43    0.41
   0 -12 -15    2.17    0.25
   0 -12 -16    4.27    0.34
   0 -12 -17    5.58    0.40
   0 -12 -18    4.79    0.36
   0 -12 -19    8.33    0.48
   0 -12 -20   18.12    0.48
   0 -12 -20   17.99    0.70
   0 -12 -20   17.86    0.49
   0 -12 -20   18.09    0.46
   0 -12 -21    0.08    0.06
   0 -12 -21    0.04    0.08
   0 -12 -21    0.16    0.07
   0 -12 -21    0.00    0.05
   0  12 -22    4.08    0.24
   0 -12 -22    4.04    0.23
   0 -12 -22    4.44    0.25
   0 -12 -22    4.08    0.34
   0 -12 -22    4.36    0.22
   0 -12 -23    0.35    0.08
   0 -12 -23    0.33    0.08
   0 -12 -23    0.43    0.10
   0  12 -23    0.36    0.10
   0 -12 -24    4.98    0.26
   0  12 -24    4.88    0.25
   0 -12 -24    4.61    0.23
   0  12 -25    1.17    0.14
   0 -12 -25    1.05    0.12
   0 -12 -25    1.14    0.12
   0 -12 -26    0.04    0.05
   0 -12 -26    0.02    0.07
   0  12 -26    0.09    0.06
   0 -12 -27   -0.01    0.05
   0 -12 -27   -0.03    0.07
   0  12 -27    0.02    0.06
   0  12 -28    4.10    0.23
   0 -12 -28    4.14    0.23
   0  12 -29    2.84    0.19
   0 -12 -29    3.14    0.19
   0  12 -30    0.37    0.07
   0  12 -30    0.52    0.09
   0 -12 -30    0.29    0.07
   0  12 -31    0.30    0.06
   0  12 -31    0.20    0.07
   0 -12 -31    0.15    0.07
   0 -12 -32   -0.07    0.06
   0  12 -32    0.00    0.04
   0  12 -32    0.07    0.06
   0 -12 -33    0.07    0.05
   0  12 -33    0.01    0.06
   0  12 -33    0.06    0.04
   0  12 -34    0.05    0.05
   0  12 -34    0.13    0.04
   0  12 -35    0.88    0.08
   0  12 -35    0.93    0.09
   0  12 -36    0.53    0.06
   0  12 -36    0.57    0.07
   0  12 -37    0.07    0.03
   0  12 -37   -0.03    0.04
   0  12 -38    2.91    0.12
   0  12 -39    0.16    0.04
   0 -13   0    0.00    0.07
   0 -13  -1    0.78    0.14
   0 -13   1    0.79    0.14
   0 -13   2    9.13    0.44
   0 -13  -2    8.69    0.47
   0 -13  -2    8.84    0.42
   0 -13  -3    8.45    0.41
   0 -13  -3    8.47    0.46
   0 -13   3    8.75    0.43
   0 -13  -4    1.30    0.17
   0 -13  -4    1.40    0.21
   0 -13   4    1.40    0.17
   0 -13  -5    0.06    0.08
   0 -13   5   -0.08    0.07
   0 -13  -6    2.78    0.27
   0 -13   6    3.35    0.26
   0 -13   7    3.00    0.27
   0 -13  -7    2.70    0.27
   0 -13   8    6.07    0.36
   0 -13  -8    5.42    0.38
   0 -13  -9    4.62    0.35
   0 -13   9    5.08    0.33
   0 -13 -10    7.78    0.45
   0 -13 -11    0.19    0.12
   0 -13 -12   15.21    0.63
   0 -13 -13    7.87    0.46
   0 -13 -14    4.55    0.36
   0 -13 -15    3.60    0.22
   0 -13 -15    3.70    0.22
   0 -13 -15    3.67    0.19
   0 -13 -15    3.96    0.21
   0 -13 -15    3.56    0.31
   0 -13 -15    4.15    0.23
   0 -13 -16    0.92    0.12
   0 -13 -16    0.97    0.12
   0 -13 -16    1.17    0.12
   0 -13 -16    1.13    0.12
   0 -13 -16    0.89    0.10
   0 -13 -16    0.83    0.16
   0 -13 -17    2.09    0.24
   0 -13 -17    1.91    0.16
   0 -13 -17    1.98    0.16
   0 -13 -17    2.09    0.16
   0 -13 -17    2.16    0.18
   0 -13 -17    2.02    0.14
   0 -13 -18    2.06    0.24
   0 -13 -18    2.02    0.14
   0 -13 -18    2.17    0.17
   0 -13 -18    2.23    0.17
   0 -13 -18    2.07    0.16
   0 -13 -19    2.07    0.17
   0 -13 -19    1.99    0.14
   0 -13 -19    1.96    0.16
   0 -13 -19    2.03    0.18
   0 -13 -20    0.72    0.10
   0 -13 -20    0.61    0.08
   0 -13 -20    0.73    0.10
   0 -13 -20    0.58    0.10
   0 -13 -21    0.16    0.07
   0 -13 -21    0.18    0.06
   0 -13 -21    0.21    0.08
   0  13 -21    0.23    0.08
   0 -13 -21    0.22    0.08
   0 -13 -22    0.02    0.06
   0 -13 -22    0.19    0.07
   0 -13 -22    0.03    0.06
   0 -13 -23    7.74    0.30
   0 -13 -23    7.60    0.28
   0  13 -23    7.42    0.31
   0 -13 -23    7.83    0.31
   0 -13 -24    2.38    0.17
   0  13 -24    2.51    0.18
   0 -13 -24    2.47    0.18
   0 -13 -25    1.31    0.13
   0 -13 -25    1.39    0.14
   0  13 -25    1.35    0.14
   0 -13 -26    1.96    0.14
   0 -13 -26    2.34    0.17
   0  13 -26    2.15    0.16
   0 -13 -27    2.76    0.16
   0 -13 -27    2.55    0.17
   0  13 -27    2.75    0.18
   0  13 -28    0.00    0.06
   0 -13 -28   -0.04    0.05
   0 -13 -28   -0.03    0.06
   0  13 -29    0.07    0.06
   0 -13 -29    0.18    0.07
   0  13 -30    1.73    0.14
   0 -13 -30    1.66    0.14
   0 -13 -31    0.74    0.09
   0  13 -31    0.61    0.09
   0  13 -32   -0.01    0.05
   0  13 -33    1.00    0.09
   0  13 -34    2.30    0.13
   0  13 -35    0.05    0.05
   0  13 -36    0.54    0.06
   0  13 -37    0.03    0.03
   0 -14   0   17.34    0.60
   0 -14   1    0.05    0.09
   0 -14  -1    0.21    0.13
   0 -14   2    4.45    0.32
   0 -14  -2    3.75    0.29
   0 -14  -5    0.86    0.19
   0 -14  -6    4.53    0.36
   0 -14  -7    0.30    0.13
   0 -14  -7    0.45    0.09
   0 -14   7    0.34    0.08
   0 -14   8    0.17    0.06
   0 -14  -8    0.11    0.08
   0 -14  -8    0.05    0.05
   0 -14  -8    0.20    0.08
   0 -14  -8    0.16    0.07
   0 -14  -8    0.14    0.06
   0 -14  -9    1.60    0.15
   0 -14  -9    1.60    0.15
   0 -14   9    1.56    0.13
   0 -14  -9    1.74    0.23
   0 -14  -9    1.52    0.15
   0 -14  -9    1.52    0.14
   0 -14 -10    1.03    0.12
   0 -14 -10    1.12    0.12
   0 -14 -10    1.00    0.12
   0 -14 -10    1.07    0.18
   0 -14 -10    0.98    0.12
   0 -14 -11    7.44    0.30
   0 -14 -11    7.59    0.32
   0 -14 -11    7.33    0.44
   0 -14 -11    7.54    0.28
   0 -14 -11    7.64    0.29
   0 -14 -11    7.14    0.29
   0 -14 -12    0.58    0.10
   0 -14 -12    0.67    0.10
   0 -14 -12    0.66    0.15
   0 -14 -12    0.53    0.10
   0 -14 -12    0.61    0.10
   0 -14 -12    0.52    0.10
   0 -14 -13    5.70    0.24
   0 -14 -13    5.42    0.38
   0 -14 -13    5.33    0.26
   0 -14 -13    5.38    0.24
   0 -14 -13    5.39    0.26
   0 -14 -13    5.63    0.27
   0 -14 -14    0.03    0.06
   0 -14 -14    0.14    0.07
   0 -14 -14    0.04    0.06
   0 -14 -15    1.47    0.14
   0 -14 -15    1.34    0.13
   0 -14 -15    1.25    0.12
   0 -14 -15    1.28    0.13
   0 -14 -16    0.51    0.08
   0 -14 -16    0.53    0.10
   0 -14 -16    0.48    0.09
   0 -14 -16    0.55    0.08
   0 -14 -17    7.38    0.31
   0 -14 -17    6.50    0.28
   0 -14 -17    6.75    0.25
   0 -14 -17    6.66    0.28
   0 -14 -18    1.25    0.12
   0 -14 -18    1.06    0.10
   0 -14 -18    1.18    0.12
   0 -14 -18    1.17    0.13
   0 -14 -19    4.76    0.20
   0 -14 -19    4.92    0.24
   0  14 -19    4.82    0.25
   0 -14 -19    4.96    0.24
   0 -14 -19    4.70    0.24
   0  14 -20    1.24    0.14
   0 -14 -20    1.50    0.13
   0 -14 -20    1.33    0.11
   0 -14 -20    1.12    0.12
   0 -14 -20    1.22    0.13
   0 -14 -21    0.09    0.07
   0 -14 -21   -0.02    0.06
   0 -14 -21    0.04    0.06
   0  14 -21    0.17    0.07
   0 -14 -21    0.12    0.06
   0  14 -22    0.67    0.11
   0 -14 -22    0.65    0.09
   0 -14 -22    0.68    0.10
   0 -14 -22    0.64    0.10
   0  14 -23   -0.03    0.06
   0 -14 -23   -0.04    0.06
   0 -14 -23   -0.06    0.07
   0  14 -24    0.05    0.06
   0 -14 -24   -0.04    0.07
   0 -14 -24   -0.09    0.06
   0 -14 -25    0.54    0.09
   0  14 -25    0.51    0.09
   0 -14 -25    0.59    0.09
   0 -14 -26   -0.04    0.07
   0 -14 -26    0.03    0.05
   0  14 -26    0.10    0.06
   0 -14 -27   -0.11    0.06
   0  14 -27   -0.01    0.06
   0 -14 -27    0.04    0.04
   0 -14 -28    0.28    0.06
   0 -14 -28    0.40    0.06
   0  14 -28    0.36    0.07
   0  14 -29    0.89    0.10
   0 -14 -29    1.00    0.09
   0  14 -30    0.09    0.05
   0  14 -31    1.84    0.12
   0  14 -32    1.21    0.09
   0  14 -33    0.48    0.06
   0  14 -34    0.03    0.03
   0  14 -35   10.90    0.21
   0 -15   0    0.02    0.06
   0 -15   0   -0.13    0.07
   0 -15   0   -0.08    0.06
   0 -15   1    0.12    0.05
   0 -15   1    0.00    0.06
   0 -15  -1    0.09    0.05
   0 -15  -1   -0.06    0.07
   0 -15  -1    0.06    0.06
   0 -15  -1    0.06    0.06
   0 -15   1    0.02    0.05
   0 -15   2    0.44    0.08
   0 -15  -2    0.33    0.07
   0 -15  -2    0.33    0.07
   0 -15  -2    0.26    0.06
   0 -15  -2    0.25    0.06
   0 -15   3    0.89    0.13
   0 -15  -3    0.65    0.10
   0 -15  -3    0.66    0.10
   0 -15  -3    0.73    0.10
   0 -15  -3    0.80    0.11
   0 -15  -4    4.80    0.23
   0 -15   4    4.84    0.23
   0 -15  -4    5.07    0.24
   0 -15  -4    4.92    0.24
   0 -15  -4    4.97    0.24
   0 -15  -5    1.06    0.12
   0 -15  -5    0.96    0.11
   0 -15  -5    0.92    0.12
   0 -15  -5    0.90    0.11
   0 -15   5    0.97    0.12
   0 -15   6    1.55    0.13
   0 -15  -6    1.67    0.15
   0 -15  -6    1.46    0.14
   0 -15  -6    1.65    0.13
   0 -15  -6    1.61    0.15
   0 -15  -7    0.18    0.07
   0 -15  -7    0.12    0.08
   0 -15   7    0.06    0.06
   0 -15  -7    0.08    0.06
   0 -15  -7    0.13    0.07
   0 -15  -8    3.16    0.20
   0 -15  -8    3.27    0.20
   0 -15  -8    3.45    0.19
   0 -15  -8    3.42    0.21
   0 -15   8    3.30    0.19
   0 -15  -9    1.61    0.16
   0 -15  -9    1.51    0.14
   0 -15  -9    1.45    0.13
   0 -15  -9    1.53    0.14
   0 -15   9    1.32    0.12
   0 -15 -10    3.18    0.20
   0 -15 -10    3.50    0.21
   0 -15 -10    3.34    0.20
   0 -15 -10    3.54    0.19
   0 -15  10    3.58    0.19
   0 -15 -11    2.78    0.17
   0 -15 -11    2.56    0.18
   0 -15 -11    2.78    0.19
   0 -15 -11    2.56    0.18
   0 -15 -12    0.09    0.07
   0 -15 -12    0.13    0.07
   0 -15 -12    0.10    0.05
   0 -15 -13   -0.04    0.07
   0 -15 -13   -0.17    0.07
   0 -15 -14    0.26    0.06
   0 -15 -14    0.49    0.10
   0 -15 -14    0.46    0.09
   0 -15 -15   -0.10    0.07
   0 -15 -15   -0.09    0.06
   0 -15 -15   -0.12    0.07
   0 -15 -16    0.66    0.09
   0 -15 -16    0.57    0.08
   0 -15 -16    0.69    0.10
   0 -15 -16    0.64    0.09
   0 -15 -17   -0.05    0.05
   0 -15 -17    0.00    0.06
   0 -15 -17   -0.01    0.07
   0  15 -17    0.08    0.07
   0 -15 -17    0.11    0.06
   0 -15 -18    0.86    0.11
   0 -15 -18    0.93    0.10
   0 -15 -18    0.75    0.10
   0 -15 -18    0.76    0.09
   0  15 -18    0.83    0.11
   0 -15 -19    2.82    0.18
   0 -15 -19    2.71    0.15
   0  15 -19    2.71    0.17
   0 -15 -19    2.64    0.17
   0 -15 -19    2.78    0.17
   0 -15 -20   -0.01    0.05
   0 -15 -20    0.05    0.05
   0 -15 -20    0.13    0.05
   0  15 -20   -0.02    0.06
   0 -15 -20   -0.06    0.07
   0 -15 -21    0.69    0.09
   0  15 -21    0.85    0.10
   0 -15 -21    0.91    0.10
   0 -15 -21    1.01    0.10
   0 -15 -22    1.15    0.11
   0 -15 -22    1.19    0.11
   0  15 -22    1.35    0.13
   0 -15 -23    1.00    0.11
   0  15 -23    0.72    0.10
   0 -15 -23    0.93    0.11
   0  15 -24   -0.03    0.05
   0 -15 -24   -0.04    0.06
   0 -15 -24    0.01    0.04
   0 -15 -25    0.08    0.05
   0  15 -25    0.08    0.05
   0  15 -26    0.02    0.05
   0 -15 -26    0.09    0.04
   0 -15 -27    0.11    0.04
   0  15 -27   -0.02    0.05
   0  15 -28   -0.02    0.04
   0 -15 -28    0.01    0.03
   0 -15 -29    0.28    0.05
   0  15 -29    0.14    0.05
   0  15 -30    0.05    0.04
   0  15 -31    1.08    0.08
   0  15 -32    0.38    0.05
   0 -16   0    0.02    0.05
   0 -16   0    0.07    0.05
   0 -16   0    0.03    0.05
   0 -16  -1    0.02    0.06
   0 -16  -1    0.16    0.07
   0 -16  -1    0.15    0.08
   0 -16   1    0.16    0.07
   0 -16   1    0.30    0.07
   0 -16   1    0.30    0.09
   0 -16  -2    2.85    0.18
   0 -16  -2    2.53    0.17
   0 -16   2    2.53    0.17
   0 -16   2    2.60    0.17
   0 -16  -2    2.57    0.17
   0 -16  -2    2.49    0.16
   0 -16   3   -0.03    0.05
   0 -16  -3    0.10    0.06
   0 -16  -3    0.00    0.05
   0 -16  -3   -0.07    0.07
   0 -16   3    0.14    0.06
   0 -16  -3    0.06    0.06
   0 -16   4    0.43    0.09
   0 -16  -4    0.25    0.07
   0 -16  -4    0.11    0.06
   0 -16  -4    0.26    0.07
   0 -16  -4    0.20    0.06
   0 -16   4    0.34    0.07
   0 -16  -5    1.49    0.13
   0 -16  -5    1.43    0.13
   0 -16   5    1.35    0.12
   0 -16  -5    1.58    0.13
   0 -16  -5    1.54    0.13
   0 -16  -6    0.18    0.07
   0 -16  -6    0.20    0.06
   0 -16   6    0.29    0.08
   0 -16  -6    0.18    0.06
   0 -16  -6    0.15    0.06
   0 -16  -7    2.03    0.14
   0 -16   7    2.11    0.15
   0 -16  -7    2.13    0.16
   0 -16  -7    2.11    0.16
   0 -16  -7    2.08    0.15
   0 -16  -8    1.75    0.14
   0 -16  -8    1.63    0.14
   0 -16   8    1.59    0.12
   0 -16  -8    1.75    0.15
   0 -16  -8    1.68    0.14
   0 -16  -9    1.24    0.13
   0 -16  -9    1.27    0.12
   0 -16   9    1.03    0.10
   0 -16  -9    1.14    0.11
   0 -16  10    0.10    0.05
   0 -16 -10    0.01    0.06
   0 -16 -10    0.24    0.07
   0 -16 -10    0.18    0.05
   0 -16 -11   -0.14    0.07
   0 -16 -11   -0.06    0.05
   0 -16 -11   -0.04    0.06
   0 -16 -12   -0.03    0.06
   0 -16 -12    0.00    0.06
   0 -16 -12    0.13    0.06
   0  16 -13    0.18    0.06
   0 -16 -13    0.05    0.05
   0 -16 -13    0.05    0.06
   0 -16 -13    0.12    0.06
   0  16 -14    0.16    0.06
   0 -16 -14    0.11    0.06
   0 -16 -14    0.17    0.07
   0 -16 -14    0.15    0.05
   0 -16 -15   -0.07    0.06
   0 -16 -15    0.00    0.04
   0 -16 -15    0.01    0.05
   0  16 -15   -0.01    0.05
   0 -16 -16    1.48    0.11
   0  16 -16    1.49    0.12
   0 -16 -16    1.73    0.14
   0 -16 -16    1.56    0.13
   0 -16 -17    0.21    0.06
   0 -16 -17    0.10    0.05
   0 -16 -17    0.16    0.05
   0  16 -17    0.13    0.06
   0 -16 -18    0.75    0.08
   0  16 -18    0.66    0.09
   0 -16 -18    0.70    0.09
   0 -16 -19    0.64    0.07
   0  16 -19    0.46    0.08
   0 -16 -19    0.41    0.07
   0 -16 -20    1.31    0.11
   0  16 -20    1.47    0.12
   0  16 -21    6.73    0.23
   0 -16 -21    7.10    0.24
   0  16 -22    0.16    0.05
   0 -16 -22    0.19    0.06
   0  16 -23    0.10    0.05
   0 -16 -23    0.14    0.05
   0  16 -24    0.33    0.06
   0 -16 -24    0.37    0.06
   0  16 -25    0.87    0.08
   0 -16 -25    0.87    0.08
   0  16 -26    1.52    0.09
   0 -16 -26    1.46    0.09
   0  16 -27    0.46    0.06
   0 -16 -27    0.50    0.06
   0  16 -28    0.01    0.03
   0  16 -29    0.60    0.05
   0 -17   0    0.02    0.04
   0 -17   0   -0.09    0.06
   0 -17   0   -0.03    0.05
   0 -17   1    0.21    0.05
   0 -17  -1    0.12    0.05
   0 -17   1    0.20    0.06
   0 -17   1    0.21    0.05
   0 -17  -1    0.20    0.06
   0 -17  -1    0.14    0.06
   0 -17  -2    0.18    0.05
   0 -17   2    0.16    0.06
   0 -17  -2    0.12    0.05
   0 -17   2    0.11    0.05
   0 -17  -2    0.19    0.06
   0 -17  -2    0.31    0.07
   0 -17   3    0.19    0.06
   0 -17  -3    0.12    0.06
   0 -17  -3    0.11    0.05
   0 -17  -3    0.10    0.05
   0 -17  -3    0.10    0.06
   0 -17   3    0.05    0.05
   0 -17   4    0.06    0.05
   0 -17  -4   -0.01    0.05
   0 -17  -4   -0.02    0.04
   0 -17  -4    0.05    0.05
   0 -17  -4    0.02    0.04
   0 -17   4   -0.02    0.05
   0 -17  -5    0.09    0.06
   0 -17   5    0.09    0.05
   0 -17   5    0.01    0.04
   0 -17  -5    0.17    0.06
   0 -17  -5    0.11    0.05
   0 -17  -6    0.33    0.07
   0 -17  -6    0.17    0.06
   0 -17   6    0.34    0.07
   0 -17   6    0.23    0.06
   0 -17  -6    0.21    0.06
   0 -17  -7    0.39    0.07
   0 -17   7    0.42    0.07
   0 -17  -7    0.34    0.07
   0 -17  -7    0.41    0.07
   0 -17   7    0.38    0.07
   0 -17  -8   -0.01    0.05
   0 -17   8   -0.02    0.04
   0 -17  -8   -0.02    0.05
   0 -17  -8   -0.08    0.05
   0 -17   8   -0.02    0.05
   0 -17   9    0.32    0.06
   0 -17  -9    0.18    0.04
   0 -17   9    0.35    0.07
   0 -17  -9    0.38    0.08
   0 -17  -9    0.46    0.08
   0 -17 -10    0.57    0.09
   0 -17  10    0.48    0.07
   0 -17 -10    0.58    0.08
   0 -17 -10    0.38    0.06
   0 -17  10    0.55    0.07
   0 -17 -11    0.21    0.07
   0 -17 -11    0.07    0.04
   0 -17 -11    0.11    0.05
   0 -17 -12    0.72    0.09
   0 -17 -12    0.71    0.09
   0 -17 -12    0.60    0.07
   0 -17 -13    0.08    0.04
   0 -17 -13    0.10    0.06
   0 -17 -13    0.01    0.05
   0 -17 -14    0.88    0.08
   0 -17 -14    1.14    0.11
   0 -17 -15    0.02    0.04
   0  17 -15   -0.01    0.04
   0 -17 -15   -0.04    0.04
   0 -17 -16    0.15    0.06
   0 -17 -16    0.12    0.04
   0  17 -16    0.13    0.05
   0 -17 -17    1.84    0.12
   0  17 -17    1.57    0.11
   0 -17 -17    1.79    0.10
   0 -17 -18    0.07    0.05
   0  17 -18    0.04    0.04
   0 -17 -19    0.51    0.07
   0  17 -19    0.41    0.06
   0 -17 -20    0.06    0.04
   0  17 -20    0.04    0.04
   0  17 -21    0.03    0.03
   0 -17 -21    0.23    0.06
   0 -17 -22    0.39    0.06
   0  17 -22    0.23    0.04
   0  17 -23    1.23    0.08
   0 -17 -23    1.45    0.09
   0  17 -24    0.15    0.03
   0 -17  25    0.39    0.04
   0 -18   0    1.09    0.09
   0 -18  -1    0.04    0.04
   0 -18   1    0.01    0.04
   0 -18  -2    0.16    0.05
   0 -18   2    0.14    0.05
   0 -18  -3    0.48    0.06
   0 -18   3    0.50    0.07
   0 -18   4    0.00    0.05
   0 -18  -4    0.06    0.04
   0 -18   5    0.07    0.05
   0 -18  -5    0.08    0.05
   0 -18  -5   -0.06    0.04
   0 -18  -6    0.46    0.07
   0 -18   6    0.36    0.06
   0 -18   7    0.21    0.06
   0 -18  -7    0.18    0.06
   0 -18  -8    1.17    0.08
   0 -18   8    1.37    0.10
   0 -18  -9    0.05    0.03
   0 -18   9    0.14    0.06
   0 -18 -10    0.63    0.08
   0 -18 -10    0.45    0.06
   0 -18  10    0.50    0.06
   0 -18 -11   -0.02    0.03
   0 -18  11    0.07    0.05
   0 -18  12    0.52    0.07
   0 -18 -12    0.44    0.05
   0 -18 -12    0.62    0.08
   0 -18  13    0.62    0.07
   0 -18 -13    0.72    0.08
   0 -18 -13    0.46    0.05
   0 -18 -14    0.19    0.05
   0 -18  14    0.04    0.04
   0 -18 -14    0.14    0.04
   0 -18 -15    0.43    0.07
   0 -18  15    0.34    0.05
   0 -18 -16    0.20    0.05
   0 -18  16    0.09    0.04
   0 -18  17    0.08    0.03
   0 -18 -17    0.21    0.05
   0 -18 -18    0.06    0.04
   0 -18  18   -0.06    0.03
   0 -18  19    0.01    0.03
   0 -18  20    0.09    0.03
   0 -18  21    0.30    0.04
   0 -19   0   -0.07    0.04
   0 -19   1   -0.03    0.03
   0 -19  -1   -0.13    0.04
   0 -19  -2   -0.05    0.04
   0 -19   2    0.02    0.03
   0 -19  -3   -0.08    0.04
   0 -19   3    0.10    0.04
   0 -19   4    1.60    0.09
   0 -19  -4    1.43    0.08
   0 -19   5    0.39    0.06
   0 -19  -5    0.12    0.04
   0 -19  -6    0.81    0.06
   0 -19   6    1.05    0.07
   0 -19   7    0.52    0.06
   0 -19  -7    0.47    0.05
   0 -19  -8    0.56    0.05
   0 -19   8    0.59    0.06
   0 -19   9    0.37    0.06
   0 -19  -9    0.21    0.04
   0 -19  10    4.90    0.14
   0 -19 -10    4.29    0.11
   0 -19  11    0.18    0.04
   0 -19  12    0.13    0.03
   0 -19  13    0.38    0.04
   0 -19  14    0.08    0.03
   0 -19  15    0.42    0.04
   1   0 -49    2.30    0.10
   1   0 -48    0.06    0.03
   1   0 -47    0.04    0.03
   1   0 -46   -0.02    0.04
   1   0 -45    0.98    0.09
   1   0 -44    0.01    0.04
   1   0 -43    0.70    0.09
   1   0 -42    0.01    0.05
   1   0 -41    0.10    0.05
   1   0 -40    0.00    0.05
   1   0 -39    1.79    0.15
   1   0 -38    0.00    0.05
   1   0 -37    0.21    0.07
   1   0 -37    0.11    0.11
   1   0 -36    0.10    0.09
   1   0 -36   -0.02    0.05
   1   0 -35    0.43    0.15
   1   0 -34   -0.04    0.10
   1   0 -33   11.35    0.60
   1   0 -32    0.01    0.10
   1   0 -31    1.37    0.22
   1   0 -30   -0.05    0.09
   1   0 -29    0.57    0.15
   1   0 -28    0.12    0.10
   1   0 -28    0.01    0.06
   1   0 -27    0.26    0.08
   1   0 -26    0.08    0.06
   1   0 -25    0.70    0.11
   1   0 -24    0.10    0.06
   1   0 -23   78.08    0.99
   1   0 -22    0.05    0.05
   1   0 -21    5.89    0.26
   1   0 -20   -0.06    0.05
   1   0 -20    0.05    0.05
   1   0 -19    0.04    0.05
   1   0 -19    0.20    0.06
   1   0 -18    0.02    0.04
   1   0 -18   -0.01    0.05
   1   0 -17    0.85    0.10
   1   0 -17    0.84    0.10
   1   0 -16    0.00    0.04
   1   0 -16   -0.01    0.05
   1   0 -15   36.97    0.53
   1   0 -14   -0.03    0.07
   1   0 -14    0.04    0.04
   1   0 -13    1.14    0.17
   1   0 -12   -0.03    0.09
   1   0 -11    6.82    0.35
   1   0 -10    0.02    0.08
   1   0  -9   66.41    0.97
   1   0  -8    0.07    0.07
   1   0  -7   99.98    1.04
   1   0  -6    0.04    0.06
   1   0  -5   70.29    0.73
   1   0  -4    0.03    0.03
   1   0  -3    2.14    0.10
   1   0  -2    0.02    0.02
   1   0  -1  871.01    1.74
   1   0   0    0.02    0.02
   1   0   1   11.56    0.16
  -1   0  -1   11.56    0.16
  -1   0  -2    0.01    0.02
  -1   0  -3  109.33    0.72
  -1   0  -4    0.05    0.04
  -1   0  -5  197.92    1.24
  -1   0  -6    0.06    0.06
  -1   0  -7   10.26    0.34
  -1   0  -8    0.01    0.05
  -1   0  -9   84.26    1.10
  -1   0 -10   -0.02    0.07
  -1   0 -11   11.22    0.45
  -1   0 -12   -0.03    0.08
  -1   0 -13    0.10    0.06
  -1   0 -13   -0.06    0.09
  -1   0 -14   -0.05    0.08
  -1   0 -14    0.10    0.06
  -1   0 -15   17.86    0.36
  -1   0 -15   18.84    0.43
  -1   0 -16    0.01    0.05
  -1   0 -16    0.05    0.05
  -1   0 -17   53.20    0.76
  -1   0 -17   56.99    0.70
  -1   0 -18    0.12    0.06
  -1   0 -18    0.10    0.06
  -1   0 -19  402.48    1.98
  -1   0 -19  401.72    2.23
  -1   0 -20    0.11    0.06
  -1   0 -20    0.05    0.07
  -1   0 -21   41.16    0.67
  -1   0 -21   40.85    0.76
  -1   0 -22   -0.07    0.06
  -1   0 -22    0.03    0.06
  -1   0 -23    2.60    0.21
  -1   0 -23    2.23    0.17
  -1   0 -24    0.10    0.06
  -1   0 -24    0.06    0.07
  -1   0 -25   16.45    0.53
  -1   0 -25   16.12    0.47
  -1   0 -26    0.00    0.07
  -1   0 -27    6.47    0.35
  -1   0 -27    5.81    0.39
  -1   0 -28    0.13    0.08
  -1   0 -29    1.82    0.23
  -1   0 -30    0.06    0.10
  -1   0 -31    2.40    0.28
  -1   0 -32   -0.01    0.09
  -1   0 -33   27.97    0.94
  -1   0 -34    0.05    0.08
  -1   0 -35   23.19    0.88
  -1   0 -36    0.04    0.10
  -1   0 -36    0.08    0.06
  -1   0 -36    0.06    0.06
  -1   0 -37    9.34    0.33
  -1   0 -37    9.33    0.55
  -1   0 -38    0.03    0.05
  -1   0 -39    2.36    0.17
  -1   0 -40    0.01    0.05
  -1   0 -41   12.37    0.36
  -1   0 -42    0.03    0.06
  -1   0 -43    9.10    0.28
  -1   0 -44    0.05    0.05
  -1   0 -45    3.58    0.16
  -1   0 -46    0.00    0.03
  -1   0 -47    1.78    0.10
  -1   0 -48    0.04    0.03
  -1   0 -49   -0.01    0.02
   1  -1 -49    2.33    0.10
   1   1 -49    2.43    0.09
   1  -1 -48    0.71    0.07
   1   1 -48    0.75    0.06
   1   1 -47    3.14    0.13
   1  -1 -47    3.16    0.13
   1   1 -46    0.37    0.06
   1  -1 -46    0.37    0.06
   1  -1 -45    1.08    0.10
   1   1 -45    1.11    0.09
   1   1 -44   -0.03    0.04
   1  -1 -44   -0.04    0.05
   1  -1 -43    0.02    0.05
   1   1 -43    0.03    0.05
   1   1 -42    2.20    0.15
   1  -1 -42    2.32    0.15
   1   1 -41    0.58    0.09
   1  -1 -41    0.62    0.09
   1   1 -41    0.57    0.08
   1   1 -40    0.62    0.10
   1   1 -40    0.64    0.09
   1  -1 -40    0.58    0.09
   1  -1 -39    1.03    0.12
   1   1 -39    0.98    0.12
   1   1 -39    1.08    0.11
   1   1 -38    0.13    0.06
   1   1 -38    0.14    0.06
   1  -1 -38    0.16    0.07
   1  -1 -37    1.37    0.23
   1   1 -37    1.35    0.13
   1  -1 -37    1.30    0.13
   1   1 -37    1.31    0.13
   1   1 -37    1.33    0.22
   1  -1 -36    9.03    0.33
   1   1 -36    9.21    0.35
   1   1 -36    8.76    0.32
   1   1 -36    8.81    0.55
   1   1 -36    8.59    0.31
   1  -1 -36    8.87    0.55
   1  -1 -35    1.26    0.21
   1   1 -35    1.18    0.22
   1  -1 -34   20.08    0.81
   1   1 -34   19.78    0.81
   1   1 -33    7.74    0.51
   1  -1 -33    7.11    0.48
   1   1 -32    2.31    0.28
   1  -1 -32    2.55    0.29
   1   1 -31    2.91    0.24
   1   1 -31    2.79    0.30
   1  -1 -31    2.64    0.29
   1   1 -30    2.91    0.24
   1  -1 -30    2.69    0.29
   1  -1 -29    4.80    0.38
   1   1 -29    4.94    0.30
   1  -1 -28    0.07    0.08
   1   1 -28    0.11    0.06
   1  -1 -27   10.63    0.52
   1   1 -27   10.96    0.43
   1   1 -26   12.43    0.44
   1  -1 -26   12.82    0.56
   1   1 -25    2.18    0.19
   1  -1 -25    2.28    0.25
   1  -1 -24    0.38    0.08
   1   1 -24    0.35    0.08
   1  -1 -24    0.24    0.10
   1  -1 -23    6.09    0.36
   1   1 -23    6.12    0.29
   1  -1 -23    6.58    0.28
   1   1 -22    1.18    0.13
   1  -1 -22    1.17    0.12
   1   1 -21   14.31    0.42
   1  -1 -21   14.12    0.39
   1  -1 -20    0.14    0.05
   1   1 -20    0.19    0.08
   1  -1 -19   36.18    0.58
   1  -1 -19   37.25    0.64
   1   1 -19   36.11    0.62
   1  -1 -18    7.27    0.28
   1   1 -18    7.86    0.29
   1  -1 -18    7.71    0.26
   1  -1 -17   70.19    0.75
   1   1 -17   69.93    0.78
   1   1 -17   71.71    0.82
   1  -1 -17   69.76    0.82
   1  -1 -16    1.87    0.14
   1  -1 -16    1.91    0.12
   1   1 -16    2.09    0.14
   1  -1 -15    0.06    0.05
   1   1 -15    0.13    0.05
   1  -1 -15    0.14    0.05
   1  -1 -14   46.13    1.07
   1   1 -14   47.89    0.61
   1  -1 -13    3.03    0.27
   1   1 -13    2.78    0.26
   1   1 -13    3.09    0.15
   1   1 -12   10.69    0.48
   1  -1 -12   11.05    0.48
   1  -1 -11    4.77    0.30
  -1   1  10    2.12    0.20
   1  -1 -10    2.38    0.21
  -1   1   9    2.70    0.21
   1  -1  -9    2.59    0.21
   1  -1  -8    3.33    0.22
  -1   1   8    3.59    0.22
  -1   1   7  114.67    1.15
   1  -1  -7  114.68    1.16
   1  -1  -6  266.69    1.65
  -1   1   6  261.29    1.61
   1  -1  -5   18.52    0.40
  -1   1   5   18.38    0.40
   1  -1  -4   32.25    0.49
  -1   1   4   31.93    0.49
   1  -1  -3   11.82    0.27
  -1   1   3   11.81    0.27
  -1   1   1   11.87    0.15
  -1  -1   1   10.79    0.19
   1  -1  -1   11.18    0.20
  -1   1   1   11.14    0.20
   1   1  -1   11.06    0.20
   1  -1   0    1.17    0.06
   1   1   0    1.17    0.06
   1   1   1  254.27    1.13
   1   1   2   21.76    0.36
   1   1   2   22.13    0.34
   1   1   3   14.77    0.31
   1   1   3   15.04    0.30
  -1  -1  -3   14.99    0.30
   1   1   4   33.40    0.51
  -1  -1  -4   33.99    0.50
   1   1   4   33.24    0.50
   1   1   5   23.25    0.45
  -1  -1  -5   23.41    0.45
  -1  -1  -6   50.25    0.72
   1   1   6   49.68    0.70
  -1  -1  -7    6.77    0.30
   1   1   7    6.40    0.28
   1   1   8  286.70    1.96
  -1  -1  -8  291.55    1.98
   1   1   9   29.56    0.67
  -1  -1  -9   30.15    0.68
  -1  -1 -10   11.29    0.44
  -1  -1 -11    8.95    0.42
  -1   1 -12    2.55    0.24
  -1  -1 -12    2.24    0.23
  -1   1 -13    0.12    0.09
  -1   1 -13    0.10    0.05
  -1  -1 -13    0.02    0.08
  -1  -1 -13    0.02    0.04
  -1  -1 -14   12.20    0.56
  -1   1 -14   10.23    0.28
  -1  -1 -14   11.21    0.33
  -1   1 -14   12.81    0.57
  -1  -1 -15    0.44    0.08
  -1   1 -15    0.70    0.09
  -1   1 -16    2.46    0.15
  -1  -1 -16    2.29    0.13
  -1  -1 -16    2.75    0.18
  -1  -1 -17   41.75    0.56
  -1   1 -17   42.47    0.63
  -1  -1 -18    1.70    0.15
  -1   1 -18    1.77    0.15
  -1   1 -18    1.69    0.13
  -1  -1 -18    1.68    0.12
  -1   1 -19    1.40    0.14
  -1   1 -19    1.93    0.15
  -1  -1 -19    1.87    0.13
  -1  -1 -19    1.49    0.15
  -1   1 -20   29.75    0.58
  -1   1 -20   28.41    0.61
  -1  -1 -20   28.75    0.63
  -1  -1 -20   30.43    0.53
  -1   1 -21   27.70    0.62
  -1   1 -21   26.27    0.56
  -1  -1 -21   27.60    0.63
  -1  -1 -21   27.18    0.69
  -1   1 -22   12.07    0.42
  -1  -1 -22   12.15    0.49
  -1   1 -22   12.28    0.39
  -1  -1 -22   12.13    0.43
  -1  -1 -23   19.22    0.56
  -1  -1 -23   18.60    0.61
  -1   1 -23   18.64    0.50
  -1   1 -23   18.98    0.55
  -1  -1 -24    6.66    0.34
  -1   1 -24    6.94    0.34
  -1  -1 -24    6.62    0.38
  -1   1 -24    6.74    0.31
  -1  -1 -25    0.04    0.07
  -1  -1 -25    0.10    0.08
  -1   1 -25    0.05    0.06
  -1   1 -25    0.03    0.06
  -1  -1 -26    0.58    0.12
  -1   1 -26    0.72    0.12
  -1  -1 -26    0.55    0.14
  -1   1 -26    0.73    0.13
  -1  -1 -27    2.03    0.24
  -1   1 -27    1.81    0.18
  -1  -1 -28    1.19    0.19
  -1   1 -28    0.98    0.14
  -1  -1 -29    1.00    0.18
  -1  -1 -30    7.23    0.46
  -1   1 -30    7.48    0.47
  -1  -1 -31    0.33    0.12
  -1   1 -31    0.42    0.15
  -1   1 -32    0.30    0.14
  -1  -1 -32    0.10    0.12
  -1  -1 -33    2.65    0.30
  -1   1 -33    3.21    0.34
  -1  -1 -34    2.57    0.29
  -1   1 -34    2.54    0.31
  -1  -1 -35    1.63    0.25
  -1   1 -35    1.57    0.25
  -1  -1 -36   -0.06    0.06
  -1   1 -36    0.00    0.06
  -1  -1 -36   -0.13    0.11
  -1   1 -36   -0.10    0.07
  -1   1 -36    0.05    0.09
  -1   1 -36    0.06    0.07
  -1   1 -37    1.25    0.13
  -1   1 -37    1.11    0.12
  -1   1 -37    1.08    0.13
  -1  -1 -37    1.29    0.13
  -1   1 -38    0.46    0.09
  -1  -1 -38    0.36    0.08
  -1   1 -38    0.42    0.08
  -1   1 -38    0.52    0.09
  -1   1 -39    0.10    0.06
  -1  -1 -39    0.17    0.07
  -1   1 -40    0.31    0.08
  -1  -1 -40    0.32    0.07
  -1   1 -41    0.39    0.08
  -1  -1 -41    0.45    0.08
  -1   1 -42    0.55    0.08
  -1  -1 -42    0.51    0.08
  -1  -1 -43    0.74    0.09
  -1   1 -43    0.74    0.08
  -1  -1 -44    0.62    0.08
  -1   1 -44    0.57    0.08
  -1   1 -45    0.20    0.05
  -1  -1 -45    0.20    0.06
  -1  -1 -46    0.23    0.05
  -1   1 -46    0.23    0.05
  -1   1 -47    0.21    0.05
  -1  -1 -47    0.18    0.04
  -1   1 -48    0.99    0.07
  -1  -1 -48    1.12    0.08
  -1   1 -49    1.65    0.08
  -1  -1 -49    1.70    0.08
   1  -2 -49    0.14    0.03
   1  -2 -48    0.51    0.05
   1   2 -48    0.57    0.05
   1   2 -47    1.55    0.09
   1  -2 -47    1.47    0.09
   1   2 -46    0.08    0.04
   1  -2 -46    0.07    0.04
   1   2 -46    0.05    0.04
   1   2 -45    2.31    0.13
   1   2 -45    2.19    0.13
   1  -2 -45    2.24    0.13
   1  -2 -44    0.00    0.04
   1   2 -44   -0.04    0.05
   1   2 -44    0.01    0.04
   1   2 -43    0.28    0.06
   1  -2 -43    0.35    0.07
   1   2 -43    0.26    0.06
   1  -2 -42    1.66    0.13
   1   2 -42    1.59    0.12
   1   2 -42    1.64    0.13
   1   2 -41    0.02    0.04
   1   2 -41    0.09    0.05
   1  -2 -41    0.04    0.05
   1  -2 -40    1.48    0.13
   1   2 -40    1.25    0.13
   1   2 -40    1.47    0.13
   1  -2 -39    2.41    0.17
   1   2 -39    2.17    0.16
   1   2 -39    2.18    0.16
   1   2 -38    0.28    0.09
   1   2 -38    0.14    0.05
   1  -2 -38    0.29    0.08
   1   2 -38    0.22    0.07
   1   2 -37    2.21    0.16
   1  -2 -37    2.27    0.17
   1   2 -37    2.30    0.19
   1   2 -37    2.10    0.16
   1   2 -36    1.30    0.14
   1   2 -36    1.27    0.13
   1   2 -36    1.24    0.23
   1  -2 -36    1.35    0.22
   1  -2 -36    1.23    0.13
   1   2 -36    1.33    0.14
   1  -2 -35   14.60    0.70
   1   2 -35   14.63    0.70
   1  -2 -34    1.92    0.27
   1   2 -34    2.03    0.21
   1   2 -34    2.02    0.28
   1  -2 -33   10.84    0.59
   1   2 -33   10.75    0.48
   1  -2 -32    0.12    0.11
   1   2 -32    0.02    0.06
   1   2 -31    0.79    0.15
   1  -2 -31    0.76    0.17
   1  -2 -30   12.65    0.61
   1   2 -30   12.43    0.50
   1  -2 -29    0.05    0.09
   1   2 -29    0.06    0.06
   1  -2 -28    0.79    0.17
   1   2 -28    0.74    0.13
   1   2 -27    2.59    0.22
   1  -2 -27    2.60    0.27
   1   2 -26    5.67    0.31
   1  -2 -26    5.68    0.38
   1   2 -25    2.89    0.22
   1  -2 -25    2.81    0.27
   1  -2 -24    7.04    0.39
   1   2 -24    6.85    0.33
   1   2 -23   19.29    0.53
   1  -2 -23   19.98    0.64
   1   2 -22    0.56    0.10
   1  -2 -22    0.70    0.14
   1  -2 -21    1.93    0.20
   1   2 -21    1.83    0.17
   1   2 -20   51.78    0.80
   1  -2 -20   52.70    0.94
   1   2 -19   22.36    0.51
   1  -2 -19   22.14    0.60
   1  -2 -18   27.61    0.49
   1  -2 -18   27.15    0.63
   1   2 -18   26.92    0.55
   1  -2 -18   27.60    0.47
   1  -2 -17   19.91    0.38
   1  -2 -17   21.06    0.42
   1   2 -17   20.55    0.46
   1  -2 -17   20.79    0.54
   1  -2 -16   16.79    0.47
   1   2 -16   16.31    0.40
   1  -2 -16   16.17    0.33
   1  -2 -16   16.24    0.36
   1   2 -15    6.89    0.25
   1  -2 -15    6.46    0.29
   1  -2 -15    6.60    0.22
   1   2 -14    2.49    0.15
   1  -2 -14    2.21    0.18
  -1   2  13   60.03    1.20
   1  -2 -13   63.43    1.24
   1   2 -13   60.76    0.70
   1  -2 -13   61.07    0.79
  -1   2  12    3.51    0.28
   1  -2 -12    3.27    0.19
   1   2 -12    3.18    0.16
   1  -2 -12    3.87    0.30
  -1   2  11   36.21    0.85
   1  -2 -11   38.63    0.90
  -1   2  10   49.46    0.95
   1  -2 -10   51.64    0.99
   1  -2  -9    0.08    0.07
  -1   2   9    0.07    0.06
  -1   2   8  103.16    1.25
   1  -2  -8  104.41    1.27
   1  -2  -7    0.88    0.13
  -1   2   7    1.12    0.13
  -1   2   6  150.62    1.37
  -1   2   5  149.82    1.31
  -1   2   4   54.86    0.75
  -1   2   4   52.80    0.64
  -1   2   3    2.36    0.13
  -1  -2   2   40.84    0.42
  -1   2   2   41.87    0.43
   1  -2  -2   42.30    0.48
  -1   2   1  128.84    0.67
  -1   2   1  129.26    0.77
   1  -2  -1  126.83    0.77
   1  -2   0   92.79    0.54
   1  -2   0   94.87    0.63
   1   2   1   15.27    0.35
   1   2   2    0.22    0.05
   1   2   3   12.42    0.34
   1   2   4  101.75    1.02
   1   2   4  103.21    1.03
   1   2   5    1.06    0.11
   1   2   5    1.06    0.12
   1   2   6  120.90    1.22
   1   2   6  124.24    1.25
  -1  -2  -7  305.52    2.07
   1   2   7  302.94    2.04
   1   2   7  304.77    2.06
   1   2   8  101.11    1.24
   1   2   8  100.03    1.24
  -1  -2  -8  101.51    1.26
   1   2   9   31.58    0.73
  -1  -2  -9   31.23    0.74
   1   2   9   31.81    0.73
   1   2  10  141.49    1.61
  -1  -2 -10  142.61    1.66
   1   2  11    0.89    0.14
  -1  -2 -11    1.22    0.17
  -1  -2 -12   56.76    0.70
  -1  -2 -12   56.76    0.74
  -1  -2 -12   57.93    1.14
  -1   2 -12   58.52    0.66
  -1   2 -13    1.90    0.13
  -1  -2 -13    1.91    0.15
  -1  -2 -13    1.82    0.23
  -1  -2 -13    1.95    0.14
   1   2  13    1.39    0.20
  -1  -2 -14    4.50    0.22
  -1  -2 -14    4.43    0.23
  -1   2 -14    4.49    0.20
  -1  -2 -15   62.24    0.81
  -1  -2 -15   63.78    0.87
  -1   2 -15   63.12    0.76
  -1  -2 -16   25.15    0.57
  -1   2 -16   26.13    0.50
  -1  -2 -16   24.95    0.53
  -1  -2 -17   22.49    0.52
  -1   2 -17   22.52    0.48
  -1  -2 -17   22.49    0.56
  -1  -2 -18   13.92    0.46
  -1  -2 -18   13.98    0.42
  -1   2 -18   14.07    0.39
  -1   2 -19  130.59    1.23
  -1  -2 -19  130.11    1.44
  -1  -2 -19  128.63    1.32
  -1   2 -20    1.00    0.12
  -1  -2 -20    0.91    0.13
  -1  -2 -20    0.85    0.15
  -1  -2 -21    3.32    0.23
  -1  -2 -21    3.50    0.27
  -1   2 -21    3.41    0.22
  -1   2 -21    3.46    0.22
  -1  -2 -22    0.48    0.12
  -1   2 -22    0.35    0.08
  -1  -2 -22    0.43    0.10
  -1   2 -22    0.65    0.11
  -1   2 -23   18.42    0.52
  -1   2 -23   18.56    0.54
  -1  -2 -23   18.96    0.62
  -1  -2 -24    2.41    0.24
  -1   2 -24    2.51    0.20
  -1   2 -24    2.45    0.21
  -1   2 -25    3.09    0.23
  -1  -2 -25    3.06    0.27
  -1   2 -26   12.37    0.46
  -1  -2 -26   12.40    0.55
  -1  -2 -27    0.52    0.14
  -1   2 -27    0.55    0.11
  -1   2 -28    2.40    0.22
  -1  -2 -28    2.43    0.27
  -1  -2 -29    0.50    0.14
  -1   2 -29    0.39    0.10
  -1  -2 -30    0.09    0.10
  -1   2 -30    0.15    0.08
  -1   2 -31    8.44    0.41
  -1  -2 -31    7.97    0.50
  -1  -2 -32    0.58    0.15
  -1   2 -32    0.62    0.13
  -1  -2 -33    0.03    0.09
  -1   2 -33    0.03    0.11
  -1   2 -34    0.17    0.11
  -1  -2 -34    0.12    0.11
  -1   2 -35    0.35    0.12
  -1   2 -35    0.32    0.08
  -1  -2 -35    0.33    0.13
  -1   2 -36    0.86    0.11
  -1   2 -36    0.77    0.10
  -1  -2 -36    0.78    0.18
  -1  -2 -36    0.86    0.10
  -1   2 -36    0.89    0.11
  -1   2 -36    0.87    0.20
  -1   2 -37    0.05    0.05
  -1   2 -37    0.02    0.06
  -1   2 -37    0.01    0.05
  -1  -2 -37    0.01    0.06
  -1   2 -38    1.59    0.15
  -1   2 -38    1.52    0.14
  -1   2 -38    1.48    0.13
  -1  -2 -38    1.56    0.14
  -1   2 -39    0.56    0.09
  -1  -2 -39    0.62    0.10
  -1   2 -39    0.60    0.10
  -1   2 -39    0.63    0.09
  -1   2 -40    0.08    0.06
  -1  -2 -40    0.07    0.06
  -1   2 -40    0.10    0.06
  -1  -2 -41    1.25    0.12
  -1   2 -41    1.32    0.12
  -1   2 -41    1.26    0.12
  -1  -2 -42    0.12    0.06
  -1   2 -42    0.18    0.05
  -1   2 -42    0.15    0.06
  -1   2 -43    0.64    0.08
  -1   2 -43    0.66    0.08
  -1  -2 -43    0.65    0.08
  -1   2 -44    1.31    0.10
  -1   2 -44    1.22    0.10
  -1  -2 -44    1.27    0.11
  -1   2 -45   -0.05    0.04
  -1   2 -45    0.02    0.04
  -1  -2 -45    0.06    0.04
  -1  -2 -46    0.05    0.04
  -1   2 -46    0.03    0.03
  -1   2 -47    0.02    0.03
  -1  -2 -47    0.06    0.04
  -1   2 -48    0.04    0.03
  -1  -2 -48    0.02    0.03
  -1  -2 -49    0.62    0.05
   1  -3 -49    0.01    0.02
   1  -3 -48    0.12    0.03
   1   3 -48    0.13    0.03
   1   3 -47    0.78    0.06
   1   3 -47    0.72    0.07
   1  -3 -47    0.85    0.07
   1   3 -46    0.75    0.08
   1  -3 -46    0.73    0.07
   1   3 -46    0.79    0.07
   1   3 -45    0.08    0.04
   1   3 -45    0.04    0.04
   1  -3 -45    0.05    0.04
   1   3 -44    0.06    0.04
   1   3 -44    0.02    0.04
   1  -3 -44    0.05    0.04
   1  -3 -43    0.19    0.06
   1   3 -43    0.20    0.05
   1   3 -43    0.17    0.05
   1  -3 -42    1.49    0.12
   1   3 -42    1.42    0.12
   1   3 -42    1.46    0.12
   1   3 -41    2.06    0.14
   1   3 -41    2.10    0.15
   1  -3 -41    2.13    0.15
   1   3 -40    0.18    0.06
   1   3 -40    0.23    0.07
   1  -3 -40    0.13    0.06
   1   3 -39    0.75    0.10
   1  -3 -39    0.87    0.11
   1   3 -39    0.83    0.12
   1   3 -39    0.66    0.09
   1   3 -38    0.07    0.06
   1  -3 -38    0.04    0.06
   1   3 -38    0.04    0.06
   1   3 -38    0.00    0.05
   1  -3 -37    3.04    0.19
   1   3 -37    2.81    0.18
   1   3 -37    2.89    0.19
   1   3 -37    2.97    0.20
   1  -3 -36    1.61    0.14
   1   3 -36    1.54    0.25
   1   3 -36    1.56    0.14
   1   3 -36    1.69    0.16
   1   3 -36    1.64    0.15
   1  -3 -35    0.15    0.12
   1   3 -35    0.11    0.06
   1   3 -35    0.05    0.06
   1  -3 -35    0.10    0.07
   1   3 -35    0.05    0.07
   1   3 -35    0.10    0.08
   1   3 -34    0.86    0.15
   1  -3 -34    1.02    0.20
   1   3 -33    1.04    0.16
   1  -3 -33    1.19    0.22
   1   3 -32   -0.03    0.07
   1  -3 -32   -0.17    0.12
   1  -3 -31    1.18    0.21
   1   3 -31    1.18    0.17
   1  -3 -30    3.94    0.36
   1   3 -30    3.94    0.29
   1   3 -29   -0.05    0.07
   1  -3 -29    0.05    0.10
   1  -3 -28    0.08    0.10
   1   3 -28    0.01    0.06
   1  -3 -27    0.15    0.09
   1   3 -27    0.35    0.10
   1   3 -26    2.42    0.21
   1  -3 -26    2.65    0.26
   1  -3 -25   13.49    0.56
   1   3 -25   12.88    0.47
   1   3 -24    0.87    0.13
   1  -3 -24    0.81    0.15
   1   3 -23    3.59    0.24
   1  -3 -23    3.70    0.28
   1   3 -22    1.73    0.17
   1  -3 -22    1.72    0.20
   1  -3 -21    2.55    0.23
   1   3 -21    2.61    0.20
   1  -3 -20   12.85    0.38
   1  -3 -20   12.18    0.47
   1   3 -20   12.73    0.41
   1  -3 -19    4.75    0.29
   1  -3 -19    4.63    0.23
   1   3 -19    4.59    0.25
   1  -3 -18   17.46    0.52
   1   3 -18   18.21    0.47
   1  -3 -18   18.25    0.43
   1  -3 -17   37.00    0.60
   1   3 -17   38.49    0.66
   1  -3 -17   38.38    0.75
   1  -3 -16   33.75    0.68
   1   3 -16   33.46    0.60
   1  -3 -16   33.79    0.56
   1   3 -15    0.02    0.05
   1  -3 -15   -0.04    0.06
   1  -3 -15    0.06    0.05
   1  -3 -14   30.79    0.51
   1   3 -14   31.39    0.54
   1  -3 -14   30.56    0.61
   1   3 -13    5.36    0.22
   1  -3 -13    5.20    0.25
   1  -3 -13    5.24    0.21
   1   3 -12    0.04    0.04
   1  -3 -12    0.00    0.04
  -1   3  12   -0.06    0.08
   1  -3 -12    0.08    0.06
   1  -3 -11    6.73    0.22
   1   3 -11    6.30    0.22
   1  -3 -11    6.62    0.26
   1   3 -10   11.56    0.29
  -1   3  10   11.51    0.50
   1  -3 -10   11.77    0.33
  -1   3   9    1.38    0.15
  -1   3   9    1.31    0.17
  -1   3   8   25.30    0.68
  -1   3   8   24.65    0.61
  -1   3   7   69.75    0.97
  -1   3   7   72.60    1.11
  -1   3   6    5.82    0.31
  -1   3   6    5.71    0.27
  -1   3   5   20.47    0.55
  -1   3   5   20.12    0.48
  -1   3   4  619.23    2.53
  -1   3   3   65.66    0.77
  -1  -3   3   61.76    0.57
  -1   3   3   65.92    0.59
   1  -3  -3   63.31    0.76
  -1   3   2  108.43    0.66
  -1   3   2  106.09    0.93
   1  -3  -1   34.59    0.52
   1   3   0   25.80    0.27
  -1  -3   0   25.67    0.54
   1  -3   0   27.81    0.28
   1  -3   0   28.51    0.46
  -1  -3  -1    9.14    0.33
   1  -3   1   10.73    0.28
   1  -3   1    9.89    0.18
   1   3   1    8.53    0.17
  -1  -3  -2  158.10    1.37
   1   3   2  157.14    1.36
  -1  -3  -3    0.89    0.12
   1   3   3    0.77    0.11
  -1  -3  -4  166.71    1.48
   1   3   4  169.41    1.49
  -1  -3  -5  195.51    1.65
   1   3   5  198.31    1.66
   1   3   5  196.10    1.72
   1   3   6   30.24    0.70
   1   3   6   29.25    0.67
   1   3   7   34.49    0.77
   1   3   7   33.88    0.75
   1   3   8    0.88    0.13
   1   3   8    0.75    0.12
   1   3   9    8.09    0.41
   1   3   9    8.82    0.41
   1   3  10    2.28    0.22
   1   3  10    2.22    0.23
  -1  -3 -10    2.32    0.15
  -1   3 -10    2.42    0.14
  -1   3 -11   10.10    0.28
   1   3  11   11.12    0.50
   1   3  11   10.79    0.49
  -1  -3 -11    9.96    0.32
  -1   3 -12   26.80    0.48
  -1  -3 -12   26.73    0.53
   1   3  12   26.41    0.81
   1   3  12   26.15    0.79
  -1  -3 -13    6.78    0.28
  -1   3 -13    7.19    0.26
  -1   3 -14   16.62    0.40
  -1  -3 -14   16.90    0.45
  -1   3 -15   13.08    0.37
  -1  -3 -15   12.55    0.41
  -1   3 -16    5.30    0.24
  -1  -3 -16    5.25    0.27
  -1   3 -17    2.85    0.19
  -1  -3 -17    2.98    0.22
  -1  -3 -18    5.95    0.31
  -1   3 -18    5.44    0.26
  -1  -3 -19    1.30    0.17
  -1   3 -19    1.24    0.13
  -1  -3 -20   68.32    1.09
  -1   3 -20   65.54    0.94
  -1  -3 -21   15.42    0.54
  -1   3 -21   15.09    0.47
  -1   3 -22    0.05    0.06
  -1  -3 -22   -0.01    0.07
  -1  -3 -23    1.23    0.17
  -1   3 -23    1.24    0.15
  -1   3 -23    1.42    0.15
  -1  -3 -24    0.19    0.09
  -1   3 -24    0.31    0.09
  -1   3 -25   32.39    0.75
  -1  -3 -25   32.49    0.88
  -1  -3 -26    0.90    0.17
  -1   3 -26    0.75    0.13
  -1   3 -27    0.11    0.07
  -1  -3 -27   -0.08    0.10
  -1  -3 -28    0.50    0.15
  -1   3 -28    0.50    0.12
  -1   3 -29    0.04    0.08
  -1  -3 -29    0.00    0.09
  -1  -3 -30    1.73    0.24
  -1   3 -30    1.97    0.21
  -1   3 -31    4.81    0.33
  -1  -3 -31    5.02    0.40
  -1   3 -32    1.29    0.18
  -1  -3 -32    1.14    0.20
  -1   3 -33    0.08    0.08
  -1  -3 -33    0.02    0.09
  -1  -3 -34    1.87    0.26
  -1   3 -34    1.67    0.20
  -1   3 -35    0.04    0.05
  -1   3 -35    0.05    0.06
  -1  -3 -35    0.06    0.05
  -1   3 -35    0.02    0.09
  -1   3 -35    0.00    0.05
  -1   3 -36    0.79    0.11
  -1   3 -36    0.69    0.10
  -1  -3 -36    0.89    0.11
  -1   3 -36    0.81    0.12
  -1   3 -36    0.52    0.16
  -1  -3 -37    1.43    0.14
  -1   3 -37    1.61    0.16
  -1   3 -37    1.70    0.15
  -1   3 -37    1.67    0.14
  -1  -3 -38    4.13    0.21
  -1   3 -38    3.81    0.21
  -1   3 -38    3.82    0.22
  -1   3 -38    3.84    0.20
  -1   3 -39    0.09    0.05
  -1   3 -39    0.23    0.08
  -1  -3 -39    0.18    0.06
  -1   3 -39    0.22    0.08
  -1   3 -40    0.09    0.05
  -1  -3 -40    0.03    0.05
  -1   3 -40    0.03    0.05
  -1   3 -40    0.04    0.05
  -1   3 -41    0.05    0.05
  -1  -3 -41    0.05    0.05
  -1   3 -41    0.10    0.06
  -1   3 -42    0.23    0.06
  -1   3 -42    0.17    0.06
  -1  -3 -42    0.23    0.07
  -1  -3 -43    0.02    0.04
  -1   3 -43    0.05    0.04
  -1   3 -43   -0.01    0.04
  -1  -3 -44    0.10    0.05
  -1   3 -44    0.06    0.05
  -1   3 -44    0.11    0.05
  -1  -3 -45    0.01    0.04
  -1   3 -45    0.04    0.03
  -1   3 -45   -0.01    0.04
  -1   3 -46    0.35    0.05
  -1   3 -46    0.37    0.05
  -1  -3 -46    0.40    0.05
  -1   3 -47    0.14    0.04
  -1  -3 -47    0.09    0.03
  -1   3 -47    0.11    0.03
  -1  -3 -48    0.90    0.06
   1  -4 -48    0.20    0.03
   1  -4 -47    0.37    0.05
   1   4 -47    0.30    0.05
   1  -4 -46    0.23    0.05
   1   4 -46    0.18    0.04
   1   4 -46    0.23    0.04
   1   4 -45    0.93    0.08
   1  -4 -45    0.90    0.08
   1   4 -45    0.78    0.08
   1  -4 -44    4.05    0.17
   1   4 -44    4.11    0.16
   1   4 -44    3.99    0.18
   1   4 -43    0.32    0.06
   1   4 -43    0.34    0.05
   1  -4 -43    0.39    0.07
   1   4 -42    0.91    0.09
   1  -4 -42    0.97    0.10
   1   4 -42    0.95    0.10
   1   4 -41    0.00    0.05
   1   4 -41    0.10    0.05
   1  -4 -41    0.06    0.04
   1   4 -40    0.01    0.05
   1   4 -40   -0.03    0.05
   1  -4 -40   -0.01    0.04
   1   4 -39    0.26    0.07
   1  -4 -39    0.21    0.06
   1   4 -39    0.25    0.08
   1   4 -39    0.18    0.06
   1   4 -38    0.15    0.07
   1  -4 -38    0.10    0.05
   1   4 -38    0.07    0.05
   1   4 -38    0.14    0.06
   1   4 -38    0.12    0.07
   1   4 -37    0.08    0.07
   1   4 -37    0.03    0.05
   1  -4 -37    0.07    0.05
   1   4 -37    0.02    0.05
   1   4 -37    0.02    0.06
   1   4 -36    0.36    0.09
   1  -4 -36    0.43    0.08
   1   4 -36    0.35    0.08
   1   4 -36    0.45    0.08
   1   4 -36    0.41    0.10
   1   4 -35    1.54    0.15
   1   4 -35    1.55    0.20
   1   4 -35    1.69    0.15
   1   4 -35    1.58    0.16
   1   4 -35    1.63    0.14
   1  -4 -35    1.67    0.15
   1   4 -34    7.46    0.42
   1   4 -33    0.77    0.15
   1   4 -32    1.83    0.22
   1   4 -31    9.49    0.47
   1  -4 -31   10.10    0.56
   1   4 -30   18.44    0.64
   1  -4 -30   19.89    0.78
   1   4 -29    3.74    0.29
   1  -4 -29    3.99    0.35
   1  -4 -28    1.56    0.23
   1   4 -28    1.38    0.18
   1   4 -27    2.79    0.24
   1  -4 -27    2.95    0.29
   1   4 -26    4.66    0.30
   1  -4 -26    4.70    0.35
   1  -4 -25    4.23    0.33
   1   4 -25    4.01    0.28
   1   4 -24    9.45    0.41
   1  -4 -24    9.41    0.47
   1   4 -23    0.37    0.10
   1  -4 -23    0.53    0.12
   1  -4 -22    5.01    0.33
   1   4 -22    4.69    0.28
   1   4 -21   19.52    0.54
   1  -4 -21   20.27    0.63
   1  -4 -20    0.82    0.14
   1   4 -20    0.75    0.12
   1  -4 -20    0.76    0.11
   1  -4 -19   28.05    0.70
   1  -4 -19   28.46    0.59
   1   4 -19   28.03    0.62
   1  -4 -18    8.62    0.32
   1   4 -18    8.62    0.34
   1  -4 -18    8.97    0.39
   1  -4 -17   49.38    0.75
   1   4 -17   48.54    0.78
   1  -4 -17   49.17    0.88
   1   4 -16   13.83    0.40
   1  -4 -16   13.77    0.39
   1  -4 -16   13.76    0.46
   1  -4 -15    0.47    0.08
   1   4 -15    0.53    0.09
   1  -4 -15    0.55    0.11
   1   4 -14   27.53    0.53
   1  -4 -14   27.32    0.52
   1  -4 -14   26.66    0.59
   1  -4 -13    1.68    0.15
   1  -4 -13    1.77    0.14
   1   4 -13    1.63    0.13
   1   4 -12    0.89    0.10
   1  -4 -12    0.85    0.09
  -1   4  12    0.84    0.15
   1  -4 -12    0.95    0.12
   1   4 -11    1.50    0.12
   1  -4 -11    1.61    0.13
  -1   4  11    1.72    0.21
  -1   4  10    0.43    0.12
   1   4 -10    0.39    0.07
  -1   4  10    0.47    0.13
   1  -4 -10    0.38    0.07
  -1   4   9  176.83    2.04
   1   4  -9  176.40    1.14
   1  -4  -9  174.56    1.17
   1   4  -8    1.72    0.12
  -1   4   8    1.64    0.20
   1  -4  -8    1.63    0.12
  -1   4   8    1.59    0.18
  -1   4   7   31.81    0.82
   1  -4  -7   30.14    0.46
  -1   4   7   30.55    0.71
  -1   4   6   20.62    0.56
  -1   4   6   21.09    0.65
  -1   4   5  207.15    1.70
  -1   4   4    7.72    0.22
   1  -4  -4    7.36    0.31
  -1   4   4    7.45    0.32
  -1  -4   4    7.80    0.22
  -1   4   3   23.16    0.54
  -1  -4   3   22.14    0.32
  -1   4   3   23.28    0.33
   1  -4  -3   22.39    0.52
   1  -4  -2   67.05    0.88
  -1  -4   1   23.01    0.59
   1  -4  -1   25.10    0.53
   1  -4   0  271.63    1.71
  -1  -4   0  244.56    1.90
  -1  -4  -1    2.88    0.21
   1  -4   1    3.24    0.19
  -1  -4  -2   80.87    1.11
   1  -4   2   85.48    0.54
  -1  -4  -3   54.94    0.94
   1   4   3   55.69    0.94
  -1  -4  -4  475.52    2.79
   1   4   4  474.83    2.78
   1   4   5  174.51    1.74
  -1  -4  -5  175.26    1.74
  -1  -4  -6  136.88    1.58
   1   4   6  138.59    1.67
   1   4   6  135.20    1.57
   1   4   7  109.79    1.53
   1   4   7  109.07    1.45
   1   4   8  173.58    1.89
   1   4   8  175.11    1.97
  -1   4  -8  171.38    1.12
  -1  -4  -8  172.31    1.08
   1   4   9   13.63    0.55
  -1   4  -9   12.60    0.32
   1   4   9   13.95    0.57
  -1   4 -10    8.86    0.28
   1   4  10   10.32    0.49
   1   4  10    9.98    0.50
  -1   4 -11  129.64    1.08
  -1   4 -12    5.35    0.23
  -1   4 -13    1.00    0.11
  -1   4 -14    9.01    0.31
  -1  -4 -14    9.35    0.36
  -1  -4 -15    6.06    0.30
  -1   4 -15    5.94    0.27
  -1   4 -16    1.45    0.14
  -1  -4 -16    1.33    0.15
  -1  -4 -17    4.66    0.28
  -1   4 -17    4.39    0.24
  -1   4 -18    2.76    0.20
  -1  -4 -18    2.97    0.23
  -1  -4 -19   -0.05    0.09
  -1   4 -19    0.03    0.06
  -1  -4 -20    0.57    0.12
  -1   4 -20    0.55    0.11
  -1   4 -21    1.50    0.16
  -1  -4 -21    1.65    0.18
  -1   4 -22    0.11    0.09
  -1  -4 -22    0.20    0.11
  -1   4 -23   30.45    0.72
  -1  -4 -23   33.28    0.87
  -1  -4 -24    1.17    0.18
  -1   4 -24    1.14    0.15
  -1   4 -25    0.46    0.11
  -1  -4 -25    0.41    0.13
  -1   4 -26    6.31    0.35
  -1  -4 -26    6.98    0.43
  -1   4 -27    0.02    0.06
  -1  -4 -27   -0.03    0.11
  -1   4 -28    1.44    0.18
  -1  -4 -28    1.38    0.22
  -1  -4 -29    0.78    0.17
  -1   4 -29    0.67    0.14
  -1   4 -30   10.58    0.49
  -1   4 -31   14.75    0.58
  -1   4 -32    0.05    0.07
  -1   4 -33    2.30    0.24
  -1  -4 -34    0.44    0.09
  -1   4 -34    0.46    0.09
  -1   4 -34    0.47    0.08
  -1   4 -34    0.24    0.10
  -1   4 -35    6.52    0.28
  -1   4 -35    6.44    0.30
  -1   4 -35    6.45    0.26
  -1   4 -35    6.04    0.38
  -1  -4 -35    6.46    0.27
  -1   4 -36    3.71    0.20
  -1   4 -36    3.81    0.23
  -1   4 -36    3.71    0.21
  -1  -4 -36    3.70    0.21
  -1  -4 -37    0.80    0.10
  -1   4 -37    0.92    0.11
  -1   4 -37    0.92    0.12
  -1   4 -37    0.93    0.11
  -1   4 -38    0.08    0.06
  -1   4 -38    0.10    0.07
  -1   4 -38    0.12    0.06
  -1  -4 -38    0.05    0.06
  -1   4 -39    1.28    0.14
  -1  -4 -39    1.18    0.12
  -1   4 -39    1.26    0.11
  -1   4 -39    1.23    0.13
  -1   4 -40    0.69    0.09
  -1   4 -40    0.69    0.10
  -1   4 -40    0.85    0.11
  -1  -4 -40    0.75    0.09
  -1  -4 -41    0.72    0.09
  -1   4 -41    0.87    0.10
  -1   4 -41    0.76    0.09
  -1   4 -41    0.85    0.11
  -1   4 -42    0.36    0.06
  -1   4 -42    0.44    0.08
  -1  -4 -42    0.35    0.07
  -1   4 -43    2.19    0.14
  -1   4 -43    2.24    0.13
  -1  -4 -43    2.38    0.14
  -1  -4 -44    0.41    0.07
  -1   4 -44    0.38    0.06
  -1   4 -44    0.40    0.06
  -1   4 -45    1.10    0.08
  -1   4 -45    1.03    0.09
  -1  -4 -45    1.09    0.09
  -1   4 -46    1.40    0.09
  -1  -4 -46    1.55    0.09
  -1   4 -46    1.53    0.08
  -1  -4 -47    0.12    0.03
  -1   4 -47    0.13    0.04
  -1  -4 -48    0.57    0.05
   1   5 -47    0.10    0.03
   1  -5 -47    0.02    0.02
   1  -5 -46    0.50    0.05
   1   5 -46    0.48    0.06
   1   5 -45    0.23    0.05
   1  -5 -45    0.20    0.04
   1   5 -44    2.52    0.14
   1  -5 -44    2.45    0.12
   1   5 -43    0.20    0.05
   1  -5 -43    0.19    0.05
   1  -5 -42    0.79    0.08
   1   5 -42    0.87    0.10
   1   5 -41    0.73    0.09
   1   5 -41    0.75    0.09
   1  -5 -41    0.62    0.08
   1   5 -40    0.08    0.06
   1   5 -40   -0.01    0.05
   1   5 -40    0.00    0.06
   1  -5 -40   -0.03    0.05
   1   5 -39    6.65    0.29
   1   5 -39    6.41    0.27
   1  -5 -39    6.11    0.24
   1   5 -39    6.05    0.26
   1   5 -38    0.04    0.06
   1   5 -38    0.03    0.05
   1  -5 -38    0.02    0.04
   1   5 -38    0.08    0.07
   1  -5 -37    1.18    0.12
   1   5 -37    1.08    0.12
   1   5 -37    1.22    0.13
   1   5 -37    1.14    0.13
   1  -5 -36    1.53    0.13
   1   5 -36    1.56    0.16
   1   5 -36    1.51    0.14
   1   5 -36    1.39    0.15
   1  -5 -35    2.10    0.16
   1   5 -35    2.11    0.23
   1   5 -35    1.99    0.17
   1   5 -35    2.18    0.17
   1   5 -35    2.09    0.18
   1   5 -34    0.09    0.06
   1   5 -34    0.01    0.07
   1   5 -34    0.05    0.08
   1  -5 -34   -0.01    0.05
   1   5 -34    0.09    0.06
   1   5 -33   13.34    0.57
   1   5 -32    8.28    0.45
   1   5 -31    0.07    0.06
   1   5 -30    0.57    0.13
   1   5 -29    5.09    0.35
   1   5 -28    2.67    0.25
   1   5 -27   -0.07    0.08
   1   5 -26   11.65    0.49
   1   5 -25    0.66    0.13
   1   5 -24    3.19    0.25
   1   5 -23    3.16    0.24
   1   5 -22    2.15    0.21
   1   5 -21    2.36    0.20
   1   5 -20    4.04    0.26
   1  -5 -19    3.61    0.23
   1   5 -19    3.54    0.24
   1   5 -18    1.47    0.15
   1  -5 -18    1.58    0.15
   1   5 -17    8.52    0.34
   1  -5 -17    8.06    0.33
   1  -5 -16    0.45    0.09
   1   5 -16    0.51    0.10
   1   5 -15   25.32    0.56
   1  -5 -15   26.08    0.56
   1   5 -14    0.75    0.11
   1  -5 -14    0.76    0.10
   1  -5 -13   23.33    0.51
   1   5 -13   22.99    0.50
   1   5 -12   13.59    0.37
   1  -5 -12   14.20    0.39
   1   5 -11   71.83    0.83
   1  -5 -11   72.27    0.86
  -1   5  10   15.44    0.61
   1  -5 -10   14.88    0.38
   1   5 -10   14.46    0.36
   1  -5  -9    4.88    0.22
   1   5  -9    4.55    0.20
  -1   5   9    4.31    0.31
  -1   5   8    0.32    0.10
   1  -5  -8    0.41    0.07
   1   5  -8    0.47    0.08
  -1   5   7   14.93    0.54
  -1   5   7   14.71    0.62
   1  -5  -7   14.84    0.32
   1   5  -7   14.99    0.33
   1  -5  -7   14.90    0.36
   1  -5  -6    2.80    0.14
  -1  -5   6    2.65    0.16
   1  -5  -6    2.52    0.15
  -1   5   6    2.39    0.22
  -1  -5   5   11.72    0.28
   1  -5  -5   11.99    0.28
  -1   5   5   12.09    0.46
  -1   5   5   11.89    0.29
   1  -5  -5   11.49    0.30
  -1  -5   4   36.91    0.54
   1  -5  -4   38.09    0.78
  -1   5   4   39.30    0.80
  -1   5   4   38.30    0.44
  -1  -5   4   38.46    0.44
   1  -5  -4   37.82    0.55
   1  -5  -3    2.92    0.21
  -1  -5   3    2.72    0.15
  -1  -5   3    2.63    0.13
   1  -5  -3    2.71    0.15
  -1  -5   2   12.20    0.28
  -1  -5   2   12.16    0.31
  -1  -5   2   11.34    0.46
   1  -5  -2   12.41    0.43
   1  -5  -1   43.09    0.57
  -1  -5   1   37.11    0.83
  -1  -5   1   38.15    0.50
  -1  -5   1   38.08    0.54
   1  -5  -1   41.36    0.78
   1  -5   0    6.67    0.31
  -1  -5   0    6.58    0.23
  -1  -5   0    6.39    0.21
  -1  -5   0    6.02    0.34
  -1  -5  -1   68.31    0.67
  -1  -5  -1   67.96    0.72
  -1  -5  -2  429.70    2.88
   1  -5   2  463.66    2.58
  -1  -5  -2  448.86    1.87
   1  -5   2  476.37    1.83
  -1  -5  -2  440.85    1.71
  -1  -5  -3   64.66    1.13
   1  -5   3   70.43    0.71
   1   5   3   61.18    0.46
   1  -5   3   69.39    1.02
  -1  -5  -3   65.59    0.67
   1  -5   3   60.31    0.43
  -1  -5  -4   96.78    1.40
   1   5   4   97.12    1.40
   1  -5   4  100.14    0.87
  -1  -5  -4   95.68    0.83
  -1  -5  -5  100.38    1.44
   1   5   5   99.40    1.44
  -1  -5  -5  103.07    0.86
  -1  -5  -6    8.81    0.26
   1   5   6   10.04    0.47
  -1  -5  -6    9.93    0.47
  -1   5  -6    9.81    0.27
   1   5   7   37.15    0.99
   1   5   7   37.29    0.92
  -1   5  -7   38.84    0.56
  -1  -5  -7   39.02    0.55
  -1   5  -8   10.92    0.31
  -1  -5  -8   11.35    0.30
   1   5   8   10.47    0.50
  -1  -5  -9    5.68    0.22
  -1   5  -9    5.73    0.23
  -1   5 -10    3.18    0.18
  -1   5 -11    7.96    0.29
  -1   5 -12   58.43    0.79
  -1   5 -13   45.64    0.72
  -1   5 -14   25.46    0.55
  -1   5 -15   13.81    0.42
  -1   5 -16   48.70    0.81
  -1   5 -17    1.99    0.17
  -1   5 -18    1.36    0.15
  -1   5 -19    3.84    0.25
  -1   5 -20    1.04    0.15
  -1   5 -21    0.12    0.08
  -1   5 -22    0.49    0.12
  -1   5 -23    5.51    0.33
  -1   5 -24    0.20    0.09
  -1   5 -25    0.28    0.10
  -1   5 -26    3.12    0.26
  -1   5 -27    0.11    0.07
  -1   5 -28    3.89    0.30
  -1   5 -29    1.50    0.20
  -1   5 -30    0.16    0.08
  -1   5 -31    1.20    0.19
  -1   5 -32    0.09    0.08
  -1   5 -33    0.10    0.07
  -1   5 -34    0.04    0.09
  -1  -5 -34    0.01    0.05
  -1   5 -34   -0.03    0.05
  -1   5 -34    0.02    0.07
  -1   5 -35    3.48    0.21
  -1   5 -35    3.28    0.22
  -1  -5 -35    3.23    0.19
  -1  -5 -36    0.09    0.05
  -1   5 -36    0.05    0.06
  -1   5 -36   -0.01    0.06
  -1   5 -37    0.43    0.09
  -1   5 -37    0.46    0.09
  -1  -5 -37    0.47    0.08
  -1   5 -38   11.22    0.35
  -1   5 -38   11.35    0.38
  -1  -5 -38   11.12    0.33
  -1   5 -39    0.25    0.08
  -1   5 -39    0.20    0.07
  -1  -5 -39    0.12    0.05
  -1   5 -40    0.08    0.06
  -1   5 -40    0.10    0.07
  -1  -5 -40    0.09    0.05
  -1   5 -41   -0.01    0.05
  -1   5 -41    0.09    0.06
  -1  -5 -41    0.06    0.05
  -1  -5 -42    0.39    0.07
  -1   5 -42    0.29    0.07
  -1   5 -43    0.11    0.05
  -1  -5 -43    0.12    0.04
  -1   5 -44    0.12    0.04
  -1  -5 -44    0.15    0.05
  -1  -5 -45    0.36    0.05
  -1   5 -45    0.29    0.05
  -1  -5 -46    2.52    0.10
  -1   5 -46    2.62    0.12
  -1  -5 -47    1.85    0.08
  -1   5 -47    1.89    0.09
   1   6 -47    1.30    0.08
   1   6 -46    0.13    0.04
   1   6 -45    1.14    0.09
   1  -6 -45    1.11    0.07
   1  -6 -44    0.02    0.03
   1   6 -44    0.03    0.04
   1   6 -43    0.17    0.05
   1  -6 -43    0.08    0.03
   1   6 -43    0.09    0.04
   1   6 -42    0.15    0.05
   1   6 -42    0.15    0.05
   1  -6 -42    0.12    0.04
   1   6 -41    0.03    0.05
   1   6 -41    0.07    0.05
   1  -6 -41    0.01    0.03
   1   6 -40    0.11    0.06
   1   6 -40    0.13    0.06
   1  -6 -40    0.09    0.04
   1   6 -40    0.15    0.07
   1  -6 -39    0.02    0.04
   1   6 -39    0.06    0.06
   1   6 -39    0.04    0.05
   1   6 -39   -0.02    0.05
   1   6 -38    0.56    0.10
   1   6 -38    0.57    0.09
   1   6 -38    0.58    0.10
   1  -6 -38    0.53    0.08
   1   6 -37   -0.06    0.06
   1   6 -37    0.00    0.06
   1   6 -37    0.00    0.06
   1  -6 -37   -0.02    0.05
   1  -6 -36    0.34    0.07
   1   6 -36    0.45    0.09
   1   6 -36    0.39    0.09
   1   6 -36    0.38    0.08
   1   6 -35    0.63    0.11
   1   6 -35    0.60    0.09
   1  -6 -35    0.69    0.09
   1   6 -35    0.68    0.11
   1   6 -34   -0.02    0.05
   1   6 -34   -0.01    0.06
   1   6 -34    0.11    0.07
   1   6 -34    0.02    0.07
   1   6 -33    1.63    0.15
   1   6 -33    1.46    0.20
   1   6 -33    1.59    0.15
   1   6 -33    1.65    0.15
   1   6 -32    1.28    0.18
   1   6 -31   18.29    0.68
   1   6 -30    0.12    0.08
   1   6 -29   23.64    0.75
   1   6 -28    2.42    0.24
   1   6 -27    0.35    0.12
   1   6 -26   -0.02    0.07
   1   6 -25   26.73    0.75
   1   6 -24    5.74    0.34
   1   6 -23    6.20    0.35
   1   6 -22    1.37    0.17
   1   6 -21    1.55    0.18
   1   6 -20    3.48    0.25
   1   6 -19    4.40    0.28
   1   6 -18    0.02    0.06
   1  -6 -17    5.50    0.29
   1   6 -17    5.88    0.30
   1   6 -16    0.36    0.09
   1  -6 -16    0.39    0.09
   1  -6 -15   27.99    0.63
   1   6 -15   28.09    0.61
   1   6 -14   31.92    0.63
   1  -6 -14   31.74    0.65
   1  -6 -13   10.58    0.37
   1   6 -13    9.95    0.35
   1   6 -12    3.85    0.22
   1  -6 -12    4.10    0.24
   1   6 -11   76.82    0.91
   1  -6 -11   77.82    0.96
   1   6 -10   28.30    0.54
   1  -6 -10   28.59    0.58
   1  -6  -9   32.77    0.60
   1   6  -9   33.16    0.56
  -1   6   8   13.18    0.56
   1  -6  -8   13.32    0.38
   1   6  -8   12.95    0.34
   1   6  -7    9.50    0.28
   1  -6  -7    9.55    0.28
  -1   6   7    8.56    0.44
   1  -6  -7    9.53    0.31
  -1   6   6    4.66    0.33
   1  -6  -6    4.50    0.19
   1  -6  -6    4.54    0.22
   1   6  -6    4.67    0.19
   1  -6  -5    6.00    0.24
   1   6  -5    6.18    0.21
   1  -6  -5    6.20    0.22
  -1  -6   4   40.52    1.00
  -1  -6   4   40.19    0.63
   1  -6  -4   39.73    0.89
   1  -6  -4   40.12    0.63
  -1  -6   4   41.10    0.57
   1  -6  -3   27.60    0.49
  -1  -6   3   27.40    0.80
   1  -6  -3   28.69    0.46
   1  -6  -3   27.83    0.73
  -1  -6   3   28.37    0.49
  -1  -6   3   27.68    0.50
   1  -6  -2    1.85    0.14
   1  -6  -2    1.88    0.13
   1  -6  -2    1.67    0.18
   1  -6  -2    1.88    0.13
  -1  -6   2    1.80    0.21
  -1  -6   2    1.81    0.13
  -1  -6   2    1.88    0.13
  -1  -6   1    6.65    0.23
   1  -6  -1    6.80    0.25
   1  -6  -1    6.92    0.23
   1  -6  -1    5.63    0.32
   1  -6  -1    6.20    0.23
  -1  -6   1    5.12    0.34
  -1  -6   1    6.01    0.24
   1  -6   0   85.55    0.89
  -1  -6   0   72.06    1.29
   1  -6   0   72.73    1.15
   1  -6   0   87.11    0.78
   1  -6   0   82.96    0.81
  -1  -6   0   79.72    0.80
  -1  -6   0   76.87    0.85
  -1  -6  -1    3.54    0.29
   1  -6   1    3.83    0.19
   1  -6   1    3.47    0.17
  -1  -6  -1    3.46    0.17
  -1  -6  -1    3.33    0.18
   1  -6   1    3.77    0.16
   1  -6   1    3.96    0.27
   1  -6   2   57.17    1.04
  -1  -6  -2   55.92    0.67
  -1  -6  -2   55.49    1.14
  -1  -6  -2   57.51    0.74
  -1  -6  -3    1.79    0.21
  -1   6  -3    2.21    0.13
   1  -6   3    2.29    0.15
  -1  -6  -3    2.20    0.14
   1  -6   3    2.40    0.13
  -1  -6  -3    2.13    0.15
   1  -6   3    1.78    0.19
   1  -6   4   22.04    0.46
  -1   6  -4   21.50    0.41
  -1  -6  -4   20.85    0.72
   1  -6   4   22.22    0.66
   1  -6   4   22.74    0.40
  -1  -6  -4   22.18    0.43
  -1   6  -5   17.09    0.38
   1  -6   5   16.67    0.35
  -1  -6  -5   16.66    0.38
  -1  -6  -6    0.08    0.05
  -1   6  -6    0.08    0.05
  -1   6  -7    1.41    0.12
  -1  -6  -7    1.31    0.12
  -1  -6  -8    0.47    0.08
  -1   6  -8    0.51    0.08
  -1   6  -9   45.76    0.68
  -1  -6  -9   44.57    0.65
  -1   6 -10    1.23    0.13
  -1   6 -11    1.85    0.15
  -1   6 -12    0.19    0.06
  -1   6 -13   42.50    0.73
  -1   6 -14   13.33    0.42
  -1   6 -15   27.88    0.62
  -1   6 -16    0.05    0.06
  -1   6 -17    6.00    0.30
  -1   6 -18   -0.03    0.08
  -1   6 -19    1.50    0.17
  -1   6 -20    0.04    0.07
  -1   6 -21    1.16    0.16
  -1   6 -22    0.13    0.08
  -1   6 -23    0.72    0.13
  -1   6 -24    5.49    0.34
  -1   6 -25    0.85    0.15
  -1   6 -26    6.95    0.40
  -1   6 -27    4.29    0.32
  -1   6 -28    8.30    0.44
  -1   6 -29   10.31    0.50
  -1   6 -30    3.47    0.30
  -1   6 -31   15.12    0.62
  -1   6 -32    0.74    0.15
  -1   6 -33    0.10    0.07
  -1   6 -33    0.13    0.06
  -1   6 -33    0.12    0.07
  -1   6 -33   -0.01    0.07
  -1   6 -34    2.80    0.20
  -1   6 -34    2.61    0.19
  -1  -6 -34    2.70    0.17
  -1   6 -34    2.93    0.19
  -1  -6 -35    1.36    0.13
  -1   6 -35    1.36    0.15
  -1   6 -35    1.18    0.13
  -1   6 -35    1.18    0.13
  -1   6 -36    0.33    0.08
  -1  -6 -36    0.32    0.07
  -1   6 -36    0.41    0.08
  -1   6 -36    0.28    0.08
  -1   6 -37    0.33    0.09
  -1  -6 -37    0.35    0.07
  -1   6 -37    0.38    0.08
  -1   6 -37    0.39    0.09
  -1   6 -38    0.52    0.09
  -1   6 -38    0.59    0.10
  -1   6 -38    0.52    0.09
  -1  -6 -38    0.65    0.09
  -1   6 -39    0.25    0.08
  -1   6 -39    0.22    0.07
  -1  -6 -39    0.24    0.06
  -1   6 -40    3.46    0.19
  -1  -6 -40    3.55    0.17
  -1   6 -40    3.78    0.21
  -1   6 -41    0.68    0.10
  -1  -6 -41    0.58    0.07
  -1   6 -41    0.62    0.09
  -1  -6 -42    0.34    0.06
  -1   6 -42    0.28    0.07
  -1   6 -42    0.30    0.06
  -1  -6 -43   -0.01    0.03
  -1   6 -43   -0.01    0.04
  -1   6 -44    0.21    0.05
  -1  -6 -44    0.18    0.04
  -1  -6 -45    3.06    0.11
  -1   6 -45    3.11    0.13
  -1   6 -46    0.97    0.07
  -1   6 -47    0.40    0.04
   1   7 -46   -0.04    0.03
   1   7 -45   -0.05    0.04
   1   7 -44   -0.05    0.04
   1   7 -44    0.00    0.03
   1   7 -43    0.72    0.08
   1   7 -43    0.74    0.07
   1   7 -42    0.24    0.06
   1   7 -42    0.24    0.06
   1   7 -41    0.84    0.09
   1   7 -41    0.98    0.10
   1   7 -40    0.02    0.06
   1   7 -40    0.01    0.05
   1   7 -40    0.01    0.05
   1   7 -39    0.08    0.06
   1   7 -39    0.05    0.05
   1   7 -39    0.07    0.07
   1   7 -38    2.62    0.18
   1   7 -38    2.32    0.16
   1   7 -38    2.52    0.17
   1   7 -37    4.02    0.22
   1   7 -37    4.04    0.23
   1   7 -37    3.95    0.21
   1   7 -36    3.45    0.21
   1   7 -36    3.41    0.20
   1   7 -36    3.28    0.21
   1   7 -35    1.17    0.13
   1   7 -35    1.03    0.12
   1   7 -35    1.17    0.14
   1   7 -34    3.14    0.21
   1   7 -34    2.89    0.20
   1   7 -34    2.85    0.19
   1   7 -33    1.84    0.16
   1   7 -33    1.86    0.16
   1   7 -33    1.73    0.16
   1  -7 -33    1.77    0.15
   1   7 -32    1.13    0.16
   1  -7 -32    0.95    0.12
   1   7 -32    1.14    0.12
   1   7 -32    0.99    0.17
   1   7 -32    1.03    0.13
   1   7 -31   11.96    0.56
   1   7 -31   12.29    0.41
   1   7 -30    1.17    0.19
   1   7 -29   33.62    0.92
   1   7 -28    0.17    0.09
   1   7 -27    0.83    0.15
   1   7 -26   -0.07    0.10
   1   7 -25    8.65    0.44
   1   7 -24    0.25    0.10
   1   7 -23    6.61    0.37
   1   7 -22    0.91    0.15
   1   7 -21    0.33    0.10
   1   7 -20    0.00    0.07
   1   7 -19    0.09    0.09
   1   7 -18    1.02    0.14
   1   7 -17    0.13    0.08
   1   7 -16    2.87    0.22
   1   7 -15    1.01    0.13
   1   7 -14    0.11    0.07
   1   7 -13    2.33    0.18
   1  -7 -13    2.19    0.19
   1   7 -12   59.36    0.86
   1  -7 -12   59.45    0.92
   1  -7 -11   26.99    0.62
   1   7 -11   26.65    0.56
   1  -7 -10   10.39    0.38
   1   7 -10   10.81    0.35
   1   7  -9    7.47    0.28
   1  -7  -9    7.74    0.32
   1  -7  -8   45.97    0.75
   1   7  -8   45.35    0.68
   1  -7  -8   46.62    0.68
   1  -7  -7    7.60    0.30
   1  -7  -7    7.35    0.27
   1   7  -7    7.53    0.27
  -1  -7   6    9.30    0.31
   1  -7  -6    8.96    0.29
   1  -7  -6    8.86    0.32
   1   7  -6    8.93    0.29
   1  -7  -5   63.69    0.77
  -1  -7   5   63.46    0.79
   1  -7  -5   59.60    0.85
   1   7  -5   60.84    0.71
   1  -7  -5   64.95    0.86
   1  -7  -4    0.32    0.07
  -1  -7   4    0.23    0.06
   1  -7  -4    0.25    0.07
   1   7  -4    0.37    0.07
   1  -7  -4    0.19    0.10
  -1  -7   4    0.31    0.08
   1  -7  -4    0.31    0.08
  -1  -7   3    0.09    0.05
   1  -7  -3    0.18    0.06
   1  -7  -3    0.07    0.06
   1  -7  -3    0.25    0.06
  -1  -7   3    0.16    0.06
   1  -7  -3    0.15    0.06
   1  -7  -2    0.51    0.09
   1  -7  -2    0.60    0.08
  -1  -7   2    0.55    0.09
  -1  -7   2    0.52    0.08
   1  -7  -1   24.13    0.46
  -1  -7   1   23.41    0.51
  -1  -7   1   24.67    0.49
   1  -7  -1   23.54    0.73
  -1  -7   0   72.29    0.89
  -1  -7   0   76.62    0.85
   1  -7   0   79.74    0.83
   1  -7   0   74.02    1.31
   1  -7   0   79.17    0.93
  -1  -7  -1    1.96    0.15
   1  -7   1    1.76    0.14
   1  -7   1    1.76    0.21
   1  -7   1    1.76    0.13
  -1  -7  -1    1.81    0.14
  -1  -7  -2    2.90    0.17
   1  -7   2    2.40    0.24
  -1   7  -2    2.83    0.16
   1  -7   2    3.20    0.19
   1  -7   2    3.13    0.17
  -1  -7  -2    2.91    0.18
  -1  -7  -3    1.29    0.13
  -1  -7  -3    1.26    0.12
   1  -7   3    1.43    0.13
   1  -7   3    1.21    0.11
  -1   7  -3    1.38    0.12
   1  -7   3    1.24    0.18
  -1  -7  -4    0.00    0.06
  -1  -7  -4    0.03    0.05
   1  -7   4    0.04    0.06
   1  -7   4   -0.03    0.09
   1  -7   4   -0.02    0.05
  -1   7  -4    0.00    0.04
  -1  -7  -5   37.06    0.61
   1  -7   5   40.11    0.59
  -1  -7  -5   37.89    0.67
  -1   7  -5   39.28    0.61
  -1  -7  -6   36.70    0.61
   1  -7   6   37.67    0.58
  -1   7  -6   36.13    0.60
  -1  -7  -7   11.78    0.36
   1  -7   7   11.69    0.33
  -1   7  -7   11.26    0.35
  -1  -7  -8   19.56    0.46
  -1   7  -8   19.83    0.46
  -1   7  -9    0.00    0.06
  -1  -7  -9    0.11    0.07
  -1   7 -10   20.65    0.50
  -1   7 -11   10.96    0.37
  -1   7 -12   11.32    0.39
  -1   7 -13    5.81    0.29
  -1   7 -14    9.84    0.38
  -1   7 -15    1.21    0.15
  -1   7 -16    1.74    0.17
  -1   7 -17   11.05    0.43
  -1   7 -18    3.37    0.25
  -1   7 -19    0.48    0.12
  -1   7 -20    0.42    0.12
  -1   7 -21    8.82    0.42
  -1   7 -22    0.27    0.08
  -1   7 -23    4.48    0.32
  -1   7 -24    1.66    0.20
  -1   7 -25    0.52    0.11
  -1   7 -26    1.32    0.19
  -1   7 -27    0.11    0.08
  -1   7 -28    3.14    0.29
  -1   7 -29    3.18    0.29
  -1   7 -30   -0.08    0.10
  -1   7 -31    2.30    0.17
  -1   7 -31    2.19    0.18
  -1   7 -31    2.03    0.23
  -1   7 -31    2.24    0.18
  -1  -7 -31    1.97    0.16
  -1   7 -32    0.07    0.08
  -1  -7 -32   -0.08    0.08
  -1   7 -32    0.00    0.07
  -1   7 -32   -0.01    0.06
  -1   7 -32    0.17    0.09
  -1   7 -33    0.24    0.08
  -1   7 -33    0.16    0.05
  -1  -7 -33    0.31    0.07
  -1   7 -33    0.20    0.07
  -1   7 -34    0.19    0.08
  -1   7 -34    0.20    0.06
  -1   7 -34    0.28    0.09
  -1   7 -35    0.02    0.05
  -1   7 -35    0.02    0.06
  -1   7 -35    0.00    0.06
  -1   7 -36    2.21    0.16
  -1   7 -36    2.16    0.18
  -1   7 -36    2.01    0.16
  -1   7 -37    0.34    0.08
  -1   7 -37    0.38    0.09
  -1   7 -37    0.48    0.09
  -1   7 -38    3.58    0.20
  -1   7 -38    3.78    0.21
  -1   7 -38    3.72    0.20
  -1   7 -39    0.71    0.09
  -1   7 -39    0.65    0.10
  -1   7 -39    0.73    0.10
  -1   7 -40    3.49    0.17
  -1   7 -40    3.48    0.19
  -1   7 -40    3.48    0.18
  -1   7 -41   -0.01    0.04
  -1   7 -41    0.05    0.05
  -1   7 -42    0.05    0.04
  -1   7 -43    1.95    0.12
  -1   7 -44    0.39    0.06
  -1   7 -45   -0.05    0.04
  -1   7 -46    0.00    0.03
   1   8 -45    0.04    0.03
   1   8 -44    1.13    0.08
   1   8 -44    1.01    0.07
   1   8 -43    0.18    0.04
   1   8 -43    0.16    0.04
   1   8 -42    0.00    0.03
   1   8 -42   -0.04    0.05
   1   8 -41   -0.02    0.04
   1   8 -41   -0.07    0.05
   1   8 -40   -0.02    0.05
   1   8 -40   -0.03    0.05
   1   8 -39    0.31    0.08
   1   8 -39    0.19    0.06
   1   8 -39    0.34    0.07
   1   8 -38    0.59    0.09
   1   8 -38    0.50    0.09
   1   8 -38    0.61    0.10
   1   8 -37    0.95    0.12
   1   8 -37    0.96    0.11
   1  -8 -37    0.81    0.09
   1   8 -37    0.94    0.11
   1   8 -36    0.13    0.07
   1  -8 -36    0.01    0.06
   1   8 -36   -0.02    0.06
   1   8 -36    0.10    0.06
   1   8 -35    1.19    0.14
   1   8 -35    1.22    0.14
   1   8 -35    1.23    0.12
   1  -8 -35    1.31    0.13
   1   8 -34    0.02    0.08
   1   8 -34   -0.05    0.06
   1  -8 -34   -0.06    0.07
   1   8 -34    0.04    0.08
   1   8 -33    9.92    0.36
   1   8 -33    9.79    0.34
   1  -8 -33    9.32    0.33
   1   8 -33    9.56    0.35
   1  -8 -32    0.84    0.11
   1   8 -32    0.96    0.12
   1   8 -32    0.89    0.12
   1   8 -32    0.97    0.13
   1   8 -31    0.03    0.06
   1   8 -31    0.09    0.06
   1  -8 -31    0.08    0.07
   1   8 -31    0.10    0.08
   1   8 -31    0.16    0.08
   1   8 -30    1.32    0.14
   1   8 -30    1.34    0.20
   1   8 -30    1.27    0.14
   1   8 -30    1.31    0.14
   1  -8 -30    1.08    0.12
   1   8 -29   15.52    0.63
   1   8 -28   14.19    0.60
   1   8 -27    1.39    0.20
   1   8 -26    5.33    0.36
   1   8 -25    4.75    0.34
   1   8 -24    0.14    0.08
   1   8 -23    2.73    0.25
   1   8 -22    1.70    0.20
   1   8 -21    1.54    0.19
   1   8 -20    0.04    0.07
   1   8 -19    1.32    0.17
   1   8 -18    0.31    0.11
   1   8 -17    0.13    0.08
   1   8 -16    1.32    0.16
   1   8 -15    1.62    0.18
   1   8 -14    2.60    0.21
   1   8 -13    4.76    0.27
   1   8 -12    5.06    0.27
   1   8 -11    0.90    0.12
   1   8 -10   10.93    0.37
   1   8  -9    0.01    0.06
  -1  -8   9    0.09    0.05
   1  -8  -8    6.98    0.29
   1   8  -8    7.12    0.28
  -1  -8   8    7.15    0.30
   1   8  -7   57.10    0.78
   1  -8  -7   58.01    0.91
  -1  -8   7   55.56    0.81
   1  -8  -7   55.87    0.79
   1  -8  -6    0.13    0.07
  -1  -8   6    0.17    0.10
   1  -8  -6    0.03    0.07
   1  -8  -5   33.34    0.67
  -1  -8   5   32.83    0.63
   1  -8  -5   31.80    0.58
   1  -8  -4   32.05    0.66
  -1  -8   4   30.00    0.63
  -1  -8   4   31.76    0.60
   1  -8  -4   30.39    0.57
  -1  -8   3    4.73    0.25
  -1  -8   3    5.21    0.25
   1  -8  -3    4.85    0.25
   1  -8  -3    5.02    0.23
  -1  -8   2    0.01    0.05
   1  -8  -2   -0.02    0.05
   1  -8  -2    0.02    0.06
  -1  -8   2    0.00    0.07
   1  -8  -1    3.37    0.22
  -1  -8   1    3.14    0.20
   1  -8  -1    3.37    0.19
  -1  -8   1    3.26    0.19
   1  -8   0    1.48    0.13
  -1  -8   0    1.46    0.14
   1  -8   0    1.41    0.14
  -1  -8   0    1.32    0.14
   1  -8   1    0.28    0.08
  -1  -8  -1    0.14    0.05
  -1  -8  -1    0.19    0.06
   1  -8   1    0.20    0.06
  -1  -8  -2   17.60    0.45
   1  -8   2   17.88    0.48
  -1  -8  -2   17.29    0.49
   1  -8   2   18.53    0.43
  -1  -8  -3   44.21    0.71
   1  -8   3   45.89    0.78
   1  -8   3   47.00    0.69
  -1  -8  -3   44.82    0.77
   1  -8   4   39.30    0.64
   1  -8   4   37.54    0.72
  -1   8  -4   40.32    0.63
  -1  -8  -4   37.06    0.66
  -1  -8  -4   38.91    0.73
   1  -8   5    0.52    0.09
  -1  -8  -5    0.60    0.11
  -1  -8  -5    0.47    0.09
  -1   8  -5    0.49    0.08
  -1  -8  -6   29.05    0.65
  -1   8  -6   29.48    0.57
  -1  -8  -6   28.20    0.58
   1  -8   7    9.57    0.32
  -1   8  -7    9.21    0.33
  -1  -8  -7    9.54    0.34
  -1  -8  -7    9.51    0.38
  -1   8  -8  114.30    1.18
  -1  -8  -8  113.14    1.19
  -1   8  -9   14.15    0.43
  -1  -8  -9   13.97    0.42
   1  -8   9   14.28    0.40
  -1   8 -10    1.10    0.13
   1  -8  10    1.07    0.12
  -1   8 -11   27.90    0.62
  -1   8 -12   26.50    0.63
  -1   8 -13    0.01    0.07
  -1   8 -14    2.57    0.21
  -1   8 -15    3.10    0.23
  -1   8 -16    0.39    0.10
  -1   8 -17   10.48    0.44
  -1   8 -18    3.21    0.25
  -1   8 -19    0.21    0.09
  -1   8 -20    1.36    0.18
  -1   8 -21    0.73    0.14
  -1   8 -22    5.85    0.36
  -1   8 -23    0.51    0.12
  -1   8 -24    0.68    0.15
  -1   8 -25    0.11    0.07
  -1   8 -26    0.45    0.12
  -1   8 -27    0.08    0.09
  -1   8 -28   11.06    0.54
  -1   8 -29    0.00    0.08
  -1   8 -30    2.63    0.20
  -1   8 -30    2.62    0.20
  -1   8 -30    2.65    0.18
  -1  -8 -30    2.80    0.19
  -1   8 -30    2.43    0.26
  -1   8 -31    5.70    0.39
  -1   8 -31    5.96    0.29
  -1   8 -31    5.73    0.28
  -1  -8 -31    5.74    0.27
  -1   8 -31    6.04    0.27
  -1  -8 -32    0.00    0.06
  -1   8 -32    0.09    0.06
  -1   8 -32   -0.09    0.07
  -1   8 -32    0.03    0.06
  -1   8 -33    0.18    0.08
  -1   8 -33    0.18    0.06
  -1   8 -33    0.11    0.07
  -1  -8 -33    0.11    0.06
  -1  -8 -34    2.11    0.16
  -1   8 -34    1.92    0.16
  -1   8 -34    1.97    0.17
  -1   8 -34    2.17    0.16
  -1   8 -35    0.00    0.05
  -1   8 -35   -0.04    0.06
  -1  -8 -35   -0.10    0.06
  -1   8 -35   -0.02    0.06
  -1   8 -36    0.91    0.11
  -1  -8 -36    0.72    0.10
  -1   8 -36    0.80    0.10
  -1   8 -36    0.86    0.12
  -1   8 -37    0.17    0.07
  -1   8 -37    0.18    0.07
  -1   8 -37    0.25    0.06
  -1   8 -38    0.04    0.05
  -1   8 -38   -0.02    0.06
  -1   8 -38    0.09    0.05
  -1   8 -39    0.03    0.05
  -1   8 -39   -0.04    0.05
  -1   8 -39    0.06    0.05
  -1   8 -40    0.16    0.06
  -1   8 -40    0.22    0.06
  -1   8 -40    0.11    0.05
  -1   8 -41    0.08    0.05
  -1   8 -41    0.07    0.04
  -1   8 -41   -0.02    0.04
  -1   8 -42    0.01    0.04
  -1   8 -43    0.05    0.04
  -1   8 -44    0.13    0.03
  -1   8 -45    0.15    0.04
   1   9 -44    0.36    0.05
   1   9 -43    0.02    0.03
   1   9 -43    0.06    0.03
   1   9 -42    0.56    0.06
   1   9 -42    0.53    0.06
   1   9 -41    0.02    0.04
   1   9 -41    0.00    0.04
   1   9 -40    0.86    0.09
   1   9 -40    0.96    0.09
   1   9 -39    0.63    0.08
   1   9 -39    0.59    0.08
   1   9 -39    0.71    0.09
   1   9 -38    0.00    0.05
   1   9 -38   -0.09    0.05
   1  -9 -38   -0.06    0.05
   1   9 -38    0.05    0.06
   1  -9 -37   -0.04    0.05
   1   9 -37    0.01    0.05
   1   9 -37    0.03    0.06
   1   9 -37    0.00    0.05
   1   9 -36    0.00    0.06
   1   9 -36   -0.04    0.05
   1  -9 -36   -0.16    0.07
   1   9 -36   -0.05    0.05
   1   9 -35    1.02    0.12
   1  -9 -35    0.95    0.11
   1   9 -35    1.03    0.11
   1   9 -35    0.99    0.12
   1   9 -34    0.02    0.06
   1   9 -34    0.02    0.05
   1  -9 -34    0.01    0.06
   1   9 -34    0.04    0.06
   1   9 -33    1.53    0.15
   1  -9 -33    1.44    0.13
   1   9 -33    1.47    0.13
   1   9 -33    1.61    0.15
   1   9 -32    1.09    0.12
   1   9 -32    1.10    0.13
   1  -9 -32    1.12    0.12
   1   9 -32    1.06    0.12
   1  -9 -31    0.07    0.06
   1   9 -31    0.23    0.08
   1   9 -31    0.28    0.08
   1   9 -31    0.27    0.09
   1   9 -30    3.43    0.22
   1  -9 -30    3.13    0.20
   1   9 -30    2.97    0.20
   1   9 -30    3.25    0.20
   1  -9 -29    1.58    0.15
   1   9 -29    1.41    0.15
   1   9 -29    1.45    0.14
   1   9 -29    1.50    0.16
   1   9 -29    1.31    0.20
   1   9 -28    1.89    0.17
   1   9 -28    1.95    0.16
   1   9 -28    1.69    0.16
   1   9 -28    1.92    0.23
   1  -9 -28    1.95    0.17
   1   9 -27    4.99    0.36
   1   9 -26    0.60    0.14
   1   9 -25    1.12    0.17
   1   9 -24    0.27    0.10
   1   9 -23    0.28    0.10
   1   9 -22    1.42    0.19
   1   9 -21    0.63    0.13
   1   9 -20    0.15    0.09
   1   9 -19    0.78    0.14
   1   9 -18    8.14    0.40
   1   9 -17    1.18    0.16
   1   9 -16    0.52    0.12
   1   9 -15    0.03    0.06
   1   9 -14    0.30    0.09
   1   9 -13    6.36    0.32
  -1  -9  13    6.41    0.31
  -1  -9  12    2.87    0.21
   1   9 -12    2.68    0.21
  -1  -9  11    2.60    0.20
   1   9 -11    2.51    0.19
   1   9 -10    7.23    0.32
  -1  -9  10    6.75    0.32
  -1  -9   9   19.50    0.54
   1  -9  -9   20.77    0.60
   1  -9  -8    1.65    0.17
  -1  -9   8    1.59    0.16
  -1  -9   7    0.26    0.08
   1  -9  -7    0.27    0.07
   1  -9  -7    0.31    0.10
   1  -9  -6    0.90    0.12
   1  -9  -6    0.74    0.12
  -1  -9   6    0.81    0.11
   1  -9  -5    7.36    0.31
  -1  -9   5    7.63    0.33
   1  -9  -5    7.95    0.36
   1  -9  -4    0.35    0.08
   1  -9  -4    0.24    0.07
  -1  -9   4    0.29    0.08
   1  -9  -3    3.04    0.22
  -1  -9   3    2.87    0.20
  -1  -9   3    2.71    0.21
   1  -9  -3    2.59    0.19
  -1  -9   2    4.14    0.24
   1  -9  -2    4.29    0.23
   1  -9  -2    4.38    0.26
  -1  -9   2    4.04    0.25
  -1  -9   1    5.01    0.29
   1  -9  -1    5.33    0.29
  -1  -9   1    5.16    0.26
   1  -9  -1    5.29    0.26
  -1  -9   0    9.18    0.36
   1  -9   0    9.09    0.38
   1  -9   0    9.23    0.33
  -1  -9   0    8.85    0.37
   1  -9   1    7.25    0.33
   1  -9   1    7.03    0.30
  -1  -9  -1    6.60    0.30
  -1  -9  -1    6.62    0.33
  -1  -9  -2    0.13    0.06
  -1  -9  -2    0.04    0.06
   1  -9   2    0.18    0.06
   1  -9   2    0.15    0.06
   1  -9   3    2.64    0.22
  -1  -9  -3    2.76    0.19
  -1  -9  -3    2.74    0.21
   1  -9   3    3.02    0.19
  -1  -9  -4    0.78    0.12
  -1  -9  -4    0.77    0.11
   1  -9   4    0.78    0.10
   1  -9   5    0.84    0.11
  -1  -9  -5    0.76    0.11
  -1  -9  -5    0.76    0.12
  -1  -9  -6   48.25    0.82
   1  -9   6   51.21    0.80
  -1  -9  -6   50.00    0.91
  -1  -9  -7   40.52    0.76
  -1  -9  -7   42.61    0.84
  -1   9  -7   41.85    0.73
   1  -9   8    6.04    0.28
  -1  -9  -8    5.59    0.29
  -1   9  -8    5.74    0.28
  -1  -9  -8    5.65    0.32
   1  -9   9   14.86    0.44
  -1  -9  -9   14.97    0.52
  -1   9  -9   14.83    0.45
  -1  -9  -9   14.89    0.46
   1  -9  10   33.74    0.66
  -1   9 -10   33.68    0.70
  -1  -9 -10   33.32    0.78
  -1   9 -11   17.71    0.52
   1  -9  11   18.15    0.49
  -1   9 -12    0.08    0.07
   1  -9  12    0.05    0.06
  -1   9 -13    3.17    0.24
   1  -9  13    3.16    0.21
   1  -9  14    4.17    0.25
  -1   9 -14    4.76    0.29
  -1   9 -15    2.67    0.23
  -1   9 -16    0.18    0.09
  -1   9 -17    0.09    0.06
  -1   9 -18    2.46    0.23
  -1   9 -19    1.44    0.18
  -1   9 -20    0.41    0.11
  -1   9 -21    0.02    0.07
  -1   9 -22    0.39    0.12
  -1   9 -23    0.38    0.11
  -1   9 -24    4.47    0.33
  -1   9 -25   13.29    0.58
  -1   9 -26    0.06    0.09
  -1   9 -27    1.44    0.20
  -1   9 -28    1.00    0.17
  -1   9 -28    1.24    0.12
  -1   9 -28    1.25    0.14
  -1  -9 -28    1.27    0.14
  -1   9 -28    1.18    0.14
  -1   9 -29    0.85    0.10
  -1   9 -29    0.79    0.15
  -1   9 -29    0.91    0.12
  -1   9 -29    0.98    0.12
  -1  -9 -29    0.53    0.09
  -1   9 -30    0.05    0.06
  -1  -9 -30    0.04    0.06
  -1   9 -30   -0.03    0.06
  -1   9 -30    0.00    0.07
  -1   9 -31    0.25    0.06
  -1   9 -31    0.32    0.08
  -1  -9 -31    0.29    0.08
  -1   9 -31    0.34    0.08
  -1   9 -32    0.02    0.06
  -1   9 -32    0.00    0.06
  -1   9 -32    0.07    0.06
  -1  -9 -32   -0.06    0.08
  -1   9 -33    0.12    0.05
  -1   9 -33    0.08    0.06
  -1   9 -33    0.09    0.08
  -1  -9 -33    0.01    0.07
  -1   9 -34    0.12    0.07
  -1  -9 -34    0.06    0.05
  -1   9 -34    0.14    0.07
  -1   9 -34    0.13    0.06
  -1   9 -35    0.02    0.06
  -1  -9 -35   -0.05    0.06
  -1   9 -35    0.01    0.05
  -1   9 -35   -0.06    0.06
  -1   9 -36    0.07    0.06
  -1   9 -36    0.15    0.06
  -1   9 -36    0.14    0.07
  -1   9 -37    1.03    0.11
  -1   9 -37    1.05    0.11
  -1   9 -37    1.14    0.11
  -1   9 -38    0.19    0.06
  -1   9 -38    0.21    0.07
  -1   9 -38    0.18    0.06
  -1   9 -39    0.07    0.05
  -1   9 -39   -0.02    0.04
  -1   9 -39    0.04    0.05
  -1   9 -40    0.13    0.05
  -1   9 -40    0.06    0.04
  -1   9 -40    0.09    0.04
  -1   9 -41    0.11    0.04
  -1   9 -41    0.11    0.04
  -1   9 -42   -0.02    0.04
  -1   9 -42    0.02    0.03
  -1   9 -43    1.03    0.07
  -1   9 -44    0.12    0.03
   1  10 -42    0.92    0.07
   1  10 -42    0.87    0.06
   1  10 -41    0.58    0.06
   1  10 -41    0.55    0.06
   1  10 -40    1.14    0.09
   1  10 -40    1.14    0.09
   1  10 -39    0.85    0.09
   1  10 -39    0.98    0.09
   1  10 -38    0.16    0.05
   1  10 -38    0.19    0.06
   1  10 -37    0.15    0.06
   1  10 -37    0.19    0.06
   1 -10 -37    0.18    0.06
   1  10 -37    0.17    0.05
   1  10 -36    0.25    0.07
   1  10 -36    0.27    0.07
   1  10 -36    0.28    0.06
   1 -10 -36    0.17    0.06
   1  10 -35    0.35    0.07
   1  10 -35    0.29    0.08
   1 -10 -35    0.40    0.07
   1  10 -35    0.37    0.08
   1  10 -34    1.17    0.13
   1  10 -34    1.23    0.12
   1 -10 -34    1.13    0.11
   1  10 -34    1.17    0.11
   1  10 -33    0.06    0.06
   1 -10 -33    0.09    0.06
   1  10 -33    0.10    0.08
   1  10 -33    0.06    0.05
   1  10 -32    0.25    0.07
   1  10 -32    0.36    0.08
   1  10 -32    0.24    0.08
   1  10 -31    0.26    0.07
   1  10 -31    0.24    0.07
   1 -10 -31    0.11    0.06
   1  10 -31    0.28    0.08
   1  10 -30    1.42    0.15
   1  10 -30    1.38    0.13
   1  10 -30    1.39    0.14
   1 -10 -30    1.33    0.14
   1 -10 -29    2.01    0.17
   1  10 -29    1.78    0.16
   1  10 -29    1.91    0.15
   1  10 -29    1.84    0.16
   1  10 -28    9.45    0.34
   1  10 -28   10.21    0.34
   1 -10 -28    9.44    0.36
   1  10 -28    9.63    0.36
   1  10 -27    0.35    0.08
   1  10 -27    0.41    0.12
   1 -10 -27    0.42    0.10
   1  10 -27    0.31    0.08
   1  10 -27    0.44    0.10
   1  10 -26    1.83    0.17
   1 -10 -26    1.90    0.17
   1  10 -26    1.91    0.23
   1  10 -25    0.43    0.12
   1  10 -24   -0.02    0.07
   1  10 -23    0.12    0.08
   1  10 -22    2.48    0.25
   1  10 -21    2.14    0.22
   1  10 -20    4.46    0.32
  -1 -10  20    4.51    0.30
  -1 -10  19   -0.05    0.08
   1  10 -19   -0.05    0.07
  -1 -10  18    0.00    0.05
   1  10 -18    0.06    0.07
  -1 -10  17    0.17    0.08
   1  10 -17    0.10    0.07
   1  10 -16    7.37    0.38
  -1 -10  16    7.45    0.37
  -1 -10  15    0.70    0.12
   1  10 -15    0.69    0.13
  -1 -10  14    1.46    0.16
   1  10 -14    1.55    0.18
   1  10 -13    0.53    0.11
   1 -10 -13    0.64    0.13
  -1 -10  13    0.58    0.11
   1 -10 -12    6.79    0.38
  -1 -10  12    6.04    0.32
  -1 -10  11    8.70    0.38
   1 -10 -11    9.17    0.43
   1 -10 -10    0.25    0.09
  -1 -10  10    0.14    0.07
   1 -10  -9    1.30    0.18
  -1 -10   9    1.26    0.15
   1 -10  -8    5.62    0.33
  -1 -10   8    5.31    0.30
   1 -10  -7    1.57    0.16
  -1 -10   7    1.59    0.18
   1 -10  -7    1.80    0.19
   1 -10  -6   12.45    0.48
   1 -10  -6   12.04    0.42
   1 -10  -5    8.70    0.35
   1 -10  -5    9.04    0.41
  -1 -10   5    9.24    0.39
   1 -10  -4    0.10    0.07
  -1 -10   4    0.17    0.12
   1 -10  -4    0.14    0.08
  -1 -10   3    0.04    0.06
   1 -10  -3    0.07    0.06
   1 -10  -3    0.01    0.06
  -1 -10   3    0.14    0.10
   1 -10  -2    6.56    0.34
  -1 -10   2    6.63    0.32
  -1 -10   2    6.22    0.34
   1 -10  -2    6.27    0.30
   1 -10  -1    0.26    0.07
  -1 -10   1    0.31    0.10
  -1 -10   1    0.25    0.13
   1 -10  -1    0.37    0.10
   1 -10   0    1.98    0.20
  -1 -10   0    1.98    0.20
   1 -10   0    1.99    0.17
  -1 -10   0    2.00    0.18
  -1 -10  -1    0.15    0.06
   1 -10   1    0.16    0.06
   1 -10   1    0.29    0.09
  -1 -10  -1    0.16    0.08
  -1 -10  -2    1.31    0.14
   1 -10   2    1.30    0.17
  -1 -10  -2    1.25    0.16
   1 -10   2    1.30    0.14
  -1 -10  -3    1.12    0.13
  -1 -10  -3    1.01    0.15
   1 -10   3    1.16    0.15
   1 -10   4   24.58    0.59
  -1 -10  -4   22.53    0.59
  -1 -10  -4   22.84    0.65
  -1 -10  -5    1.53    0.17
  -1 -10  -5    1.43    0.18
   1 -10   5    1.56    0.16
   1 -10   6    7.39    0.32
  -1 -10  -6    6.83    0.36
  -1 -10  -6    6.82    0.33
  -1 -10  -7    4.99    0.31
   1 -10   7    5.35    0.28
  -1 -10  -7    5.07    0.29
   1 -10   8   21.71    0.56
  -1 -10  -8   20.23    0.63
  -1 -10  -8   20.54    0.57
  -1 -10  -9    6.40    0.33
  -1 -10  -9    6.40    0.36
   1 -10   9    6.20    0.31
  -1 -10 -10    0.23    0.10
   1 -10  10    0.24    0.08
  -1  10 -10    0.13    0.07
  -1  10 -11   25.90    0.66
  -1 -10 -11   26.69    0.75
   1 -10  11   26.63    0.64
  -1 -10 -12    1.09    0.16
  -1  10 -12    0.99    0.14
   1 -10  12    1.00    0.13
  -1  10 -13    2.08    0.20
  -1 -10 -13    2.13    0.22
   1 -10  13    2.01    0.18
  -1 -10 -14    5.34    0.35
   1 -10  14    5.32    0.30
  -1  10 -14    5.30    0.32
   1 -10  15    0.88    0.13
  -1  10 -15    0.78    0.13
   1 -10  16    2.06    0.19
  -1  10 -16    2.32    0.22
  -1  10 -17    9.44    0.45
  -1  10 -18   16.85    0.61
  -1  10 -19    3.44    0.29
  -1  10 -20    0.86    0.14
  -1  10 -21    6.04    0.38
  -1  10 -22    0.34    0.12
  -1  10 -23    0.15    0.11
  -1  10 -24   12.13    0.55
  -1  10 -25    1.97    0.24
  -1  10 -26    0.02    0.06
  -1  10 -26    0.08    0.08
  -1 -10 -26   -0.08    0.06
  -1  10 -26    0.10    0.07
  -1  10 -26   -0.01    0.07
  -1  10 -27    2.88    0.19
  -1 -10 -27    3.04    0.20
  -1  10 -27    3.13    0.18
  -1  10 -27    3.22    0.22
  -1  10 -27    2.81    0.27
  -1  10 -28    0.00    0.06
  -1  10 -28    0.00    0.06
  -1 -10 -28   -0.10    0.07
  -1  10 -28    0.04    0.06
  -1  10 -29    0.31    0.09
  -1  10 -29    0.10    0.05
  -1 -10 -29    0.09    0.07
  -1  10 -29    0.18    0.07
  -1 -10 -30    4.61    0.25
  -1  10 -30    4.57    0.24
  -1  10 -30    4.95    0.23
  -1  10 -30    4.65    0.25
  -1  10 -31    0.01    0.06
  -1 -10 -31   -0.02    0.07
  -1  10 -31    0.12    0.06
  -1  10 -31    0.04    0.05
  -1  10 -32    0.18    0.07
  -1  10 -32    0.24    0.07
  -1  10 -32    0.16    0.07
  -1 -10 -32    0.05    0.07
  -1  10 -33    0.70    0.10
  -1  10 -33    0.75    0.11
  -1 -10 -33    0.50    0.08
  -1  10 -33    0.73    0.10
  -1  10 -34    9.72    0.32
  -1 -10 -34    9.66    0.32
  -1  10 -34   10.33    0.31
  -1  10 -34    9.55    0.32
  -1  10 -35    0.06    0.05
  -1  10 -35    0.08    0.07
  -1  10 -35    0.00    0.05
  -1  10 -36    2.56    0.16
  -1  10 -36    2.62    0.16
  -1  10 -36    2.56    0.15
  -1  10 -37    0.57    0.08
  -1  10 -37    0.51    0.08
  -1  10 -37    0.53    0.08
  -1  10 -38   -0.03    0.05
  -1  10 -38    0.02    0.04
  -1  10 -38    0.02    0.05
  -1  10 -39    0.15    0.05
  -1  10 -39    0.13    0.04
  -1  10 -39    0.16    0.05
  -1  10 -40    0.50    0.06
  -1  10 -40    0.56    0.07
  -1  10 -41    0.67    0.06
  -1  10 -41    0.67    0.06
  -1  10 -42    0.17    0.04
   1  11 -41    0.73    0.06
   1  11 -40    0.14    0.04
   1  11 -40    0.16    0.04
   1  11 -39    0.68    0.07
   1  11 -39    0.81    0.08
   1  11 -38    0.62    0.07
   1  11 -38    0.59    0.08
   1  11 -37    0.01    0.04
   1  11 -37    0.00    0.04
   1 -11 -36    0.37    0.07
   1  11 -36    0.38    0.06
   1  11 -36    0.34    0.06
   1  11 -36    0.44    0.08
   1 -11 -35   -0.02    0.06
   1  11 -35    0.05    0.05
   1  11 -35    0.02    0.04
   1  11 -35    0.08    0.05
   1  11 -34    0.31    0.08
   1 -11 -34    0.38    0.07
   1  11 -34    0.34    0.06
   1  11 -34    0.28    0.07
   1  11 -33    0.04    0.05
   1  11 -33    0.04    0.04
   1 -11 -33    0.04    0.06
   1  11 -33    0.02    0.06
   1  11 -32    0.79    0.11
   1 -11 -32    0.66    0.09
   1  11 -32    0.75    0.09
   1  11 -32    0.77    0.10
   1 -11 -31    4.91    0.24
   1  11 -31    5.13    0.23
   1  11 -31    5.14    0.25
   1  11 -31    5.06    0.22
   1 -11 -30    0.68    0.10
   1  11 -30    0.76    0.11
   1  11 -30    0.71    0.09
   1  11 -30    0.73    0.10
   1  11 -29    0.42    0.09
   1 -11 -29    0.23    0.07
   1  11 -29    0.36    0.09
   1  11 -28    0.83    0.12
   1 -11 -28    0.79    0.11
   1  11 -27    2.76    0.20
   1 -11 -27    2.76    0.20
   1 -11 -26    0.23    0.07
   1 -11 -26    0.32    0.09
   1  11 -26    0.37    0.09
   1  11 -25    0.99    0.16
   1 -11 -25    0.91    0.12
   1 -11 -25    0.93    0.12
   1  11 -25    0.96    0.12
   1  11 -24    0.40    0.12
   1 -11 -24    0.55    0.10
   1  11 -24    0.62    0.11
  -1 -11  24    0.47    0.11
   1 -11 -24    0.62    0.11
   1  11 -23    0.49    0.10
   1 -11 -23    0.57    0.10
   1 -11 -23    0.65    0.11
   1 -11 -23    0.55    0.09
  -1 -11  23    0.42    0.10
   1  11 -23    0.61    0.13
   1  11 -22    4.35    0.33
  -1 -11  22    4.31    0.30
   1 -11 -21    1.66    0.22
  -1 -11  21    1.84    0.20
   1  11 -21    1.60    0.21
   1  11 -20    0.18    0.09
  -1 -11  20    0.07    0.06
   1 -11 -20   -0.01    0.09
   1 -11 -19    0.56    0.14
  -1 -11  19    0.53    0.13
   1  11 -19    0.62    0.13
  -1 -11  18   15.61    0.56
   1  11 -18   16.53    0.59
   1 -11 -18   16.43    0.65
  -1 -11  17    0.21    0.08
   1 -11 -17    0.29    0.11
   1 -11 -16    2.91    0.28
  -1 -11  16    2.69    0.24
   1 -11 -15   22.56    0.74
  -1 -11  15   20.92    0.64
  -1 -11  14    4.00    0.28
   1 -11 -14    4.23    0.33
   1 -11 -13    2.90    0.27
  -1 -11  13    2.64    0.23
  -1 -11  12    0.30    0.09
   1 -11 -12    0.37    0.12
  -1 -11  11    2.97    0.24
   1 -11 -11    3.04    0.27
  -1 -11  10    4.16    0.28
   1 -11 -10    4.21    0.31
   1 -11  -9    7.17    0.40
  -1 -11   9    7.25    0.36
  -1 -11   8    0.20    0.09
   1 -11  -8    0.12    0.09
   1 -11  -7    0.03    0.07
  -1 -11   7    0.02    0.05
   1 -11  -6    1.37    0.18
  -1 -11   6    1.47    0.17
   1 -11  -6    1.26    0.15
   1 -11  -5    0.77    0.14
   1 -11  -5    0.96    0.13
  -1 -11   5    0.83    0.13
   1 -11  -4    0.63    0.13
   1 -11  -4    0.72    0.11
  -1 -11   4    0.68    0.12
   1 -11  -3    1.61    0.19
   1 -11  -3    1.52    0.16
  -1 -11   3    1.63    0.17
  -1 -11   2    1.09    0.15
   1 -11  -2    1.15    0.14
   1 -11  -2    0.97    0.16
  -1 -11   1    1.74    0.22
   1 -11  -1    1.71    0.18
  -1 -11   1    1.91    0.18
   1 -11  -1    1.88    0.21
  -1 -11   0    0.16    0.10
  -1 -11   0    0.16    0.08
   1 -11   0    0.10    0.08
   1 -11   0    0.14    0.07
  -1 -11  -1    0.62    0.13
   1 -11   1    0.79    0.15
  -1 -11  -1    0.65    0.12
   1 -11   1    0.66    0.11
  -1 -11  -2    0.78    0.15
  -1 -11  -2    0.96    0.15
   1 -11   2    0.97    0.13
   1 -11   3    1.36    0.15
  -1 -11  -3    1.42    0.16
  -1 -11  -3    1.34    0.18
   1 -11   4    0.67    0.11
  -1 -11  -4    0.64    0.14
  -1 -11  -4    0.66    0.11
  -1 -11  -5    4.73    0.32
   1 -11   5    5.48    0.30
  -1 -11  -5    4.67    0.29
  -1 -11  -6    0.99    0.16
  -1 -11  -6    1.10    0.15
   1 -11   6    1.04    0.14
  -1 -11  -7    4.92    0.33
   1 -11   7    5.48    0.30
  -1 -11  -7    5.26    0.31
   1 -11   8    0.90    0.13
  -1 -11  -8    1.18    0.17
  -1 -11  -8    1.00    0.15
  -1 -11  -9    0.07    0.07
   1 -11   9    0.02    0.05
  -1 -11 -10    4.09    0.31
   1 -11  10    3.79    0.26
  -1 -11 -11   -0.07    0.07
   1 -11  11   -0.04    0.06
  -1 -11 -12   22.44    0.73
  -1 -11 -13    2.62    0.26
  -1  11 -14    9.19    0.43
  -1 -11 -14    8.89    0.47
  -1 -11 -15    8.51    0.46
  -1  11 -15    8.55    0.42
  -1  11 -16    0.92    0.16
  -1 -11 -16    0.95    0.17
  -1 -11 -17    0.18    0.08
  -1  11 -17    0.29    0.11
  -1 -11 -18    0.29    0.11
  -1  11 -18    0.34    0.13
  -1  11 -19    3.19    0.28
  -1 -11 -19    3.33    0.31
  -1 -11 -20   10.03    0.52
  -1  11 -20    9.84    0.48
  -1 -11 -21    5.55    0.40
  -1  11 -21    5.62    0.37
  -1 -11 -22    0.30    0.11
  -1  11 -22    0.41    0.12
  -1  11 -23    0.09    0.08
  -1 -11 -23    0.09    0.06
  -1 -11 -23   -0.03    0.08
  -1 -11 -23    0.09    0.07
  -1 -11 -23   -0.02    0.07
  -1 -11 -23    0.09    0.06
  -1 -11 -24   -0.07    0.07
  -1 -11 -24    0.12    0.08
  -1 -11 -24   -0.06    0.10
  -1 -11 -24    0.00    0.05
  -1  11 -24    0.05    0.10
  -1  11 -24   -0.01    0.06
  -1 -11 -25    2.88    0.18
  -1 -11 -25    2.52    0.18
  -1  11 -25    2.42    0.18
  -1  11 -25    2.25    0.18
  -1 -11 -26    0.53    0.09
  -1  11 -26    0.46    0.08
  -1  11 -26    0.50    0.10
  -1 -11 -27    0.14    0.06
  -1  11 -27    0.26    0.08
  -1  11 -27    0.21    0.07
  -1  11 -28    2.50    0.19
  -1  11 -28    2.71    0.18
  -1 -11 -28    2.61    0.19
  -1 -11 -29   -0.04    0.07
  -1  11 -29    0.05    0.07
  -1  11 -29    0.01    0.05
  -1  11 -29    0.02    0.05
  -1 -11 -30    0.67    0.11
  -1  11 -30    0.75    0.10
  -1  11 -30    0.71    0.10
  -1  11 -30    0.72    0.10
  -1  11 -31    0.46    0.09
  -1 -11 -31    0.54    0.09
  -1  11 -31    0.47    0.09
  -1  11 -31    0.66    0.09
  -1  11 -32   -0.03    0.06
  -1 -11 -32    0.00    0.06
  -1  11 -32   -0.04    0.06
  -1  11 -32    0.08    0.05
  -1  11 -33    1.51    0.13
  -1  11 -33    1.46    0.13
  -1 -11 -33    1.49    0.13
  -1  11 -33    1.63    0.12
  -1  11 -34    0.00    0.05
  -1  11 -34   -0.03    0.05
  -1  11 -34    0.00    0.04
  -1  11 -35    0.29    0.07
  -1  11 -35    0.21    0.06
  -1  11 -35    0.22    0.05
  -1  11 -36   -0.02    0.04
  -1  11 -36    0.01    0.04
  -1  11 -36    0.03    0.05
  -1  11 -37    0.10    0.04
  -1  11 -37    0.02    0.04
  -1  11 -37    0.11    0.05
  -1  11 -38    0.78    0.08
  -1  11 -38    0.78    0.08
  -1  11 -38    0.75    0.07
  -1  11 -39    1.22    0.09
  -1  11 -39    1.36    0.08
  -1  11 -40    0.14    0.03
  -1  11 -40    0.10    0.03
   1  12 -39    2.17    0.10
   1  12 -38    0.42    0.06
   1  12 -37   -0.02    0.04
   1  12 -36    1.29    0.10
   1 -12 -35    0.79    0.08
   1  12 -35    0.70    0.09
   1  12 -34    2.75    0.16
   1 -12 -34    2.88    0.16
   1  12 -33    1.40    0.12
   1 -12 -33    1.22    0.11
   1 -12 -32    0.18    0.06
   1  12 -32    0.12    0.07
   1  12 -31    0.02    0.06
   1 -12 -31    0.06    0.06
   1 -12 -30    0.34    0.07
   1  12 -30    0.26    0.08
   1 -12 -29    2.12    0.16
   1  12 -29    2.06    0.16
   1 -12 -28   -0.06    0.07
   1 -12 -28    0.10    0.05
   1  12 -28    0.06    0.06
   1 -12 -27    0.18    0.08
   1 -12 -27    0.05    0.07
   1  12 -27    0.15    0.07
   1 -12 -26    1.22    0.12
   1  12 -26    1.42    0.14
   1 -12 -26    1.50    0.15
   1 -12 -25    2.23    0.17
   1 -12 -25    2.53    0.19
   1  12 -25    2.34    0.18
   1 -12 -24    0.88    0.11
   1 -12 -24    0.84    0.12
   1  12 -24    0.93    0.13
   1  12 -23    1.12    0.13
   1 -12 -23    0.83    0.12
   1 -12 -23    0.99    0.11
   1 -12 -23    1.12    0.12
   1  12 -22    2.72    0.19
   1 -12 -22    2.89    0.20
   1 -12 -22    3.02    0.30
   1 -12 -22    2.95    0.21
   1 -12 -22    2.82    0.18
   1 -12 -21    0.61    0.10
   1 -12 -21    0.40    0.11
   1 -12 -21    0.54    0.10
   1  12 -21    0.49    0.10
   1 -12 -21    0.39    0.09
   1 -12 -21    0.59    0.11
  -1 -12  20    8.75    0.44
   1 -12 -20    9.71    0.36
   1 -12 -20    8.97    0.34
   1  12 -20    8.94    0.35
   1 -12 -20    8.88    0.32
   1 -12 -20    9.48    0.51
   1 -12 -20    9.05    0.33
  -1 -12  19    0.30    0.10
   1 -12 -19    0.44    0.14
  -1 -12  18    3.22    0.27
   1 -12 -18    3.57    0.31
  -1 -12  17   14.35    0.55
   1 -12 -17   14.60    0.63
   1 -12 -16    0.02    0.08
  -1 -12  16    0.05    0.08
  -1 -12  15    6.09    0.36
   1 -12 -15    7.01    0.43
  -1 -12  14    0.93    0.15
   1 -12 -14    0.85    0.16
   1 -12 -13    3.86    0.32
  -1 -12  13    3.68    0.28
   1 -12 -12    1.47    0.21
  -1 -12  12    1.32    0.18
   1 -12 -11    1.12    0.18
  -1 -12  11    1.13    0.16
  -1 -12  10    5.00    0.32
   1 -12 -10    5.02    0.36
  -1 -12   9    7.02    0.39
   1 -12  -9    7.19    0.41
   1 -12  -8    0.52    0.13
  -1 -12   8    0.61    0.13
   1 -12  -7   -0.04    0.08
  -1 -12   7   -0.05    0.07
  -1 -12   6    0.01    0.07
   1 -12  -6    0.01    0.08
   1 -12  -5    0.79    0.16
   1 -12  -5    0.75    0.12
  -1 -12   5    0.75    0.12
  -1 -12   4    5.08    0.32
   1 -12  -4    5.27    0.35
   1 -12  -4    5.25    0.31
  -1 -12   3   19.56    0.63
   1 -12  -3   17.85    0.64
   1 -12  -3   18.83    0.58
   1 -12  -2    5.15    0.30
  -1 -12   2    5.12    0.34
   1 -12  -2    4.87    0.34
   1 -12  -1    1.33    0.16
   1 -12  -1    1.47    0.20
  -1 -12   1    1.30    0.17
   1 -12   0    0.48    0.11
  -1 -12   0    0.48    0.14
  -1 -12   0    0.32    0.10
   1 -12   0    0.47    0.13
  -1 -12  -1    5.30    0.32
  -1 -12  -1    5.29    0.35
   1 -12   1    5.71    0.32
  -1 -12  -2    0.14    0.08
  -1 -12  -2    0.34    0.12
   1 -12   2    0.14    0.07
   1 -12   3    0.11    0.08
  -1 -12  -3    0.08    0.06
  -1 -12  -3    0.24    0.10
  -1 -12  -4    4.88    0.31
  -1 -12  -4    4.48    0.33
   1 -12   4    4.86    0.30
  -1 -12  -5    0.85    0.14
  -1 -12  -5    0.90    0.15
   1 -12   5    0.93    0.15
  -1 -12  -6    8.55    0.44
  -1 -12  -6    8.52    0.41
  -1 -12  -7    3.02    0.25
  -1 -12  -7    2.82    0.26
  -1 -12  -8    0.06    0.09
  -1 -12  -9    4.60    0.34
  -1 -12 -10   11.49    0.53
  -1 -12 -11    0.14    0.08
  -1 -12 -12   16.00    0.64
  -1 -12 -13    7.82    0.45
  -1 -12 -14    0.32    0.11
  -1 -12 -15   -0.01    0.08
  -1 -12 -16    0.15    0.08
  -1 -12 -17    1.08    0.18
  -1 -12 -18    0.96    0.17
  -1 -12 -19   14.69    0.63
  -1 -12 -20    0.49    0.14
  -1 -12 -20    0.55    0.10
  -1 -12 -20    0.54    0.10
  -1 -12 -20    0.54    0.09
  -1 -12 -20    0.71    0.11
  -1  12 -20    0.53    0.15
  -1 -12 -21    0.76    0.16
  -1 -12 -21    0.81    0.13
  -1 -12 -21    0.64    0.09
  -1 -12 -21    0.65    0.10
  -1 -12 -21    0.73    0.11
  -1  12 -21    0.81    0.16
  -1 -12 -22    0.22    0.07
  -1 -12 -22    0.18    0.06
  -1 -12 -22    0.21    0.06
  -1 -12 -22    0.21    0.10
  -1 -12 -22    0.18    0.07
  -1  12 -23    3.52    0.22
  -1 -12 -23    3.13    0.21
  -1 -12 -23    3.49    0.19
  -1 -12 -23    3.29    0.20
  -1 -12 -23    3.48    0.20
  -1 -12 -24    0.01    0.07
  -1 -12 -24    0.21    0.09
  -1 -12 -24    0.29    0.09
  -1  12 -24    0.05    0.07
  -1  12 -25    3.33    0.21
  -1 -12 -25    3.21    0.20
  -1 -12 -25    3.45    0.21
  -1 -12 -26    1.11    0.11
  -1 -12 -26    1.09    0.13
  -1  12 -26    1.27    0.14
  -1  12 -27    2.45    0.18
  -1  12 -27    2.35    0.17
  -1 -12 -27    2.33    0.17
  -1  12 -28    2.60    0.18
  -1 -12 -28    2.37    0.17
  -1  12 -28    2.46    0.16
  -1  12 -29    0.16    0.07
  -1 -12 -29    0.17    0.06
  -1  12 -29    0.14    0.05
  -1 -12 -30   -0.02    0.06
  -1  12 -30    0.00    0.04
  -1  12 -30   -0.01    0.06
  -1  12 -31    0.01    0.05
  -1  12 -31    0.02    0.04
  -1 -12 -31    0.00    0.06
  -1  12 -32    0.72    0.09
  -1  12 -32    0.64    0.09
  -1 -12 -32    0.66    0.09
  -1  12 -33    0.45    0.08
  -1  12 -33    0.53    0.07
  -1  12 -34    0.02    0.05
  -1  12 -34    0.04    0.04
  -1  12 -34   -0.04    0.04
  -1  12 -35    0.04    0.03
  -1  12 -35    0.06    0.05
  -1  12 -35   -0.01    0.04
  -1  12 -36    0.03    0.04
  -1  12 -36   -0.04    0.04
  -1  12 -36   -0.01    0.03
  -1  12 -37    0.01    0.03
  -1  12 -37    0.02    0.04
  -1  12 -38    0.78    0.07
  -1  12 -39    0.45    0.05
   1  13 -37    0.06    0.03
   1  13 -36    0.04    0.04
   1  13 -35    0.09    0.04
   1  13 -34    1.21    0.10
   1  13 -33    0.43    0.07
   1 -13 -33    0.48    0.07
   1  13 -32    2.44    0.15
   1 -13 -32    2.55    0.15
   1  13 -31    0.67    0.09
   1 -13 -31    0.86    0.10
   1  13 -30   -0.02    0.05
   1 -13 -30   -0.03    0.06
   1 -13 -29    0.64    0.08
   1 -13 -29    0.67    0.09
   1  13 -29    0.64    0.10
   1 -13 -28    4.04    0.19
   1  13 -28    4.24    0.22
   1 -13 -28    3.97    0.21
   1 -13 -27    2.21    0.16
   1 -13 -27    2.18    0.15
   1  13 -27    2.23    0.16
   1 -13 -26    2.85    0.19
   1  13 -26    3.05    0.19
   1 -13 -26    3.06    0.18
   1 -13 -25    0.11    0.06
   1  13 -25    0.36    0.08
   1 -13 -25    0.30    0.08
   1  13 -24    2.75    0.19
   1 -13 -24    2.89    0.19
   1 -13 -24    2.97    0.17
   1 -13 -24    2.97    0.19
   1 -13 -23    0.95    0.11
   1 -13 -23    1.08    0.13
   1  13 -23    1.02    0.13
   1 -13 -23    1.04    0.12
   1 -13 -22    6.89    0.27
   1 -13 -22    7.06    0.29
   1  13 -22    6.96    0.29
   1 -13 -22    7.04    0.30
   1 -13 -21    0.01    0.06
   1 -13 -21    0.18    0.08
   1  13 -21    0.11    0.08
   1 -13 -21    0.09    0.06
   1 -13 -20   -0.02    0.05
   1 -13 -20    0.08    0.07
   1  13 -20    0.04    0.07
   1 -13 -20    0.07    0.07
   1 -13 -20   -0.04    0.06
   1 -13 -19   -0.04    0.05
   1 -13 -19    0.12    0.07
   1 -13 -19    0.10    0.07
   1 -13 -19    0.01    0.06
   1 -13 -18    1.62    0.16
   1 -13 -18    1.74    0.15
   1 -13 -18    1.61    0.15
   1 -13 -18    1.87    0.23
   1 -13 -18    1.67    0.15
   1 -13 -17    0.12    0.06
   1 -13 -17    0.13    0.07
   1 -13 -17    0.17    0.10
   1 -13 -17    0.14    0.06
   1 -13 -17    0.20    0.07
   1 -13 -16   -0.01    0.06
   1 -13 -16   -0.08    0.10
   1 -13 -16    0.09    0.06
  -1 -13  16    0.02    0.07
   1 -13 -16    0.04    0.06
   1 -13 -16   -0.04    0.05
   1 -13 -15    0.16    0.07
  -1 -13  15    0.01    0.06
   1 -13 -15    0.08    0.06
   1 -13 -15    0.06    0.08
   1 -13 -15    0.00    0.07
   1 -13 -15    0.08    0.06
   1 -13 -15    0.08    0.07
  -1 -13  14    2.72    0.26
   1 -13 -14    2.87    0.28
   1 -13 -13    0.13    0.08
  -1 -13  13    0.34    0.10
   1 -13 -12   13.72    0.59
  -1 -13  12   14.27    0.55
  -1 -13  11    4.42    0.31
   1 -13 -11    4.43    0.34
  -1 -13  10    0.24    0.10
   1 -13 -10    0.13    0.11
   1 -13  -9    3.34    0.29
  -1 -13   9    3.35    0.28
   1 -13  -8    2.22    0.25
  -1 -13   8    2.41    0.24
   1 -13  -7   11.86    0.55
  -1 -13   7   12.20    0.51
   1 -13  -6    1.60    0.21
  -1 -13   6    1.96    0.25
  -1 -13   5   11.19    0.48
   1 -13  -5   10.99    0.52
  -1 -13   4    0.68    0.17
   1 -13  -4    0.74    0.16
   1 -13  -3    5.79    0.33
   1 -13  -3    5.83    0.39
  -1 -13   3    5.75    0.34
  -1 -13   2    3.21    0.28
   1 -13  -2    3.23    0.29
   1 -13  -2    3.40    0.26
  -1 -13   1    5.62    0.35
   1 -13  -1    5.99    0.34
  -1 -13   0    2.64    0.24
  -1 -13  -1    0.38    0.11
  -1 -13  -2   18.04    0.61
  -1 -13  -2   17.81    0.67
  -1 -13  -3    0.33    0.14
  -1 -13  -3    0.06    0.07
  -1 -13  -4    0.07    0.10
  -1 -13  -4   -0.02    0.08
  -1 -13  -5    3.63    0.28
  -1 -13  -5    4.05    0.32
  -1 -13  -6    2.25    0.26
  -1 -13  -7   11.39    0.54
  -1 -13  -8    4.58    0.35
  -1 -13  -9    0.26    0.11
  -1 -13 -10    1.86    0.24
  -1 -13 -11   27.55    0.85
  -1 -13 -12    4.67    0.36
  -1 -13 -13   14.36    0.62
  -1 -13 -14    4.56    0.36
  -1 -13 -15    0.58    0.15
  -1 -13 -15    0.48    0.08
  -1 -13 -15    0.66    0.10
  -1 -13 -15    0.72    0.12
  -1 -13 -15    0.61    0.10
  -1 -13 -16    0.52    0.10
  -1 -13 -16    0.28    0.08
  -1 -13 -16    0.47    0.10
  -1 -13 -16    0.43    0.13
  -1 -13 -16    0.35    0.07
  -1 -13 -17    0.35    0.08
  -1 -13 -17    0.27    0.10
  -1 -13 -17    0.32    0.07
  -1 -13 -17    0.39    0.10
  -1 -13 -17    0.25    0.07
  -1 -13 -18    0.96    0.12
  -1 -13 -18    0.96    0.11
  -1 -13 -18    0.92    0.10
  -1 -13 -18    0.92    0.12
  -1 -13 -18    1.03    0.19
  -1 -13 -19    2.15    0.17
  -1 -13 -19    2.16    0.17
  -1 -13 -19    2.10    0.15
  -1 -13 -19    2.14    0.17
  -1 -13 -20    0.45    0.09
  -1 -13 -20    0.29    0.08
  -1 -13 -20    0.46    0.09
  -1 -13 -20    0.38    0.07
  -1 -13 -21    0.79    0.09
  -1 -13 -21    0.78    0.10
  -1 -13 -21    0.76    0.11
  -1 -13 -21    0.91    0.11
  -1 -13 -22    4.40    0.24
  -1  13 -22    4.30    0.24
  -1 -13 -22    4.09    0.22
  -1 -13 -22    4.35    0.24
  -1 -13 -22    4.27    0.20
  -1  13 -23    0.77    0.11
  -1 -13 -23    0.77    0.11
  -1 -13 -23    0.63    0.10
  -1 -13 -23    0.96    0.11
  -1 -13 -24    0.35    0.08
  -1  13 -24    0.36    0.09
  -1 -13 -24    0.34    0.09
  -1 -13 -25    0.08    0.06
  -1  13 -25    0.07    0.06
  -1 -13 -25   -0.02    0.06
  -1 -13 -26    0.83    0.10
  -1  13 -26    1.07    0.12
  -1 -13 -26    0.86    0.10
  -1  13 -27    0.11    0.06
  -1 -13 -27    0.14    0.06
  -1 -13 -27    0.12    0.05
  -1  13 -28    0.04    0.06
  -1 -13 -28   -0.02    0.07
  -1  13 -29    0.32    0.07
  -1 -13 -29    0.46    0.08
  -1  13 -30    0.61    0.09
  -1  13 -31    0.05    0.05
  -1  13 -32    1.57    0.12
  -1  13 -33    1.38    0.11
  -1  13 -34    0.38    0.07
  -1  13 -35    3.20    0.14
  -1  13 -36    0.35    0.05
  -1  13 -37    0.15    0.03
   1  14 -35    0.24    0.06
   1  14 -34    1.07    0.08
   1  14 -33    0.47    0.06
   1  14 -32    0.36    0.06
   1  14 -31    0.38    0.06
   1  14 -30   -0.03    0.05
   1 -14 -30    0.06    0.05
   1 -14 -29    1.06    0.09
   1 -14 -29    0.99    0.10
   1  14 -29    1.10    0.10
   1 -14 -28    0.17    0.06
   1  14 -28    0.13    0.06
   1 -14 -28    0.17    0.05
   1  14 -27    0.85    0.10
   1 -14 -27    0.86    0.09
   1 -14 -27    0.80    0.10
   1  14 -26    0.01    0.05
   1 -14 -26   -0.07    0.06
   1 -14 -26   -0.08    0.06
   1  14 -25    0.10    0.07
   1 -14 -25    0.02    0.05
   1 -14 -25    0.06    0.05
   1 -14 -24    0.33    0.08
   1 -14 -24    0.36    0.08
   1  14 -24    0.34    0.09
   1 -14 -23    0.14    0.05
   1 -14 -23    0.25    0.07
   1 -14 -23    0.07    0.06
   1  14 -23    0.16    0.06
   1 -14 -22    1.83    0.15
   1 -14 -22    1.87    0.14
   1  14 -22    2.06    0.16
   1 -14 -22    2.05    0.16
   1  14 -21    0.77    0.11
   1 -14 -21    0.81    0.10
   1 -14 -21    0.74    0.10
   1 -14 -21    0.80    0.10
   1  14 -20    0.08    0.07
   1 -14 -20   -0.02    0.06
   1 -14 -20    0.06    0.05
   1 -14 -20   -0.01    0.06
   1 -14 -19    2.16    0.17
   1  14 -19    1.86    0.16
   1 -14 -19    1.73    0.15
   1 -14 -19    1.86    0.15
   1 -14 -18    1.94    0.17
   1 -14 -18    2.01    0.16
   1  14 -18    1.88    0.16
   1 -14 -18    2.05    0.16
   1 -14 -17    2.92    0.19
   1 -14 -17    2.95    0.19
   1 -14 -17    3.13    0.20
   1  14 -17    2.94    0.20
   1 -14 -17    3.12    0.19
   1 -14 -16    1.16    0.14
   1 -14 -16    1.01    0.11
   1 -14 -16    1.18    0.12
   1 -14 -16    1.17    0.12
   1 -14 -15    1.07    0.13
   1 -14 -15    1.14    0.12
   1 -14 -15    1.05    0.12
   1 -14 -15    1.17    0.12
   1 -14 -14    4.52    0.24
   1 -14 -14    4.26    0.20
   1 -14 -14    4.46    0.23
   1 -14 -14    4.18    0.22
   1 -14 -14    4.34    0.24
   1 -14 -13    3.50    0.21
   1 -14 -13    3.77    0.23
   1 -14 -13    3.63    0.21
   1 -14 -13    3.62    0.19
   1 -14 -13    3.63    0.31
   1 -14 -13    3.82    0.21
   1 -14 -12    2.04    0.18
   1 -14 -12    2.30    0.26
   1 -14 -12    2.10    0.15
   1 -14 -12    2.08    0.17
   1 -14 -12    2.20    0.17
   1 -14 -12    2.17    0.16
   1 -14 -11    4.53    0.22
   1 -14 -11    4.52    0.23
   1 -14 -11    4.61    0.24
   1 -14 -11    4.48    0.35
   1 -14 -11    4.93    0.23
   1 -14 -11    4.22    0.24
   1 -14 -10    1.69    0.22
   1 -14 -10    1.57    0.15
   1 -14 -10    1.24    0.12
   1 -14 -10    1.49    0.14
   1 -14 -10    1.49    0.16
   1 -14 -10    1.59    0.13
  -1 -14  10    1.46    0.20
   1 -14  -9    1.15    0.12
   1 -14  -9    1.27    0.14
   1 -14  -9    1.44    0.13
  -1 -14   9    1.51    0.20
   1 -14  -9    1.35    0.13
   1 -14  -9    1.13    0.20
   1 -14  -8    1.18    0.13
   1 -14  -8    1.11    0.12
  -1 -14   8    1.37    0.19
   1 -14  -8    1.28    0.20
   1 -14  -8    1.01    0.11
   1 -14  -8    1.12    0.11
   1 -14  -7    8.05    0.29
   1 -14  -7    7.82    0.46
   1 -14  -7    8.25    0.33
  -1 -14   7    8.14    0.42
   1 -14  -7    7.99    0.32
  -1 -14   6    2.93    0.28
   1 -14  -6    2.77    0.29
   1 -14  -5    0.44    0.14
  -1 -14   5    0.40    0.14
  -1 -14   4    0.35    0.11
  -1 -14   3    0.52    0.13
  -1 -14   2    0.00    0.06
  -1 -14   1    4.55    0.33
  -1 -14   0    0.26    0.11
  -1 -14  -1    4.39    0.31
  -1 -14  -2   10.21    0.47
  -1 -14  -3    5.12    0.34
  -1 -14  -5    1.31    0.21
  -1 -14  -6    0.10    0.09
  -1 -14  -7    0.00    0.05
   1 -14   7    0.06    0.06
  -1 -14  -7    0.00    0.06
  -1 -14  -7    0.05    0.06
  -1 -14  -7    0.20    0.11
  -1 -14  -7    0.01    0.05
  -1 -14  -8    1.20    0.13
  -1 -14  -8    1.10    0.11
  -1 -14  -8    0.99    0.12
   1 -14   8    1.11    0.11
  -1 -14  -8    0.91    0.12
  -1 -14  -8    1.02    0.18
  -1 -14  -9    2.83    0.18
   1 -14   9    2.67    0.17
  -1 -14  -9    2.38    0.26
  -1 -14  -9    2.57    0.18
  -1 -14  -9    2.63    0.19
  -1 -14  -9    2.64    0.18
  -1 -14 -10    5.24    0.26
  -1 -14 -10    5.22    0.26
  -1 -14 -10    5.49    0.24
   1 -14  10    5.71    0.25
  -1 -14 -10    5.15    0.26
  -1 -14 -10    5.14    0.38
  -1 -14 -11    3.07    0.30
  -1 -14 -11    2.93    0.20
  -1 -14 -11    2.97    0.20
  -1 -14 -11    2.87    0.20
   1 -14  11    3.01    0.18
  -1 -14 -11    3.00    0.19
  -1 -14 -12   13.48    0.41
  -1 -14 -12   13.53    0.41
  -1 -14 -12   13.43    0.38
  -1 -14 -12   12.77    0.58
  -1 -14 -13    2.35    0.16
  -1 -14 -13    2.08    0.17
  -1 -14 -13    2.37    0.18
  -1 -14 -14    0.96    0.10
  -1 -14 -14    1.16    0.13
  -1 -14 -14    1.03    0.13
  -1 -14 -15    0.65    0.10
  -1 -14 -15    0.75    0.12
  -1 -14 -15    0.71    0.11
  -1 -14 -15    0.62    0.08
  -1 -14 -16    3.52    0.21
  -1 -14 -16    3.45    0.19
  -1 -14 -16    3.74    0.22
  -1 -14 -16    3.60    0.21
  -1 -14 -17    0.01    0.06
  -1 -14 -17    0.02    0.05
  -1 -14 -17    0.00    0.06
  -1 -14 -17    0.00    0.05
  -1 -14 -18    0.96    0.11
  -1 -14 -18    0.94    0.12
  -1 -14 -18    0.78    0.11
  -1 -14 -18    0.88    0.10
  -1 -14 -19    1.03    0.12
  -1 -14 -19    1.01    0.11
  -1 -14 -19    1.15    0.13
  -1 -14 -19    1.16    0.14
  -1 -14 -20    2.31    0.17
  -1 -14 -20    2.46    0.17
  -1 -14 -20    2.35    0.14
  -1 -14 -20    2.26    0.17
  -1  14 -20    2.45    0.18
  -1  14 -21    5.85    0.27
  -1 -14 -21    6.38    0.28
  -1 -14 -21    6.15    0.23
  -1 -14 -21    6.11    0.26
  -1 -14 -22    0.48    0.08
  -1 -14 -22    0.40    0.08
  -1  14 -22    0.61    0.10
  -1 -14 -23   -0.06    0.07
  -1 -14 -23   -0.01    0.06
  -1  14 -23    0.06    0.06
  -1 -14 -24    1.07    0.11
  -1  14 -24    1.20    0.12
  -1 -14 -24    1.03    0.11
  -1 -14 -25    0.15    0.07
  -1  14 -25    0.10    0.07
  -1 -14 -25    0.07    0.05
  -1 -14 -26    0.32    0.08
  -1  14 -26    0.37    0.08
  -1 -14 -26    0.40    0.07
  -1  14 -27    0.07    0.05
  -1 -14 -27    0.06    0.04
  -1 -14 -28    0.00    0.04
  -1  14 -28    0.02    0.05
  -1  14 -29    0.76    0.09
  -1  14 -30    0.01    0.05
  -1  14 -31    0.40    0.06
  -1  14 -32    0.20    0.05
  -1  14 -33    0.00    0.04
  -1  14 -34    1.31    0.08
  -1  14 -35    0.12    0.03
   1  15 -32    1.82    0.09
   1  15 -31   -0.01    0.03
   1  15 -30    0.27    0.05
   1  15 -29    0.63    0.07
   1 -15 -29    0.57    0.06
   1  15 -28    0.40    0.06
   1 -15 -28    0.32    0.05
   1  15 -27    1.36    0.11
   1 -15 -27    1.37    0.10
   1 -15 -26    1.59    0.11
   1 -15 -26    1.47    0.11
   1  15 -26    1.59    0.12
   1  15 -25    0.49    0.08
   1 -15 -25    0.46    0.07
   1 -15 -25    0.36    0.07
   1 -15 -24    0.05    0.04
   1  15 -24    0.09    0.05
   1 -15 -24    0.19    0.06
   1  15 -23    0.43    0.08
   1 -15 -23    0.38    0.07
   1 -15 -23    0.41    0.07
   1 -15 -22    0.08    0.06
   1 -15 -22    0.14    0.06
   1 -15 -22    0.12    0.06
   1  15 -22    0.05    0.06
   1 -15 -21    0.00    0.04
   1 -15 -21    0.00    0.05
   1  15 -21    0.01    0.05
   1 -15 -21   -0.02    0.05
   1 -15 -20    0.08    0.05
   1 -15 -20    0.02    0.05
   1 -15 -20    0.07    0.06
   1  15 -20    0.05    0.06
   1 -15 -19    0.08    0.05
   1 -15 -19    0.15    0.06
   1  15 -19    0.12    0.05
   1 -15 -19    0.17    0.06
   1 -15 -18    0.02    0.06
   1 -15 -18    0.11    0.06
   1 -15 -18    0.03    0.05
   1  15 -18    0.15    0.06
   1 -15 -17    0.78    0.10
   1 -15 -17    0.68    0.09
   1 -15 -17    0.73    0.10
   1  15 -17    0.74    0.10
   1 -15 -16    0.78    0.10
   1 -15 -16    0.74    0.10
   1  15 -16    0.74    0.10
   1 -15 -16    0.83    0.10
   1 -15 -15    4.90    0.24
   1 -15 -15    4.74    0.24
   1 -15 -15    4.75    0.20
   1  15 -15    4.86    0.23
   1  15 -14    1.55    0.14
   1 -15 -14    1.29    0.14
   1 -15 -14    1.32    0.13
   1 -15 -14    1.23    0.11
   1 -15 -13    0.07    0.06
   1 -15 -13    0.13    0.08
   1 -15 -13   -0.09    0.06
   1 -15 -13    0.01    0.06
   1 -15 -12    2.70    0.19
   1 -15 -12    2.53    0.15
   1 -15 -12    2.58    0.16
   1 -15 -12    2.74    0.18
   1 -15 -12    2.52    0.17
   1 -15 -11    0.06    0.05
   1 -15 -11    0.00    0.06
   1 -15 -11   -0.02    0.06
   1 -15 -11    0.05    0.07
   1 -15 -11   -0.01    0.05
   1 -15 -10    0.32    0.06
   1 -15 -10    0.53    0.09
   1 -15 -10    0.60    0.09
   1 -15 -10    0.57    0.10
   1 -15 -10    0.38    0.07
   1 -15  -9    0.55    0.09
   1 -15  -9    0.53    0.09
   1 -15  -9    0.50    0.09
   1 -15  -9    0.62    0.11
   1 -15  -8    0.08    0.05
   1 -15  -8    0.06    0.06
  -1 -15   8    0.02    0.05
   1 -15  -8    0.05    0.06
   1 -15  -8    0.02    0.06
   1 -15  -7    0.32    0.08
   1 -15  -7    0.15    0.06
   1 -15  -7    0.18    0.06
   1 -15  -7    0.21    0.07
  -1 -15   7    0.19    0.06
   1 -15  -6    0.06    0.07
   1 -15  -6   -0.02    0.06
   1 -15  -6   -0.04    0.07
   1 -15  -6   -0.06    0.06
  -1 -15   6    0.04    0.05
   1 -15  -5    3.67    0.21
  -1 -15   5    3.72    0.20
   1 -15  -5    3.80    0.20
   1 -15  -5    4.01    0.22
   1 -15  -5    3.78    0.21
   1 -15  -4    0.24    0.08
   1 -15  -4    0.17    0.07
   1 -15  -4    0.34    0.11
   1 -15  -4    0.33    0.08
  -1 -15   4    0.46    0.10
  -1 -15   3    4.77    0.23
   1 -15  -3    5.13    0.25
   1 -15  -3    5.16    0.25
   1 -15  -3    4.74    0.22
   1 -15  -3    5.11    0.25
   1 -15  -2    1.19    0.12
   1 -15  -2    1.23    0.12
  -1 -15   2    1.63    0.16
   1 -15  -2    1.17    0.13
   1 -15  -2    1.36    0.13
  -1 -15   2    1.69    0.15
   1 -15  -1   -0.07    0.06
  -1 -15   1    0.16    0.07
  -1 -15   1    0.02    0.08
   1 -15  -1   -0.11    0.06
  -1 -15   1   -0.02    0.05
   1 -15  -1    0.02    0.08
   1 -15   0    2.86    0.20
  -1 -15   0    2.94    0.19
  -1 -15   0    2.98    0.18
  -1 -15   0    3.23    0.19
   1 -15   0    3.25    0.19
  -1 -15   0    3.16    0.19
   1 -15   0    3.07    0.19
  -1 -15  -1    4.76    0.24
   1 -15   1    4.48    0.23
  -1 -15  -1    4.63    0.24
  -1 -15  -1    4.67    0.23
  -1 -15  -1    4.83    0.24
   1 -15   1    4.50    0.23
  -1 -15  -2    2.82    0.19
  -1 -15  -2    2.64    0.18
  -1 -15  -2    2.66    0.18
   1 -15   2    2.88    0.20
   1 -15   2    2.61    0.17
  -1 -15  -2    2.77    0.18
  -1 -15  -3    5.15    0.25
   1 -15   3    5.04    0.24
  -1 -15  -3    5.18    0.24
  -1 -15  -3    5.18    0.25
  -1 -15  -3    5.31    0.25
  -1 -15  -4    1.40    0.15
  -1 -15  -4    1.76    0.15
   1 -15   4    1.47    0.14
  -1 -15  -4    1.41    0.13
  -1 -15  -4    1.49    0.15
  -1 -15  -5    2.30    0.17
  -1 -15  -5    2.29    0.17
   1 -15   5    2.32    0.17
  -1 -15  -5    2.44    0.17
  -1 -15  -5    2.39    0.17
  -1 -15  -6    0.80    0.11
  -1 -15  -6    0.75    0.10
  -1 -15  -6    0.73    0.10
   1 -15   6    0.80    0.10
  -1 -15  -6    0.84    0.10
  -1 -15  -7    1.25    0.13
  -1 -15  -7    1.30    0.14
  -1 -15  -7    1.34    0.13
  -1 -15  -7    1.30    0.13
   1 -15   7    1.38    0.13
  -1 -15  -8    2.28    0.18
  -1 -15  -8    2.24    0.17
  -1 -15  -8    2.50    0.18
  -1 -15  -8    2.49    0.17
   1 -15   8    2.27    0.16
   1 -15   9    0.31    0.08
  -1 -15  -9    0.22    0.09
  -1 -15  -9    0.31    0.08
  -1 -15  -9    0.35    0.08
  -1 -15  -9    0.25    0.08
   1 -15  10    0.54    0.09
  -1 -15 -10    0.42    0.09
  -1 -15 -10    0.40    0.08
  -1 -15 -10    0.48    0.09
  -1 -15 -11    3.62    0.19
  -1 -15 -11    3.41    0.20
   1 -15  11    3.62    0.19
  -1 -15 -11    3.65    0.21
  -1 -15 -12    0.02    0.05
  -1 -15 -12    0.12    0.07
  -1 -15 -12    0.12    0.06
  -1 -15 -13    2.93    0.19
  -1 -15 -13    2.79    0.16
  -1 -15 -13    3.00    0.19
  -1 -15 -14    1.50    0.14
  -1 -15 -14    1.53    0.14
  -1 -15 -14    1.33    0.11
  -1 -15 -15    0.09    0.06
  -1 -15 -15    0.06    0.05
  -1 -15 -15    0.17    0.08
  -1 -15 -16    1.82    0.13
  -1 -15 -16    1.62    0.14
  -1 -15 -16    2.01    0.15
  -1 -15 -16    2.17    0.16
  -1 -15 -17    0.18    0.06
  -1 -15 -17    0.14    0.06
  -1 -15 -17    0.10    0.06
  -1 -15 -17    0.12    0.05
  -1  15 -18    0.71    0.10
  -1 -15 -18    0.81    0.10
  -1 -15 -18    0.81    0.11
  -1 -15 -18    0.64    0.09
  -1 -15 -18    0.69    0.08
  -1 -15 -19    0.95    0.11
  -1 -15 -19    0.95    0.10
  -1 -15 -19    0.78    0.09
  -1  15 -19    0.89    0.11
  -1 -15 -20    0.42    0.08
  -1 -15 -20    0.36    0.08
  -1 -15 -20    0.57    0.08
  -1  15 -20    0.41    0.09
  -1 -15 -21   -0.02    0.06
  -1  15 -21    0.01    0.05
  -1  15 -22    2.58    0.16
  -1 -15 -22    2.80    0.16
  -1 -15 -22    2.96    0.15
  -1  15 -23    0.06    0.06
  -1 -15 -23    0.05    0.05
  -1  15 -24    0.29    0.07
  -1 -15 -24    0.25    0.06
  -1 -15 -25    0.45    0.07
  -1  15 -25    0.32    0.07
  -1  15 -26    0.13    0.05
  -1 -15 -26    0.10    0.05
  -1 -15 -27    0.88    0.08
  -1  15 -27    0.77    0.09
  -1 -15 -28    0.17    0.05
  -1  15 -28    0.11    0.05
  -1  15 -29    0.26    0.05
  -1  15 -30    0.06    0.04
  -1  15 -31    0.10    0.04
  -1  15 -32    0.21    0.04
   1  16 -29    0.04    0.03
   1  16 -28    1.37    0.08
   1 -16 -28    1.49    0.08
   1  16 -27    1.19    0.08
   1 -16 -27    1.33    0.08
   1  16 -26    0.06    0.04
   1 -16 -26    0.01    0.03
   1 -16 -25    0.01    0.04
   1  16 -25   -0.04    0.04
   1  16 -24    0.65    0.07
   1 -16 -24    0.72    0.08
   1  16 -23   -0.02    0.04
   1 -16 -23    0.06    0.04
   1 -16 -22    0.58    0.08
   1  16 -22    0.61    0.08
   1  16 -21    1.11    0.10
   1 -16 -21    1.09    0.10
   1 -16 -20   -0.01    0.05
   1  16 -20    0.08    0.05
   1 -16 -19    1.49    0.12
   1  16 -19    1.59    0.12
   1 -16 -19    1.41    0.12
   1 -16 -19    1.52    0.12
   1  16 -18    0.45    0.07
   1 -16 -18    0.57    0.09
   1 -16 -18    0.39    0.07
   1 -16 -18    0.56    0.08
   1 -16 -17    1.46    0.12
   1  16 -17    1.46    0.12
   1 -16 -17    1.34    0.12
   1 -16 -16    1.04    0.11
   1 -16 -16    0.91    0.10
   1  16 -16    0.92    0.10
   1 -16 -15    0.43    0.06
   1 -16 -15    0.36    0.08
   1 -16 -15    0.57    0.09
   1 -16 -14    0.03    0.06
   1 -16 -14   -0.06    0.05
   1 -16 -14   -0.01    0.06
   1 -16 -13    1.26    0.12
   1 -16 -13    1.14    0.10
   1 -16 -13    1.12    0.12
   1 -16 -12   -0.04    0.05
   1 -16 -12   -0.04    0.06
   1 -16 -12    0.01    0.05
   1 -16 -11    2.33    0.16
   1 -16 -11    2.39    0.16
   1 -16 -11    2.19    0.13
   1 -16 -10    0.31    0.07
   1 -16 -10    0.33    0.06
   1 -16 -10    0.23    0.07
   1 -16 -10    0.30    0.08
   1 -16  -9    0.04    0.06
   1 -16  -9    0.04    0.05
   1 -16  -9   -0.09    0.06
   1 -16  -9    0.07    0.06
   1 -16  -8    0.05    0.05
   1 -16  -8    0.10    0.06
   1 -16  -8    0.00    0.05
   1 -16  -8   -0.14    0.07
  -1 -16   8    0.02    0.04
   1 -16  -7    0.36    0.07
   1 -16  -7    0.41    0.08
  -1 -16   7    0.46    0.07
   1 -16  -7    0.35    0.07
   1 -16  -7    0.38    0.08
  -1 -16   6    0.03    0.05
   1 -16  -6   -0.07    0.06
   1 -16  -6   -0.08    0.07
   1 -16  -6   -0.02    0.05
   1 -16  -6   -0.05    0.06
   1 -16  -5    0.15    0.08
   1 -16  -5    0.06    0.05
   1 -16  -5    0.03    0.06
  -1 -16   5    0.06    0.06
   1 -16  -5    0.07    0.05
  -1 -16   5    0.09    0.06
   1 -16  -4    1.85    0.14
  -1 -16   4    1.79    0.14
   1 -16  -4    1.94    0.15
   1 -16  -4    1.74    0.15
   1 -16  -4    1.75    0.15
  -1 -16   4    1.95    0.15
   1 -16  -3    3.10    0.18
  -1 -16   3    2.96    0.18
  -1 -16   3    3.18    0.18
   1 -16  -3    3.35    0.19
   1 -16  -3    2.94    0.19
   1 -16  -3    3.08    0.18
  -1 -16   2    0.76    0.11
   1 -16  -2    0.71    0.10
   1 -16  -2    0.62    0.09
   1 -16  -2    0.78    0.10
  -1 -16   2    0.99    0.11
   1 -16  -2    0.73    0.11
   1 -16  -1    0.72    0.10
   1 -16  -1    0.71    0.09
   1 -16  -1    0.71    0.09
  -1 -16   1    0.78    0.10
  -1 -16   1    0.65    0.09
  -1 -16   1    0.74    0.10
  -1 -16   0    1.22    0.12
   1 -16   0    1.16    0.12
  -1 -16   0    1.06    0.11
   1 -16   0    1.14    0.11
   1 -16   0    1.11    0.12
  -1 -16   0    1.04    0.12
  -1 -16  -1    0.04    0.05
  -1 -16  -1    0.06    0.05
  -1 -16  -1    0.07    0.07
   1 -16   1    0.02    0.05
   1 -16   1    0.09    0.06
   1 -16   1   -0.02    0.06
  -1 -16  -1    0.11    0.06
  -1 -16  -2    0.30    0.07
   1 -16   2    0.38    0.08
   1 -16   2    0.44    0.08
  -1 -16  -2    0.41    0.08
  -1 -16  -2    0.27    0.07
   1 -16   2    0.33    0.07
  -1 -16  -2    0.27    0.07
  -1 -16  -3    1.38    0.13
  -1 -16  -3    1.28    0.13
  -1 -16  -3    1.40    0.13
   1 -16   3    1.26    0.13
  -1 -16  -3    1.25    0.12
   1 -16   3    1.18    0.12
   1 -16   4    1.18    0.12
  -1 -16  -4    1.27    0.12
   1 -16   4    1.08    0.12
  -1 -16  -4    1.32    0.13
  -1 -16  -4    1.20    0.12
  -1 -16  -4    1.21    0.12
   1 -16   5    0.46    0.08
  -1 -16  -5    0.46    0.08
  -1 -16  -5    0.44    0.08
  -1 -16  -5    0.45    0.08
  -1 -16  -5    0.59    0.09
   1 -16   6    0.00    0.05
  -1 -16  -6    0.02    0.06
  -1 -16  -6   -0.04    0.06
  -1 -16  -6   -0.05    0.06
  -1 -16  -6    0.03    0.05
   1 -16   7    0.07    0.05
  -1 -16  -7    0.00    0.06
  -1 -16  -7    0.09    0.07
  -1 -16  -7    0.09    0.06
  -1 -16  -8    1.31    0.12
  -1 -16  -8    1.19    0.12
   1 -16   8    1.34    0.12
  -1 -16  -8    1.35    0.13
  -1 -16  -9    0.24    0.07
  -1 -16  -9    0.17    0.07
   1 -16   9    0.13    0.05
  -1 -16  -9    0.18    0.07
  -1 -16 -10    0.01    0.06
  -1 -16 -10    0.07    0.07
  -1 -16 -10    0.05    0.05
   1 -16  10    0.02    0.05
  -1 -16 -11    0.94    0.11
   1 -16  11    0.87    0.10
  -1 -16 -11    1.05    0.12
  -1 -16 -11    0.80    0.09
  -1 -16 -12    4.15    0.21
  -1 -16 -12    3.87    0.21
  -1 -16 -12    3.55    0.17
   1 -16  12    3.63    0.18
  -1 -16 -13    0.07    0.05
  -1 -16 -13    0.21    0.08
  -1 -16 -13    0.08    0.05
  -1 -16 -14    5.35    0.21
  -1 -16 -14    5.71    0.24
  -1 -16 -14    5.92    0.25
  -1 -16 -15   -0.04    0.06
  -1 -16 -15    0.10    0.07
  -1 -16 -15    0.03    0.04
  -1  16 -15    0.08    0.06
  -1  16 -16    0.52    0.09
  -1 -16 -16    0.56    0.07
  -1 -16 -16    0.62    0.09
  -1 -16 -17    0.13    0.06
  -1  16 -17    0.17    0.06
  -1 -16 -17    0.20    0.05
  -1 -16 -18    2.67    0.16
  -1  16 -18    2.58    0.16
  -1 -16 -18    2.62    0.13
  -1  16 -19   -0.04    0.05
  -1 -16 -19    0.03    0.06
  -1 -16 -20    1.99    0.13
  -1 -16 -20    2.12    0.12
  -1  16 -20    1.84    0.13
  -1 -16 -21    0.14    0.05
  -1  16 -21    0.21    0.06
  -1  16 -22    0.40    0.07
  -1 -16 -22    0.30    0.06
  -1  16 -23   -0.02    0.05
  -1 -16 -23    0.04    0.04
  -1 -16 -24    0.56    0.07
  -1  16 -24    0.44    0.06
  -1  16 -25    1.07    0.09
  -1 -16 -25    1.17    0.09
  -1  16 -26    0.26    0.05
  -1  16 -27    0.80    0.07
  -1  16 -28   -0.03    0.03
  -1  16 -29    0.91    0.06
   1 -17 -25    0.84    0.06
  -1 -17  25    0.75    0.05
  -1 -17  24    1.63    0.08
   1 -17 -24    1.66    0.09
   1  17 -24    1.41    0.07
   1  17 -23    1.08    0.07
   1 -17 -23    1.23    0.08
  -1 -17  23    1.15    0.07
   1  17 -22    2.21    0.10
   1 -17 -22    2.43    0.12
   1 -17 -21    1.03    0.08
   1  17 -21    0.98    0.07
   1 -17 -20    0.68    0.07
   1  17 -20    0.69    0.07
   1  17 -19    0.01    0.03
   1 -17 -19    0.05    0.04
   1 -17 -18    0.08    0.04
   1 -17 -17    0.79    0.08
   1 -17 -16    0.20    0.06
   1 -17 -16    0.13    0.05
   1 -17 -15   -0.01    0.05
   1 -17 -15    0.05    0.05
   1 -17 -14    0.34    0.07
   1 -17 -14    0.34    0.06
   1 -17 -13    0.02    0.04
   1 -17 -13   -0.01    0.04
   1 -17 -13    0.01    0.05
   1 -17 -12    1.40    0.12
  -1 -17  12    1.24    0.11
   1 -17 -12    1.42    0.12
   1 -17 -12    1.17    0.09
   1 -17 -11   -0.01    0.05
   1 -17 -11    0.05    0.05
   1 -17 -11    0.03    0.05
  -1 -17  11    0.05    0.05
   1 -17 -10    0.76    0.08
   1 -17 -10    0.84    0.10
  -1 -17  10    0.89    0.10
   1 -17 -10    0.88    0.10
  -1 -17   9    0.06    0.05
   1 -17  -9   -0.14    0.06
   1 -17  -9   -0.01    0.05
   1 -17  -9    0.02    0.05
   1 -17  -8    0.02    0.05
  -1 -17   8   -0.02    0.05
  -1 -17   8    0.02    0.05
   1 -17  -8   -0.06    0.05
   1 -17  -8    0.01    0.06
   1 -17  -7    0.22    0.06
  -1 -17   7    0.17    0.05
   1 -17  -7    0.25    0.07
   1 -17  -7    0.25    0.06
  -1 -17   7    0.27    0.07
   1 -17  -6    1.02    0.11
  -1 -17   6    1.06    0.11
  -1 -17   6    0.98    0.10
   1 -17  -6    1.04    0.11
   1 -17  -6    1.13    0.11
   1 -17  -6    1.05    0.10
  -1 -17   5    1.32    0.11
   1 -17  -5    1.35    0.12
   1 -17  -5    1.17    0.12
   1 -17  -5    1.34    0.12
   1 -17  -5    1.17    0.10
  -1 -17   5    1.45    0.12
   1 -17  -4    0.17    0.06
  -1 -17   4    0.33    0.07
   1 -17  -4    0.14    0.06
  -1 -17   4    0.22    0.07
   1 -17  -4    0.19    0.06
   1 -17  -4    0.14    0.06
   1 -17  -3    0.00    0.05
  -1 -17   3   -0.11    0.06
   1 -17  -3    0.05    0.05
  -1 -17   3    0.15    0.06
   1 -17  -3    0.12    0.05
   1 -17  -3    0.02    0.04
   1 -17  -2    0.09    0.06
  -1 -17   2   -0.04    0.06
  -1 -17   2    0.11    0.05
   1 -17  -2    0.00    0.04
   1 -17  -2    0.08    0.05
  -1 -17   1    0.04    0.06
   1 -17  -1    0.05    0.05
  -1 -17   1    0.07    0.05
   1 -17  -1    0.10    0.07
   1 -17  -1    0.04    0.05
  -1 -17   0    0.76    0.09
   1 -17   0    0.63    0.08
  -1 -17   0    0.64    0.08
  -1 -17   0    0.66    0.09
   1 -17   0    0.68    0.09
   1 -17   0    0.62    0.08
  -1 -17  -1    0.34    0.07
   1 -17   1    0.30    0.07
   1 -17   1    0.28    0.08
   1 -17   1    0.30    0.07
  -1 -17  -1    0.36    0.07
  -1 -17  -1    0.28    0.07
  -1 -17  -2    2.14    0.14
  -1 -17  -2    2.00    0.14
   1 -17   2    2.15    0.14
   1 -17   2    2.17    0.14
  -1 -17  -2    1.94    0.14
  -1 -17  -3    1.42    0.12
  -1 -17  -3    1.49    0.12
  -1 -17  -3    1.47    0.12
   1 -17   3    1.42    0.13
   1 -17   3    1.37    0.12
  -1 -17  -4    1.33    0.11
  -1 -17  -4    1.54    0.13
   1 -17   4    1.29    0.11
   1 -17   4    1.42    0.12
  -1 -17  -4    1.50    0.13
  -1 -17  -5    0.26    0.06
  -1 -17  -5    0.30    0.07
   1 -17   5    0.31    0.07
  -1 -17  -5    0.33    0.07
   1 -17   5    0.27    0.06
  -1 -17  -6    0.02    0.05
   1 -17   6   -0.03    0.05
   1 -17   6   -0.04    0.05
  -1 -17  -6    0.06    0.05
  -1 -17  -7    0.32    0.07
  -1 -17  -7    0.37    0.07
   1 -17   7    0.32    0.06
  -1 -17  -7    0.45    0.08
   1 -17   7    0.28    0.07
   1 -17   8   -0.01    0.04
  -1 -17  -8   -0.07    0.06
  -1 -17  -8    0.02    0.04
  -1 -17  -8   -0.02    0.05
   1 -17   8    0.03    0.05
  -1 -17  -9   -0.03    0.06
   1 -17   9    0.11    0.05
  -1 -17  -9    0.15    0.05
  -1 -17  -9    0.17    0.06
   1 -17   9    0.17    0.07
  -1 -17 -10    1.55    0.12
  -1 -17 -10    1.56    0.12
  -1 -17 -10    1.19    0.10
   1 -17  10    1.33    0.10
  -1 -17 -11    0.65    0.07
   1 -17  11    0.88    0.08
  -1 -17 -11    0.96    0.10
  -1  17 -12    0.67    0.09
  -1 -17 -12    0.66    0.07
  -1 -17 -12    0.80    0.10
  -1  17 -13    5.41    0.20
  -1 -17 -13    5.32    0.19
  -1 -17 -14    0.29    0.07
  -1 -17 -14    0.23    0.05
  -1  17 -14    0.29    0.06
  -1  17 -15    4.90    0.19
  -1 -17 -15    4.74    0.17
  -1  17 -16    2.23    0.13
  -1 -17 -16    2.25    0.12
  -1 -17 -17    1.61    0.10
  -1  17 -17    1.48    0.11
  -1 -17 -17    1.74    0.12
  -1 -17 -18    0.30    0.07
  -1 -17 -18    0.37    0.06
  -1 -17 -19    1.37    0.11
  -1  17 -19    1.05    0.09
  -1  17 -20    1.39    0.10
  -1 -17 -20    1.71    0.11
  -1  17 -21    0.01    0.04
  -1 -17 -21    0.17    0.05
  -1  17 -22    0.32    0.05
  -1 -17 -22    0.37    0.06
  -1  17 -23    1.02    0.07
  -1  17 -24    0.07    0.03
  -1  17 -25    0.09    0.03
  -1 -18  21    1.73    0.07
   1 -18 -20    0.36    0.05
  -1 -18  20    0.20    0.03
  -1 -18  19    0.14    0.03
   1 -18 -19    0.23    0.05
   1 -18 -18    0.36    0.05
  -1 -18  18    0.22    0.04
   1 -18 -17    0.14    0.04
  -1 -18  17    0.03    0.03
   1 -18 -16    1.59    0.10
  -1 -18  16    1.42    0.09
  -1 -18  15   -0.02    0.03
   1 -18 -15    0.12    0.05
  -1 -18  14    0.05    0.04
   1 -18 -14    0.06    0.04
   1 -18 -13    2.51    0.13
  -1 -18  13    2.22    0.12
  -1 -18  12    1.09    0.09
   1 -18 -12    1.08    0.09
   1 -18 -11    0.28    0.05
  -1 -18  11    0.27    0.06
   1 -18 -11    0.43    0.07
   1 -18 -10    0.47    0.05
   1 -18 -10    0.54    0.07
  -1 -18  10    0.64    0.08
   1 -18 -10    0.60    0.07
  -1 -18   9    2.87    0.14
   1 -18  -9    2.54    0.12
   1 -18  -9    3.02    0.15
   1 -18  -9    2.96    0.15
  -1 -18   8    1.04    0.10
   1 -18  -8    0.94    0.09
   1 -18  -8    0.96    0.09
   1 -18  -7   -0.05    0.04
  -1 -18   7    0.17    0.06
   1 -18  -7    0.15    0.06
   1 -18  -7    0.07    0.06
   1 -18  -6    2.04    0.12
  -1 -18   6    1.80    0.12
   1 -18  -6    1.58    0.10
   1 -18  -6    1.88    0.12
  -1 -18   5    2.18    0.13
   1 -18  -5    2.22    0.13
   1 -18  -5    2.17    0.12
   1 -18  -5    1.79    0.11
   1 -18  -4    0.22    0.05
  -1 -18   4    0.23    0.06
   1 -18  -4    0.25    0.06
   1 -18  -4    0.16    0.06
   1 -18  -3    0.06    0.05
   1 -18  -3   -0.02    0.04
  -1 -18   3    0.01    0.05
  -1 -18   2    0.34    0.06
   1 -18  -2    0.36    0.06
   1 -18  -2    0.31    0.06
  -1 -18   1    0.34    0.06
   1 -18  -1    0.35    0.06
   1 -18  -1    0.44    0.07
  -1 -18   0    0.09    0.05
   1 -18   0    0.04    0.04
   1 -18   0    0.00    0.04
   1 -18   0    0.06    0.05
   1 -18   1    0.29    0.05
  -1 -18  -1    0.37    0.06
   1 -18   1    0.33    0.06
  -1 -18  -2    0.03    0.04
   1 -18   2    0.01    0.04
   1 -18   2    0.01    0.04
   1 -18   3    0.18    0.05
  -1 -18  -3    0.20    0.05
   1 -18   3    0.24    0.06
   1 -18   4   -0.02    0.04
  -1 -18  -4    0.05    0.04
   1 -18   4    0.03    0.04
  -1 -18  -5   -0.07    0.05
   1 -18   5    0.00    0.04
   1 -18   5   -0.08    0.05
  -1 -18  -6    0.04    0.04
   1 -18   6    0.21    0.06
   1 -18   6    0.19    0.05
  -1 -18  -7    0.34    0.05
   1 -18   7    0.48    0.07
   1 -18   7    0.49    0.06
   1 -18   8    0.18    0.05
  -1 -18  -8    0.26    0.07
  -1 -18  -8    0.10    0.04
   1 -18   8    0.22    0.05
  -1 -18  -9    0.17    0.06
   1 -18   9    0.12    0.04
  -1 -18  -9    0.03    0.04
   1 -18   9    0.15    0.05
   1 -18  10    0.14    0.05
  -1 -18 -10    0.06    0.04
   1 -18  10    0.03    0.03
  -1 -18 -11    1.88    0.10
   1 -18  11    1.98    0.11
  -1 -18 -12    1.27    0.10
  -1 -18 -12    0.95    0.08
   1 -18  12    1.14    0.09
  -1 -18 -13    0.75    0.06
   1 -18  13    0.89    0.08
   1 -18  14    1.01    0.08
  -1 -18 -14    1.19    0.10
  -1 -18 -14    1.07    0.08
  -1 -18 -15    1.83    0.09
   1 -18  15    2.04    0.10
   1 -18  16    0.19    0.04
  -1  18 -17    1.04    0.07
   1 -18  17    1.23    0.08
   1 -18  18    0.08    0.03
   1 -18  19    0.65    0.05
   1 -18  20    0.89    0.06
   1 -18  21    0.29    0.03
  -1 -19  15    0.02    0.02
  -1 -19  14    0.05    0.03
  -1 -19  13    1.54    0.08
  -1 -19  12    0.09    0.03
  -1 -19  11    0.12    0.04
  -1 -19  10    0.99    0.07
  -1 -19   9    0.41    0.05
  -1 -19   8    0.57    0.06
   1 -19  -8    0.43    0.04
   1 -19  -7    0.01    0.03
  -1 -19   7    0.06    0.04
   1 -19  -6    0.26    0.04
  -1 -19   6    0.31    0.05
  -1 -19   5    0.07    0.04
   1 -19  -5   -0.04    0.03
  -1 -19   4   -0.04    0.03
   1 -19  -4   -0.09    0.03
   1 -19  -3    0.11    0.03
  -1 -19   3    0.23    0.04
   1 -19  -2   -0.08    0.04
  -1 -19   2    0.03    0.03
   1 -19  -1   -0.08    0.04
  -1 -19   1    0.01    0.03
  -1 -19   0    0.02    0.04
   1 -19   0    0.05    0.03
  -1 -19  -1   -0.04    0.04
   1 -19   1    0.05    0.03
   1 -19   2    0.28    0.05
  -1 -19  -2    0.10    0.04
  -1 -19  -3    1.18    0.08
   1 -19   3    1.23    0.08
   1 -19   4    0.08    0.04
  -1 -19  -4    0.08    0.03
  -1 -19  -5    0.39    0.05
   1 -19   5    0.42    0.05
  -1 -19  -6    1.12    0.07
   1 -19   6    1.18    0.07
   1 -19   7    0.05    0.04
  -1 -19  -7    0.01    0.03
  -1 -19  -8    0.95    0.07
   1 -19   8    0.99    0.07
   1 -19   9    1.55    0.09
  -1 -19  -9    1.50    0.08
  -1 -19 -10    1.23    0.07
   1 -19  10    1.28    0.08
  -1 -19 -11    0.52    0.05
   1 -19  11    0.43    0.05
   1 -19  12    1.01    0.06
   1 -19  13    0.60    0.05
   1 -19  14    0.09    0.03
   2   0 -49    0.00    0.03
   2   0 -48    1.01    0.07
   2   0 -47    0.01    0.03
   2   0 -46    0.43    0.06
   2   0 -45   -0.02    0.05
   2   0 -44    0.03    0.04
   2   0 -43   -0.03    0.05
   2   0 -42    1.71    0.14
   2   0 -41    0.03    0.05
   2   0 -40    4.19    0.21
   2   0 -39    0.02    0.05
   2   0 -38   32.09    0.60
   2   0 -37    0.04    0.06
   2   0 -37    0.16    0.11
   2   0 -36    1.65    0.24
   2   0 -36    1.88    0.15
   2   0 -35    0.02    0.10
   2   0 -34    6.98    0.48
   2   0 -33    0.05    0.12
   2   0 -32    0.11    0.10
   2   0 -31    0.12    0.11
   2   0 -30    3.72    0.34
   2   0 -29    0.03    0.10
   2   0 -29    0.00    0.05
   2   0 -28    0.15    0.07
   2   0 -28   -0.02    0.08
   2   0 -27    0.08    0.07
   2   0 -26    3.96    0.25
   2   0 -25    0.03    0.05
   2   0 -24   14.88    0.45
   2   0 -23    0.03    0.05
   2   0 -22    5.80    0.27
   2   0 -21    0.05    0.05
   2   0 -20   32.31    0.59
   2   0 -19    0.05    0.06
   2   0 -18   53.46    0.72
   2   0 -17    0.00    0.05
   2   0 -16   20.64    0.42
   2   0 -15    0.05    0.05
   2   0 -14   47.46    1.07
   2   0 -14   46.52    0.59
   2   0 -13    0.03    0.04
   2   0 -13   -0.08    0.07
   2   0 -12   11.59    0.48
   2   0 -11   -0.02    0.06
   2   0 -10   15.76    0.51
   2   0  -9    0.02    0.06
   2   0  -8  269.03    1.82
   2   0  -7    0.02    0.06
   2   0  -6    1.69    0.13
   2   0  -5   -0.01    0.04
   2   0  -4    1.64    0.10
   2   0  -3   -0.01    0.03
   2   0  -2    9.44    0.26
   2   0  -2    9.77    0.17
   2   0  -1    0.04    0.03
   2   0   0   10.60    0.26
  -2   0   0    9.40    0.19
   2   0   1    0.03    0.02
  -2   0  -1    0.04    0.03
   2   0   2   21.71    0.32
  -2   0  -2   23.24    0.27
  -2   0  -3    0.04    0.04
   2   0   3    0.07    0.04
  -2   0  -4  188.78    1.08
  -2   0  -5    0.06    0.05
  -2   0  -6    3.63    0.19
  -2   0  -7    0.02    0.05
  -2   0  -8    3.22    0.21
  -2   0  -9    0.02    0.06
  -2   0 -10    0.24    0.09
  -2   0 -11    0.08    0.08
  -2   0 -12    5.33    0.33
  -2   0 -13   -0.04    0.07
  -2   0 -14   17.84    0.67
  -2   0 -14   22.35    0.40
  -2   0 -15    0.04    0.05
  -2   0 -15    0.05    0.05
  -2   0 -16   40.94    0.58
  -2   0 -16   39.80    0.67
  -2   0 -17    0.00    0.05
  -2   0 -17    0.03    0.05
  -2   0 -18   12.91    0.41
  -2   0 -18   12.14    0.34
  -2   0 -19    0.05    0.06
  -2   0 -19   -0.02    0.05
  -2   0 -20   25.59    0.52
  -2   0 -20   23.93    0.59
  -2   0 -21    0.05    0.06
  -2   0 -21    0.04    0.07
  -2   0 -22   25.94    0.55
  -2   0 -22   23.66    0.62
  -2   0 -23    0.03    0.04
  -2   0 -23   -0.01    0.06
  -2   0 -24    1.35    0.16
  -2   0 -25    0.04    0.07
  -2   0 -25    0.06    0.09
  -2   0 -26    1.82    0.20
  -2   0 -26    1.79    0.22
  -2   0 -27    0.09    0.10
  -2   0 -27    0.10    0.08
  -2   0 -28    0.15    0.12
  -2   0 -28    0.10    0.07
  -2   0 -29   -0.12    0.08
  -2   0 -29    0.15    0.11
  -2   0 -30    6.40    0.39
  -2   0 -30    5.88    0.41
  -2   0 -31   -0.11    0.12
  -2   0 -32    2.81    0.30
  -2   0 -33   -0.03    0.08
  -2   0 -34    3.37    0.33
  -2   0 -35    0.03    0.10
  -2   0 -36    0.19    0.12
  -2   0 -36    0.32    0.07
  -2   0 -37   -0.02    0.06
  -2   0 -38    2.61    0.18
  -2   0 -39    0.04    0.06
  -2   0 -40    8.16    0.29
  -2   0 -41    0.06    0.05
  -2   0 -42    0.64    0.09
  -2   0 -43    0.02    0.04
  -2   0 -44    6.26    0.22
  -2   0 -45   -0.03    0.04
  -2   0 -46    0.20    0.05
  -2   0 -47   -0.04    0.03
  -2   0 -48    0.70    0.06
  -2   0 -49   -0.02    0.02
   2  -1 -49    0.53    0.05
   2   1 -49    0.53    0.05
   2  -1 -48    0.11    0.04
   2   1 -48    0.08    0.03
   2   1 -47    0.02    0.03
   2  -1 -47    0.05    0.04
   2   1 -46    0.04    0.04
   2  -1 -46   -0.03    0.04
   2   1 -45    0.54    0.07
   2  -1 -45    0.64    0.08
   2  -1 -44    0.09    0.05
   2   1 -44    0.07    0.05
   2   1 -43    0.60    0.08
   2  -1 -43    0.63    0.09
   2  -1 -42    5.91    0.24
   2   1 -42    5.94    0.23
   2   1 -42    5.86    0.23
   2  -1 -41    0.14    0.06
   2   1 -41    0.02    0.05
   2   1 -41    0.07    0.05
   2  -1 -40    0.57    0.09
   2   1 -40    0.69    0.09
   2   1 -40    0.54    0.08
   2   1 -39    0.01    0.05
   2  -1 -39   -0.01    0.05
   2   1 -39    0.03    0.05
   2   1 -38    0.05    0.04
   2  -1 -38    0.07    0.05
   2   1 -38    0.06    0.06
   2   1 -37    2.68    0.18
   2  -1 -37    2.95    0.19
   2  -1 -37    2.96    0.32
   2   1 -37    2.80    0.31
   2   1 -37    2.85    0.19
   2   1 -36    3.50    0.21
   2   1 -36    3.56    0.21
   2  -1 -36    3.32    0.34
   2  -1 -36    3.46    0.21
   2   1 -36    3.38    0.35
   2   1 -35    2.22    0.29
   2  -1 -35    2.32    0.29
   2   1 -34    0.23    0.13
   2  -1 -34    0.21    0.12
   2  -1 -33   12.84    0.64
   2   1 -33   11.93    0.63
   2  -1 -32   13.06    0.63
   2   1 -32   12.75    0.51
   2   1 -32   12.71    0.63
   2   1 -31    0.78    0.13
   2  -1 -31    0.92    0.18
   2  -1 -30    0.10    0.09
   2   1 -30    0.33    0.11
   2  -1 -29    1.20    0.20
   2   1 -29    1.33    0.17
   2   1 -28    0.06    0.06
   2  -1 -28    0.16    0.11
   2  -1 -27    0.04    0.10
   2   1 -27    0.07    0.06
   2  -1 -26    2.12    0.24
   2   1 -26    2.28    0.20
   2   1 -25    4.09    0.25
   2  -1 -25    4.27    0.24
   2  -1 -25    4.01    0.32
   2  -1 -24    6.90    0.40
   2  -1 -24    6.94    0.30
   2   1 -24    6.60    0.32
   2   1 -23    8.55    0.35
   2  -1 -23    8.72    0.33
   2  -1 -22    3.13    0.19
   2   1 -22    3.21    0.21
   2  -1 -21   40.85    0.66
   2   1 -21   40.87    0.71
   2   1 -20   24.94    0.54
   2  -1 -20   24.90    0.50
   2   1 -19   41.08    0.67
   2  -1 -19   39.68    0.62
   2  -1 -18   10.63    0.31
   2   1 -18   11.04    0.34
   2   1 -17   18.09    0.43
   2  -1 -17   18.18    0.39
   2   1 -16    1.36    0.12
   2  -1 -16    1.26    0.11
   2   1 -15    0.73    0.09
   2  -1 -15    0.77    0.09
   2  -1 -14    2.00    0.12
   2  -1 -14    2.22    0.25
   2   1 -14    2.01    0.13
   2   1 -14    2.10    0.23
   2  -1 -13    0.93    0.16
   2   1 -13    0.95    0.10
   2   1 -13    0.98    0.16
   2   1 -12    3.46    0.27
   2  -1 -12    3.54    0.28
   2   1 -12    3.98    0.17
   2   1 -11    0.13    0.08
   2  -1 -11    0.04    0.07
   2  -1 -10    0.76    0.13
   2  -1  -9   36.15    0.74
  -2   1   9   37.93    0.75
   2  -1  -8  105.49    1.19
  -2   1   8  106.01    1.18
   2  -1  -7   19.47    0.49
  -2   1   7   21.02    0.49
  -2   1   6    0.52    0.09
   2  -1  -6    0.56    0.09
  -2   1   5    0.33    0.07
   2  -1  -5    0.38    0.07
  -2   1   4  162.75    1.09
   2  -1  -4  156.85    1.09
  -2   1   3    8.49    0.26
  -2   1   3    8.32    0.23
  -2  -1   3    8.16    0.26
  -2   1   2   15.36    0.28
  -2   1   2   14.61    0.32
   2  -1  -2   14.54    0.33
   2   1  -2   15.12    0.33
  -2  -1   2   14.52    0.33
   2   1  -1   35.97    0.48
   2  -1  -1   35.81    0.48
  -2  -1   1   35.88    0.50
  -2   1   1   36.86    0.50
   2  -1   0   16.40    0.33
  -2  -1   0   16.85    0.34
   2   1   0   16.70    0.33
   2   1   1    0.44    0.07
  -2  -1  -1    0.51    0.07
   2   1   2   17.65    0.36
   2   1   2   18.53    0.31
  -2  -1  -2   18.20    0.37
  -2  -1  -3   73.75    0.77
   2   1   3   75.08    0.79
   2   1   4  192.61    1.32
   2   1   4  191.31    1.19
   2   1   5   20.12    0.42
  -2  -1  -5   20.79    0.43
   2   1   5   20.22    0.45
   2   1   6   41.82    0.69
  -2  -1  -6   41.82    0.66
   2   1   6   40.23    0.64
  -2  -1  -7    5.36    0.26
   2   1   7    5.00    0.25
   2   1   7    5.64    0.27
  -2  -1  -8   35.23    0.69
   2   1   8   35.33    0.69
  -2  -1  -9    3.56    0.24
  -2  -1 -10   55.52    0.98
  -2  -1 -11   37.60    0.85
  -2   1 -11   36.81    0.84
  -2   1 -12    0.18    0.11
  -2  -1 -12    0.10    0.05
  -2  -1 -12    0.16    0.08
  -2   1 -13    4.31    0.18
  -2  -1 -13    5.00    0.35
  -2   1 -13    5.27    0.36
  -2  -1 -13    4.97    0.22
  -2  -1 -14   17.88    0.67
  -2   1 -14   17.57    0.67
  -2   1 -14   18.24    0.38
  -2  -1 -14   17.32    0.42
  -2  -1 -15   21.34    0.48
  -2   1 -15   20.58    0.42
  -2  -1 -16    7.38    0.23
  -2   1 -16    7.13    0.26
  -2  -1 -16    7.11    0.29
  -2  -1 -17    2.55    0.18
  -2  -1 -17    2.56    0.14
  -2   1 -17    2.61    0.16
  -2   1 -18    4.69    0.22
  -2  -1 -18    4.98    0.26
  -2  -1 -18    5.12    0.28
  -2   1 -19    0.25    0.06
  -2  -1 -19    0.39    0.08
  -2  -1 -19    0.34    0.10
  -2   1 -19    0.41    0.10
  -2  -1 -20    6.21    0.31
  -2  -1 -20    6.30    0.33
  -2   1 -20    6.40    0.27
  -2   1 -20    6.23    0.31
  -2  -1 -21    5.04    0.29
  -2  -1 -21    5.09    0.31
  -2   1 -21    4.81    0.28
  -2   1 -21    5.29    0.26
  -2   1 -22    8.94    0.38
  -2   1 -22    8.65    0.34
  -2  -1 -22    8.66    0.38
  -2  -1 -22    9.05    0.42
  -2   1 -23    3.83    0.23
  -2  -1 -23    3.71    0.26
  -2   1 -23    3.64    0.25
  -2  -1 -23    3.62    0.28
  -2  -1 -24    7.46    0.37
  -2   1 -24    8.01    0.34
  -2   1 -24    7.75    0.38
  -2  -1 -24    7.55    0.41
  -2  -1 -25    1.07    0.15
  -2   1 -25    1.20    0.14
  -2   1 -25    1.01    0.15
  -2  -1 -25    1.14    0.18
  -2  -1 -26    1.67    0.21
  -2   1 -26    1.68    0.17
  -2  -1 -26    1.62    0.19
  -2   1 -26    1.75    0.19
  -2   1 -27    2.79    0.24
  -2   1 -27    2.86    0.22
  -2  -1 -27    2.75    0.25
  -2  -1 -27    2.86    0.28
  -2   1 -28   19.59    0.64
  -2  -1 -28   19.38    0.65
  -2  -1 -28   18.45    0.70
  -2   1 -29    0.25    0.13
  -2  -1 -29    0.00    0.08
  -2  -1 -30   -0.07    0.10
  -2   1 -30    0.02    0.10
  -2   1 -31    3.25    0.32
  -2  -1 -31    3.38    0.33
  -2   1 -32    0.89    0.19
  -2  -1 -32    0.94    0.19
  -2  -1 -33    5.40    0.42
  -2   1 -33    5.51    0.43
  -2   1 -34    7.10    0.48
  -2  -1 -34    7.55    0.49
  -2   1 -35    5.45    0.25
  -2   1 -35    5.17    0.42
  -2  -1 -35    5.02    0.41
  -2   1 -36   11.40    0.36
  -2  -1 -36   11.22    0.36
  -2   1 -36   10.88    0.60
  -2   1 -36   11.37    0.34
  -2   1 -36   11.27    0.38
  -2  -1 -36   11.17    0.61
  -2   1 -37    1.46    0.15
  -2   1 -37    1.63    0.14
  -2  -1 -37    1.57    0.14
  -2   1 -37    1.62    0.14
  -2   1 -38    1.14    0.12
  -2   1 -38    1.09    0.13
  -2  -1 -38    1.20    0.12
  -2  -1 -39    0.31    0.07
  -2   1 -39    0.29    0.07
  -2   1 -39    0.28    0.07
  -2   1 -40    2.78    0.17
  -2  -1 -40    2.84    0.18
  -2  -1 -41    0.66    0.09
  -2   1 -41    0.81    0.10
  -2   1 -42    3.27    0.18
  -2  -1 -42    3.21    0.18
  -2   1 -43    0.02    0.04
  -2  -1 -43   -0.02    0.04
  -2  -1 -44    0.71    0.09
  -2   1 -44    0.71    0.08
  -2   1 -45    0.31    0.06
  -2  -1 -45    0.31    0.06
  -2  -1 -46    1.55    0.10
  -2   1 -46    1.52    0.10
  -2  -1 -47   -0.03    0.04
  -2   1 -47   -0.02    0.03
  -2   1 -48    0.26    0.04
  -2  -1 -48    0.17    0.03
  -2  -1 -49   -0.02    0.02
   2   2 -49    0.06    0.02
   2  -2 -49    0.05    0.02
   2   2 -48    0.26    0.04
   2  -2 -48    0.32    0.04
   2   2 -47    0.02    0.03
   2  -2 -47    0.05    0.03
   2   2 -46    0.76    0.07
   2  -2 -46    0.76    0.07
   2   2 -46    0.74    0.07
   2   2 -45    0.18    0.05
   2  -2 -45    0.10    0.04
   2   2 -45    0.10    0.04
   2  -2 -44    0.16    0.05
   2   2 -44    0.10    0.05
   2   2 -44    0.21    0.06
   2   2 -43    1.29    0.11
   2   2 -43    1.21    0.11
   2  -2 -43    1.21    0.11
   2   2 -42    0.09    0.05
   2  -2 -42    0.15    0.05
   2   2 -42    0.18    0.06
   2   2 -41    0.61    0.09
   2   2 -41    0.51    0.08
   2  -2 -41    0.64    0.09
   2  -2 -40    0.09    0.06
   2   2 -40    0.09    0.05
   2   2 -40    0.00    0.05
   2   2 -39    3.84    0.21
   2   2 -39    3.82    0.21
   2  -2 -39    3.96    0.21
   2  -2 -38    5.80    0.26
   2   2 -38    5.60    0.25
   2   2 -38    5.30    0.25
   2   2 -37    0.70    0.10
   2  -2 -37    0.73    0.10
   2   2 -37    0.66    0.10
   2  -2 -36    1.73    0.15
   2   2 -36    1.59    0.14
   2   2 -36    1.77    0.16
   2   2 -36    1.58    0.14
   2   2 -36    1.75    0.25
   2  -2 -36    1.74    0.25
   2   2 -35    0.08    0.07
   2  -2 -35   -0.05    0.10
   2   2 -35    0.13    0.13
   2   2 -34    0.38    0.13
   2   2 -34    0.36    0.11
   2  -2 -34    0.35    0.13
   2   2 -33    0.16    0.09
   2  -2 -33    0.08    0.10
   2   2 -32    2.45    0.24
   2  -2 -32    2.51    0.29
   2  -2 -31    2.58    0.29
   2   2 -31    2.74    0.24
   2   2 -30    1.31    0.17
   2  -2 -30    1.39    0.21
   2   2 -29    3.63    0.27
   2  -2 -29    3.76    0.33
   2  -2 -28    0.81    0.17
   2   2 -28    0.68    0.12
   2   2 -27    0.90    0.14
   2  -2 -27    1.08    0.19
   2   2 -26    5.12    0.30
   2  -2 -26    4.99    0.35
   2   2 -25    0.07    0.07
   2  -2 -25    0.09    0.09
   2   2 -24    0.16    0.06
   2  -2 -24    0.28    0.11
   2   2 -23    9.88    0.38
   2  -2 -23    9.64    0.46
   2  -2 -22    1.95    0.20
   2   2 -22    2.09    0.18
   2  -2 -21    8.97    0.41
   2   2 -21    9.01    0.35
   2  -2 -21    8.64    0.30
   2   2 -20    3.62    0.22
   2  -2 -20    3.55    0.26
   2  -2 -20    3.57    0.19
   2  -2 -19   63.98    1.02
   2  -2 -19   64.84    0.76
   2  -2 -19   65.53    0.79
   2   2 -19   65.78    0.88
   2  -2 -18    0.48    0.10
   2  -2 -18    0.45    0.08
   2  -2 -18    0.51    0.09
   2   2 -18    0.40    0.08
   2  -2 -17   44.99    0.60
   2   2 -17   46.85    0.70
   2  -2 -17   46.00    0.80
   2  -2 -17   46.94    0.64
   2  -2 -16    2.05    0.14
   2  -2 -16    2.18    0.13
   2   2 -16    2.27    0.16
   2  -2 -16    2.00    0.18
   2   2 -15    0.77    0.09
   2  -2 -15    0.79    0.08
   2  -2 -15    0.81    0.09
   2  -2 -15    0.81    0.11
   2  -2 -14    0.67    0.10
   2   2 -14    0.78    0.10
   2  -2 -13    0.18    0.08
   2   2 -13    0.30    0.07
   2  -2 -13    0.26    0.11
  -2   2  13    0.11    0.10
   2  -2 -12    0.02    0.05
  -2   2  12    0.00    0.07
   2   2 -12    0.04    0.05
   2  -2 -12    0.01    0.08
   2  -2 -11    0.37    0.11
   2   2 -11    0.19    0.05
  -2   2  11    0.39    0.12
  -2   2  10    0.58    0.12
   2  -2 -10    0.50    0.11
   2  -2  -9    7.03    0.35
  -2   2   9    6.93    0.34
   2  -2  -8    2.67    0.21
  -2   2   8    2.08    0.18
  -2   2   7    0.74    0.12
  -2   2   6    3.83    0.22
  -2   2   5    0.20    0.06
  -2   2   4    0.10    0.05
  -2  -2   4    0.08    0.05
  -2   2   4    0.08    0.05
  -2  -2   3    2.38    0.14
  -2   2   3    2.81    0.13
  -2   2   3    2.62    0.14
  -2  -2   2  241.69    1.32
  -2   2   2  249.52    1.34
  -2   2   1   36.95    0.50
   2   2  -1   37.02    0.49
  -2   2   1   37.35    0.33
   2  -2  -1   36.66    0.49
   2  -2   0    0.49    0.04
   2   2   0    0.40    0.06
   2  -2   0    0.41    0.06
   2   2   2    0.91    0.11
   2   2   3  167.60    1.35
   2   2   3  169.24    1.26
  -2  -2  -4    1.77    0.15
   2   2   4    1.63    0.14
   2   2   4    1.97    0.15
   2   2   5   24.62    0.56
  -2  -2  -5   24.28    0.56
   2   2   5   24.46    0.53
   2   2   6  108.53    1.17
   2   2   6  107.31    1.22
   2   2   7    0.06    0.07
  -2  -2  -7    0.26    0.09
   2   2   7    0.18    0.08
   2   2   8   31.24    0.69
  -2  -2  -8   31.87    0.71
   2   2   8   31.30    0.71
   2   2   9   20.95    0.61
   2   2   9   20.48    0.59
  -2  -2  -9   20.57    0.60
  -2  -2 -10    0.13    0.09
   2   2  10    0.12    0.09
   2   2  10    0.12    0.09
  -2   2 -11    2.04    0.13
  -2  -2 -11    1.69    0.13
  -2  -2 -11    2.08    0.22
   2   2  11    1.54    0.18
  -2  -2 -11    1.84    0.14
   2   2  11    1.92    0.21
  -2  -2 -12   23.94    0.47
  -2   2 -12   22.75    0.42
   2   2  12   24.71    0.75
  -2  -2 -12   25.28    0.76
   2   2  12   24.10    0.74
  -2  -2 -12   22.27    0.48
  -2  -2 -13    0.66    0.10
  -2   2 -13    0.62    0.08
  -2  -2 -13    0.46    0.08
  -2  -2 -13    0.36    0.13
  -2  -2 -14   14.47    0.39
  -2  -2 -14   14.32    0.40
  -2   2 -14   14.66    0.36
  -2  -2 -15    1.44    0.14
  -2  -2 -15    1.41    0.13
  -2   2 -15    1.42    0.12
  -2   2 -16    4.80    0.22
  -2  -2 -16    4.95    0.25
  -2  -2 -16    4.92    0.26
  -2  -2 -17    0.54    0.10
  -2   2 -17    0.48    0.08
  -2  -2 -17    0.65    0.12
  -2   2 -18   28.35    0.57
  -2  -2 -18   28.88    0.63
  -2  -2 -18   28.32    0.65
  -2  -2 -19    1.55    0.17
  -2   2 -19    1.69    0.15
  -2  -2 -19    1.74    0.17
  -2   2 -20    3.43    0.21
  -2  -2 -20    2.99    0.22
  -2  -2 -20    3.44    0.25
  -2   2 -21    3.94    0.23
  -2  -2 -21    4.08    0.26
  -2  -2 -21    3.70    0.27
  -2  -2 -22   10.08    0.44
  -2   2 -22    9.58    0.37
  -2  -2 -22    9.67    0.41
  -2   2 -22    9.23    0.39
  -2  -2 -23   19.45    0.63
  -2  -2 -23   19.33    0.59
  -2   2 -23   18.84    0.53
  -2   2 -23   19.61    0.58
  -2  -2 -24    0.11    0.10
  -2   2 -24    0.01    0.06
  -2   2 -24   -0.04    0.07
  -2  -2 -24    0.05    0.10
  -2   2 -25    0.25    0.09
  -2   2 -25    0.29    0.08
  -2  -2 -25    0.24    0.09
  -2   2 -26    0.15    0.07
  -2   2 -26    0.25    0.09
  -2  -2 -26    0.21    0.10
  -2   2 -27    1.03    0.15
  -2  -2 -27    0.90    0.17
  -2   2 -27    0.91    0.14
  -2   2 -28    0.46    0.10
  -2  -2 -28    0.32    0.11
  -2  -2 -29    3.22    0.31
  -2   2 -29    3.40    0.26
  -2   2 -30    6.08    0.35
  -2  -2 -30    5.97    0.42
  -2  -2 -31    4.69    0.38
  -2   2 -32    0.08    0.11
  -2  -2 -32   -0.01    0.10
  -2  -2 -33    6.37    0.46
  -2   2 -33    6.32    0.46
  -2   2 -34    3.82    0.36
  -2  -2 -34    3.76    0.37
  -2   2 -35    0.17    0.13
  -2   2 -35    0.16    0.07
  -2   2 -35    0.14    0.06
  -2  -2 -35    0.12    0.10
  -2  -2 -35    0.14    0.06
  -2   2 -35    0.31    0.10
  -2   2 -36   -0.07    0.11
  -2   2 -36   -0.01    0.06
  -2  -2 -36    0.01    0.06
  -2   2 -36   -0.01    0.05
  -2   2 -36    0.10    0.07
  -2  -2 -36    0.19    0.09
  -2   2 -37    1.62    0.14
  -2   2 -37    1.57    0.14
  -2  -2 -37    1.80    0.15
  -2   2 -37    1.63    0.17
  -2   2 -38    0.77    0.11
  -2   2 -38    0.78    0.10
  -2  -2 -38    0.79    0.10
  -2   2 -38    0.76    0.10
  -2   2 -39    0.34    0.07
  -2   2 -39    0.42    0.09
  -2   2 -39    0.51    0.09
  -2  -2 -39    0.55    0.09
  -2   2 -40    0.69    0.10
  -2   2 -40    0.61    0.09
  -2   2 -40    0.73    0.09
  -2  -2 -40    0.85    0.11
  -2   2 -41    1.41    0.12
  -2   2 -41    1.44    0.13
  -2  -2 -41    1.57    0.13
  -2   2 -42    0.36    0.07
  -2   2 -42    0.48    0.07
  -2  -2 -42    0.45    0.08
  -2   2 -43    0.06    0.05
  -2   2 -43    0.07    0.04
  -2  -2 -43    0.04    0.05
  -2  -2 -44    0.74    0.08
  -2   2 -44    0.67    0.07
  -2   2 -44    0.65    0.08
  -2   2 -45    0.01    0.03
  -2  -2 -45    0.07    0.05
  -2   2 -46    0.05    0.03
  -2  -2 -46    0.02    0.03
  -2   2 -47    0.07    0.03
  -2  -2 -47    0.09    0.03
  -2   2 -48    0.60    0.05
  -2  -2 -48    0.69    0.06
  -2  -2 -49    0.05    0.02
   2  -3 -48    0.21    0.04
   2   3 -48    0.15    0.03
   2   3 -47    1.03    0.08
   2  -3 -47    1.04    0.08
   2   3 -47    1.13    0.07
   2   3 -46    0.54    0.06
   2  -3 -46    0.55    0.07
   2   3 -46    0.54    0.07
   2   3 -45    0.08    0.04
   2   3 -45    0.17    0.05
   2  -3 -45    0.17    0.04
   2   3 -44    1.68    0.12
   2   3 -44    1.64    0.11
   2  -3 -44    1.64    0.12
   2   3 -43    1.72    0.12
   2   3 -43    1.84    0.13
   2  -3 -43    1.76    0.13
   2  -3 -42    2.51    0.16
   2   3 -42    2.42    0.16
   2   3 -42    2.53    0.15
   2  -3 -41    0.39    0.07
   2   3 -41    0.40    0.07
   2   3 -41    0.39    0.07
   2   3 -40   -0.01    0.05
   2  -3 -40   -0.04    0.05
   2   3 -40   -0.07    0.04
   2   3 -39    0.65    0.10
   2   3 -39    0.62    0.10
   2   3 -39    0.67    0.10
   2  -3 -39    0.69    0.10
   2   3 -38    0.94    0.11
   2  -3 -38    0.84    0.11
   2   3 -38    0.82    0.10
   2   3 -38    0.88    0.12
   2  -3 -37    4.48    0.23
   2   3 -37    4.77    0.26
   2   3 -37    4.54    0.24
   2   3 -37    4.55    0.23
   2   3 -37    4.58    0.24
   2   3 -36    0.07    0.11
   2   3 -36    0.12    0.07
   2   3 -36    0.01    0.07
   2  -3 -36   -0.10    0.10
   2   3 -36    0.05    0.05
   2  -3 -36   -0.02    0.05
   2   3 -36    0.04    0.06
   2   3 -36    0.15    0.07
   2  -3 -35    0.74    0.18
   2  -3 -35    1.05    0.11
   2   3 -35    1.00    0.13
   2   3 -35    0.98    0.16
   2   3 -35    1.00    0.14
   2   3 -35    0.98    0.12
   2   3 -35    0.97    0.11
   2  -3 -34    0.22    0.12
   2   3 -34    0.15    0.09
   2   3 -33    3.59    0.29
   2  -3 -33    3.71    0.35
   2   3 -32   10.97    0.49
   2  -3 -32   11.18    0.59
   2  -3 -31    2.96    0.31
   2   3 -31    2.97    0.26
   2  -3 -30    0.39    0.15
   2   3 -30    0.55    0.12
   2   3 -29    0.14    0.08
   2  -3 -29    0.17    0.11
   2   3 -28   11.26    0.47
   2  -3 -28   11.70    0.57
   2  -3 -27    2.21    0.25
   2   3 -27    2.07    0.21
   2  -3 -26    2.38    0.25
   2   3 -26    2.22    0.21
   2  -3 -25    1.34    0.18
   2   3 -25    1.34    0.17
   2   3 -24   14.20    0.49
   2  -3 -24   15.27    0.58
   2  -3 -23    6.86    0.39
   2   3 -23    6.94    0.33
   2   3 -22    1.19    0.15
   2  -3 -22    1.26    0.17
   2   3 -21    8.88    0.36
   2  -3 -21    9.45    0.34
   2  -3 -21    9.93    0.43
   2  -3 -20    0.20    0.07
   2  -3 -20    0.10    0.08
   2   3 -19    2.74    0.19
   2  -3 -19    2.83    0.22
   2  -3 -19    2.70    0.18
   2   3 -18   13.34    0.40
   2  -3 -18   12.81    0.37
   2  -3 -18   13.06    0.45
   2  -3 -17  139.33    1.18
   2   3 -17  140.81    1.26
   2  -3 -17  139.61    1.42
   2  -3 -16    7.24    0.32
   2   3 -16    6.96    0.28
   2  -3 -16    7.18    0.27
   2   3 -15    7.26    0.27
   2  -3 -15    7.59    0.27
   2  -3 -15    7.53    0.31
   2  -3 -14    1.51    0.15
   2   3 -14    1.36    0.12
   2  -3 -14    1.30    0.12
   2   3 -13   27.50    0.50
   2  -3 -13   27.51    0.55
   2  -3 -13   27.16    0.48
  -2   3  12   46.27    1.06
   2  -3 -12   46.24    0.70
   2   3 -12   46.90    0.63
   2  -3 -12   48.26    0.62
   2  -3 -11    5.71    0.24
   2   3 -11    5.49    0.21
  -2   3  11    5.75    0.37
  -2   3  10    3.25    0.27
   2   3 -10    3.77    0.17
   2  -3 -10    3.54    0.18
  -2   3   9    0.77    0.14
  -2   3   8    8.91    0.41
  -2   3   7   89.66    1.07
  -2   3   7   91.62    1.26
  -2   3   6   30.14    0.59
  -2   3   6   31.37    0.72
  -2  -3   5   50.88    0.72
  -2   3   5   52.86    0.73
  -2   3   5   56.03    0.91
  -2   3   5   55.63    0.74
  -2  -3   4  161.85    1.19
  -2   3   4  166.98    1.21
  -2  -3   3  141.19    1.05
  -2   3   3  145.95    1.07
  -2   3   2   47.52    0.56
  -2   3   2   46.65    0.59
   2  -3  -1   34.71    0.45
   2  -3  -1   34.64    0.48
   2   3  -1   34.06    0.47
   2  -3   0    5.15    0.17
   2   3   0    4.95    0.18
   2  -3   0    5.31    0.18
   2  -3   1   83.25    0.67
   2  -3   1   82.65    0.75
   2   3   2   66.24    0.95
   2   3   3  145.36    1.43
   2   3   4    6.29    0.31
   2   3   5  329.27    2.27
   2   3   5  336.50    2.25
   2   3   6   17.68    0.55
   2   3   6   17.70    0.54
   2   3   7    0.02    0.06
   2   3   7    0.60    0.12
   2   3   8   56.08    1.04
   2   3   8   55.09    1.01
   2   3   9    1.79    0.20
  -2   3  -9    2.27    0.13
  -2  -3  -9    2.28    0.14
   2   3   9    2.00    0.21
   2   3  10   80.83    1.31
  -2   3 -10   77.65    0.78
  -2  -3 -10   77.63    0.85
  -2  -3 -10   79.37    0.85
   2   3  10   81.42    1.34
  -2  -3 -11    9.18    0.30
   2   3  11    8.14    0.45
   2   3  11    8.71    0.45
  -2   3 -11    8.96    0.28
  -2  -3 -11    9.03    0.30
  -2  -3 -12    4.30    0.22
   2   3  12    4.33    0.33
  -2  -3 -12    4.28    0.22
  -2   3 -12    4.30    0.20
  -2  -3 -13    0.14    0.07
  -2   3 -13    0.12    0.05
  -2  -3 -13    0.10    0.07
  -2  -3 -14    0.77    0.12
  -2  -3 -14    0.86    0.11
  -2   3 -14    0.90    0.10
  -2  -3 -15   87.02    1.06
  -2   3 -15   86.11    0.95
  -2  -3 -15   87.06    1.03
  -2  -3 -16   36.18    0.69
  -2   3 -16   37.60    0.65
  -2  -3 -16   37.60    0.72
  -2  -3 -17    1.40    0.15
  -2   3 -17    1.48    0.14
  -2  -3 -17    1.51    0.16
  -2  -3 -18   45.40    0.81
  -2  -3 -18   46.84    0.85
  -2   3 -18   46.24    0.76
  -2  -3 -19    0.19    0.09
  -2   3 -19    0.20    0.07
  -2  -3 -19    0.24    0.09
  -2   3 -20   -0.03    0.07
  -2  -3 -20   -0.01    0.07
  -2   3 -21    8.86    0.36
  -2  -3 -21    9.03    0.42
  -2   3 -22    4.92    0.27
  -2  -3 -22    5.19    0.33
  -2   3 -23   23.23    0.61
  -2  -3 -23   23.75    0.71
  -2   3 -24   16.09    0.55
  -2   3 -24   16.00    0.52
  -2  -3 -24   16.99    0.61
  -2   3 -25    0.56    0.11
  -2   3 -25    0.54    0.12
  -2  -3 -25    0.69    0.15
  -2   3 -26    1.25    0.17
  -2  -3 -26    1.05    0.18
  -2   3 -26    1.38    0.17
  -2  -3 -27    0.49    0.14
  -2   3 -27    0.64    0.12
  -2   3 -28    3.14    0.25
  -2  -3 -28    3.39    0.31
  -2   3 -29    0.78    0.14
  -2  -3 -29    0.74    0.16
  -2  -3 -30    0.01    0.10
  -2   3 -30    0.10    0.08
  -2   3 -31    0.05    0.07
  -2  -3 -31   -0.19    0.13
  -2   3 -32    0.04    0.08
  -2  -3 -32    0.06    0.11
  -2  -3 -33    8.51    0.52
  -2   3 -33    8.29    0.43
  -2   3 -34    9.93    0.58
  -2   3 -35    2.17    0.29
  -2   3 -35    2.11    0.16
  -2   3 -35    2.17    0.16
  -2  -3 -35    2.17    0.17
  -2   3 -35    2.22    0.18
  -2   3 -36    0.20    0.07
  -2   3 -36    0.03    0.06
  -2   3 -36    0.09    0.05
  -2  -3 -36    0.15    0.07
  -2   3 -37    8.84    0.34
  -2   3 -37    8.71    0.31
  -2  -3 -37    8.88    0.31
  -2   3 -37    8.58    0.30
  -2   3 -38    4.98    0.23
  -2   3 -38    5.00    0.25
  -2  -3 -38    4.92    0.23
  -2   3 -38    5.17    0.24
  -2   3 -39    0.18    0.07
  -2   3 -39    0.15    0.06
  -2  -3 -39    0.20    0.07
  -2   3 -39    0.24    0.07
  -2  -3 -40    0.64    0.09
  -2   3 -40    0.65    0.09
  -2   3 -40    0.67    0.10
  -2   3 -40    0.63    0.09
  -2   3 -41    0.57    0.09
  -2   3 -41    0.51    0.09
  -2   3 -41    0.57    0.08
  -2  -3 -41    0.53    0.08
  -2   3 -42    0.00    0.04
  -2  -3 -42    0.10    0.06
  -2   3 -42   -0.02    0.05
  -2   3 -43    0.25    0.05
  -2  -3 -43    0.21    0.06
  -2   3 -43    0.17    0.05
  -2  -3 -44    0.14    0.05
  -2   3 -44    0.16    0.04
  -2   3 -44    0.18    0.05
  -2  -3 -45    0.82    0.08
  -2   3 -45    0.68    0.07
  -2   3 -45    0.76    0.07
  -2  -3 -46    0.31    0.05
  -2   3 -46    0.26    0.04
  -2   3 -46    0.30    0.05
  -2   3 -47    0.01    0.02
  -2  -3 -47    0.01    0.03
  -2   3 -47    0.08    0.03
  -2  -3 -48    1.12    0.07
   2  -4 -48   -0.01    0.02
   2  -4 -47    0.47    0.05
   2   4 -47    0.43    0.05
   2   4 -47    0.43    0.04
   2   4 -46    0.30    0.04
   2  -4 -46    0.34    0.05
   2   4 -46    0.33    0.06
   2   4 -45    1.60    0.10
   2  -4 -45    1.71    0.10
   2   4 -45    1.73    0.12
   2   4 -44    0.11    0.04
   2   4 -44    0.00    0.04
   2  -4 -44    0.03    0.04
   2  -4 -43    0.54    0.07
   2   4 -43    0.65    0.08
   2   4 -43    0.46    0.07
   2   4 -42    1.10    0.11
   2   4 -42    1.03    0.10
   2   4 -42    1.01    0.09
   2  -4 -42    1.03    0.10
   2   4 -41    1.42    0.12
   2   4 -41    1.44    0.13
   2   4 -41    1.28    0.11
   2  -4 -41    1.45    0.12
   2   4 -40    0.16    0.07
   2   4 -40    0.14    0.06
   2   4 -40    0.21    0.06
   2  -4 -40    0.20    0.06
   2  -4 -39    2.53    0.17
   2   4 -39    2.22    0.15
   2   4 -39    2.46    0.17
   2   4 -39    2.33    0.16
   2  -4 -38    0.95    0.11
   2   4 -38    0.87    0.10
   2   4 -38    0.90    0.11
   2   4 -38    0.88    0.12
   2   4 -38    0.89    0.11
   2  -4 -37    0.02    0.05
   2   4 -37    0.02    0.06
   2   4 -37    0.05    0.06
   2   4 -37   -0.07    0.05
   2   4 -37    0.03    0.06
   2   4 -36    3.86    0.22
   2  -4 -36    3.56    0.20
   2   4 -36    3.98    0.24
   2   4 -36    3.51    0.21
   2   4 -36    3.65    0.20
   2   4 -35    1.21    0.12
   2  -4 -35    1.34    0.13
   2   4 -35    1.46    0.15
   2   4 -35    1.29    0.19
   2   4 -35    1.13    0.13
   2   4 -35    1.30    0.14
   2   4 -34    0.18    0.08
   2   4 -33    2.22    0.24
   2   4 -32    2.97    0.27
   2   4 -31    7.53    0.42
   2  -4 -31    8.43    0.52
   2  -4 -30    0.10    0.10
   2   4 -30    0.06    0.07
   2   4 -29    0.01    0.08
   2  -4 -29    0.04    0.08
   2   4 -28    0.77    0.14
   2  -4 -28    0.79    0.17
   2  -4 -27    3.73    0.32
   2   4 -27    3.60    0.28
   2  -4 -26    1.74    0.22
   2   4 -26    1.78    0.20
   2   4 -25    6.84    0.36
   2  -4 -25    6.65    0.41
   2   4 -24    1.12    0.16
   2  -4 -24    1.01    0.17
   2   4 -23   14.01    0.49
   2  -4 -23   14.28    0.56
   2  -4 -22   13.23    0.44
   2  -4 -22   13.04    0.53
   2   4 -22   12.89    0.45
   2  -4 -21    4.22    0.24
   2   4 -21    4.43    0.27
   2  -4 -21    4.42    0.30
   2   4 -20    3.05    0.22
   2  -4 -20    2.82    0.25
   2  -4 -20    3.00    0.20
   2  -4 -19   20.89    0.52
   2  -4 -19   21.40    0.62
   2   4 -19   20.76    0.54
   2  -4 -18    1.42    0.17
   2   4 -18    1.13    0.14
   2  -4 -18    1.41    0.14
   2  -4 -17    7.52    0.35
   2   4 -17    7.56    0.31
   2  -4 -17    7.22    0.29
   2  -4 -16   44.21    0.81
   2   4 -16   44.06    0.72
   2  -4 -16   44.01    0.70
   2   4 -15   75.66    0.92
   2  -4 -15   77.58    1.04
   2  -4 -15   77.06    0.91
   2   4 -14   13.70    0.38
   2  -4 -14   13.90    0.38
   2  -4 -14   14.00    0.43
   2  -4 -13    9.54    0.31
   2   4 -13    9.51    0.31
   2  -4 -13    9.12    0.34
   2  -4 -12    1.90    0.16
  -2   4  12    2.16    0.23
   2  -4 -12    1.88    0.14
   2   4 -12    1.99    0.14
  -2   4  11   26.05    0.74
   2  -4 -11   27.26    0.49
   2   4 -11   25.62    0.48
   2  -4 -10    1.54    0.12
   2   4 -10    1.60    0.12
  -2   4  10    1.74    0.19
  -2   4  10    1.75    0.22
   2   4  -9    0.03    0.05
  -2   4   9    0.04    0.07
  -2   4   9    0.08    0.07
   2  -4  -9    0.12    0.06
  -2   4   8    1.40    0.16
   2   4  -8    1.53    0.11
  -2   4   8    1.42    0.19
   2  -4  -8    1.51    0.12
   2  -4  -7   74.42    0.74
  -2   4   7   70.72    1.03
  -2   4   7   72.30    1.24
  -2  -4   6   -0.04    0.06
  -2   4   6    0.03    0.05
  -2   4   6    0.06    0.05
  -2   4   6    0.00    0.08
  -2  -4   5    5.14    0.22
  -2   4   5    4.99    0.25
  -2   4   5    5.15    0.23
  -2  -4   4   40.38    0.59
  -2   4   4   41.29    0.68
  -2   4   4   42.14    0.60
  -2   4   3    0.43    0.06
  -2  -4   3    0.47    0.06
  -2   4   3    0.53    0.08
   2  -4  -2    1.45    0.12
  -2  -4   2    1.20    0.15
  -2  -4   1   14.73    0.50
   2  -4  -1   17.05    0.39
   2   4   0   15.58    0.31
  -2  -4   0   15.99    0.52
   2  -4   0   16.32    0.31
   2  -4   1   10.28    0.25
   2  -4   1   10.01    0.29
   2   4   1    9.62    0.24
   2   4   2   82.25    0.76
   2  -4   2   87.73    0.88
   2  -4   2   91.12    0.79
  -2  -4  -2   80.40    1.19
   2   4   3  290.65    2.27
  -2  -4  -3  295.58    2.31
  -2  -4  -4   29.47    0.74
   2   4   4   29.29    0.73
  -2  -4  -5    8.47    0.41
   2   4   5    8.07    0.39
   2   4   6   69.96    1.19
  -2  -4  -6   69.53    1.18
  -2  -4  -6   70.46    0.68
   2   4   6   68.83    1.18
  -2  -4  -7    0.14    0.05
   2   4   7    0.04    0.08
   2   4   7    0.13    0.08
  -2   4  -7    0.17    0.05
  -2   4  -8    8.02    0.26
   2   4   8    8.79    0.44
   2   4   8    8.46    0.44
  -2  -4  -8    8.14    0.24
   2   4   9    2.29    0.24
   2   4   9    2.25    0.24
  -2   4  -9    2.12    0.14
   2   4  10    1.07    0.18
  -2   4 -10    0.68    0.08
  -2   4 -11   22.05    0.46
  -2   4 -12   11.74    0.35
  -2   4 -13   23.15    0.49
  -2   4 -14    9.45    0.32
  -2  -4 -15    0.75    0.11
  -2   4 -15    0.78    0.11
  -2  -4 -16    0.47    0.11
  -2   4 -16    0.60    0.10
  -2   4 -17   28.27    0.60
  -2  -4 -17   29.51    0.68
  -2  -4 -18    1.40    0.17
  -2   4 -18    1.37    0.15
  -2   4 -19    5.30    0.28
  -2  -4 -19    5.30    0.31
  -2   4 -20    0.09    0.06
  -2  -4 -20   -0.01    0.07
  -2   4 -21    0.98    0.13
  -2  -4 -21    1.04    0.16
  -2   4 -22   21.05    0.59
  -2  -4 -22   21.24    0.67
  -2   4 -23    5.80    0.32
  -2  -4 -23    5.92    0.37
  -2   4 -24    1.26    0.16
  -2  -4 -24    1.37    0.19
  -2   4 -25    2.63    0.23
  -2  -4 -25    2.65    0.27
  -2  -4 -26   13.73    0.59
  -2   4 -26   12.95    0.51
  -2  -4 -27    3.97    0.33
  -2   4 -27    3.78    0.28
  -2   4 -28    0.09    0.08
  -2   4 -29    0.19    0.08
  -2   4 -30    3.18    0.28
  -2   4 -31    0.22    0.08
  -2   4 -32    2.68    0.25
  -2   4 -33    4.26    0.32
  -2   4 -34    5.66    0.37
  -2   4 -34    5.83    0.29
  -2  -4 -34    5.88    0.26
  -2   4 -34    6.00    0.26
  -2  -4 -35   13.61    0.39
  -2   4 -35   14.10    0.40
  -2   4 -35   12.39    0.64
  -2   4 -35   13.61    0.38
  -2   4 -35   13.54    0.43
  -2  -4 -36    0.09    0.05
  -2   4 -36    0.19    0.07
  -2   4 -36    0.06    0.07
  -2   4 -36    0.09    0.05
  -2  -4 -37    0.10    0.05
  -2   4 -37    0.10    0.07
  -2   4 -37    0.08    0.05
  -2   4 -37    0.10    0.06
  -2  -4 -38    0.85    0.10
  -2   4 -38    1.02    0.11
  -2   4 -38    1.06    0.13
  -2   4 -38    0.98    0.11
  -2   4 -39    0.05    0.07
  -2   4 -39    0.14    0.07
  -2  -4 -39    0.07    0.06
  -2   4 -39    0.09    0.06
  -2  -4 -40    3.43    0.19
  -2   4 -40    3.58    0.18
  -2   4 -40    3.55    0.19
  -2   4 -40    3.56    0.20
  -2   4 -41    3.50    0.17
  -2   4 -41    3.36    0.18
  -2   4 -41    3.37    0.19
  -2  -4 -41    3.37    0.18
  -2  -4 -42    0.08    0.05
  -2   4 -42    0.11    0.05
  -2   4 -42    0.11    0.05
  -2   4 -42    0.10    0.05
  -2   4 -43    0.42    0.06
  -2  -4 -43    0.38    0.07
  -2   4 -43    0.51    0.07
  -2   4 -44    0.15    0.04
  -2   4 -44    0.19    0.05
  -2  -4 -44    0.15    0.05
  -2  -4 -45    0.01    0.03
  -2   4 -45   -0.03    0.03
  -2   4 -45    0.00    0.03
  -2  -4 -46    0.27    0.04
  -2   4 -46    0.28    0.05
  -2   4 -47    1.05    0.07
  -2  -4 -47    0.99    0.07
   2  -5 -47    0.18    0.03
   2   5 -47    0.16    0.04
   2  -5 -46    2.26    0.10
   2   5 -46    2.22    0.12
   2  -5 -45    0.25    0.04
   2   5 -45    0.21    0.05
   2   5 -44    1.42    0.11
   2  -5 -44    1.47    0.10
   2   5 -44    1.51    0.10
   2   5 -43    1.14    0.10
   2  -5 -43    1.09    0.09
   2   5 -43    1.01    0.10
   2   5 -42    0.05    0.05
   2  -5 -42    0.03    0.04
   2   5 -42    0.10    0.05
   2   5 -41   -0.06    0.05
   2  -5 -41   -0.05    0.05
   2   5 -41   -0.02    0.05
   2   5 -40    0.63    0.09
   2   5 -40    0.78    0.10
   2  -5 -40    0.60    0.08
   2   5 -39    0.10    0.07
   2   5 -39    0.09    0.05
   2  -5 -39    0.09    0.05
   2   5 -39    0.06    0.06
   2   5 -38    0.06    0.07
   2   5 -38    0.09    0.05
   2  -5 -38    0.07    0.04
   2   5 -38    0.12    0.06
   2   5 -37    0.31    0.08
   2  -5 -37    0.36    0.07
   2   5 -37    0.36    0.08
   2   5 -37    0.36    0.09
   2   5 -36   -0.07    0.06
   2  -5 -36    0.01    0.05
   2   5 -36    0.00    0.06
   2   5 -36    0.01    0.06
   2   5 -35    0.21    0.10
   2   5 -35    0.13    0.06
   2   5 -35    0.14    0.07
   2  -5 -35    0.21    0.06
   2   5 -35    0.21    0.07
   2  -5 -34    0.84    0.11
   2   5 -34    1.04    0.12
   2   5 -34    0.96    0.17
   2   5 -34    1.01    0.13
   2   5 -34    0.85    0.12
   2   5 -33   -0.02    0.08
   2   5 -32    0.21    0.10
   2   5 -31    2.58    0.25
   2   5 -30    8.58    0.45
   2   5 -29    0.13    0.08
   2   5 -28    1.61    0.20
   2   5 -27    3.05    0.27
   2   5 -26    7.59    0.40
   2   5 -25    4.21    0.29
   2   5 -24    3.68    0.28
   2   5 -23    7.94    0.39
   2  -5 -22    1.79    0.18
   2   5 -22    1.89    0.19
   2   5 -21   11.87    0.44
   2  -5 -21   12.26    0.44
   2   5 -20    5.08    0.29
   2  -5 -20    4.86    0.27
   2  -5 -19    1.79    0.17
   2   5 -19    1.93    0.18
   2  -5 -18   24.77    0.58
   2   5 -18   25.11    0.60
   2  -5 -17    2.31    0.18
   2   5 -17    2.06    0.18
   2  -5 -16    1.92    0.17
   2   5 -16    1.80    0.16
   2   5 -15    4.96    0.25
   2  -5 -15    4.93    0.25
   2   5 -14   23.48    0.52
   2  -5 -14   23.71    0.53
   2   5 -13   79.52    0.93
   2  -5 -13   80.89    0.95
   2   5 -12   15.00    0.40
   2  -5 -12   15.78    0.41
   2  -5 -11   11.20    0.34
  -2   5  11   11.43    0.53
   2   5 -11   10.66    0.32
   2  -5 -10   44.55    0.67
  -2   5  10   45.15    1.00
   2   5 -10   44.20    0.63
   2  -5  -9    2.59    0.16
  -2   5   9    2.57    0.24
   2   5  -9    2.59    0.15
   2  -5  -8    4.05    0.20
  -2   5   8    3.63    0.27
  -2   5   8    4.06    0.24
   2   5  -8    3.86    0.18
  -2  -5   8    3.92    0.24
   2  -5  -7    2.63    0.16
  -2   5   7    2.65    0.18
  -2  -5   7    2.48    0.18
  -2   5   7    2.65    0.22
  -2   5   7    2.63    0.27
   2   5  -7    2.63    0.14
  -2  -5   6    5.41    0.24
  -2   5   6    5.99    0.32
   2  -5  -6    5.55    0.19
  -2   5   6    5.26    0.24
   2  -5  -6    5.39    0.22
  -2   5   5   44.96    0.83
   2  -5  -5   45.30    0.60
  -2  -5   5   45.35    0.64
  -2   5   4    0.14    0.05
  -2   5   4    0.13    0.07
  -2  -5   4    0.15    0.04
  -2  -5   4    0.14    0.06
   2  -5  -4    0.25    0.06
  -2  -5   3    2.11    0.14
  -2  -5   3    2.27    0.13
   2  -5  -3    2.28    0.18
  -2  -5   3    1.96    0.21
   2  -5  -3    2.38    0.14
   2  -5  -2   18.59    0.49
  -2  -5   2   17.52    0.35
  -2  -5   2   18.33    0.62
  -2  -5   2   17.61    0.37
   2  -5  -2   17.97    0.37
   2  -5  -2   19.35    0.38
  -2  -5   1   56.60    0.63
  -2  -5   1   55.72    0.66
  -2  -5   1   56.70    1.09
  -2  -5   0  233.66    1.34
  -2  -5   0  234.34    1.28
  -2  -5  -1   89.73    0.84
  -2  -5  -1   87.11    1.36
  -2  -5  -1   88.37    0.78
   2   5   2    0.33    0.05
  -2  -5  -2    0.48    0.10
   2  -5   2    0.55    0.08
  -2  -5  -2    0.32    0.06
  -2  -5  -2    0.40    0.06
   2  -5   2    0.43    0.05
  -2  -5  -3    0.48    0.12
  -2  -5  -3    0.54    0.07
   2  -5   3    0.55    0.06
   2   5   3    0.52    0.07
   2  -5   3    0.63    0.10
   2  -5   3    0.57    0.08
  -2  -5  -4  216.10    1.28
   2  -5   4  231.38    1.32
  -2  -5  -4  220.58    2.23
  -2   5  -4  233.82    1.31
  -2  -5  -5   15.30    0.59
  -2   5  -5   16.21    0.35
   2   5   5   15.96    0.60
  -2  -5  -5   15.02    0.34
  -2   5  -6   26.88    0.47
   2   5   6   25.14    0.79
  -2  -5  -6   25.84    0.45
  -2  -5  -6   24.39    0.76
   2   5   6   24.84    0.77
   2   5   7    0.13    0.09
  -2   5  -7    0.15    0.06
  -2  -5  -7    0.21    0.05
  -2   5  -8    0.11    0.06
  -2  -5  -8    0.23    0.06
  -2  -5  -9   34.11    0.54
  -2   5  -9   32.68    0.56
  -2   5 -10    4.18    0.21
  -2   5 -11    8.34    0.30
  -2   5 -12   15.31    0.42
  -2   5 -13    1.95    0.16
  -2   5 -14    2.60    0.18
  -2   5 -15    2.50    0.19
  -2   5 -16    0.83    0.12
  -2   5 -17    0.11    0.08
  -2   5 -18    5.15    0.29
  -2   5 -19    2.63    0.21
  -2   5 -20    0.13    0.07
  -2   5 -21   15.50    0.52
  -2   5 -22    0.00    0.06
  -2   5 -23    3.19    0.25
  -2   5 -24    1.91    0.20
  -2   5 -25    2.35    0.23
  -2   5 -26    2.05    0.22
  -2   5 -27    2.96    0.26
  -2   5 -28    0.22    0.09
  -2   5 -29    0.36    0.10
  -2   5 -30    3.75    0.30
  -2   5 -31    1.34    0.19
  -2   5 -32    0.21    0.10
  -2   5 -33    0.03    0.05
  -2   5 -33    0.14    0.09
  -2  -5 -33    0.09    0.05
  -2   5 -33    0.10    0.07
  -2   5 -34    0.12    0.05
  -2   5 -34    0.08    0.07
  -2   5 -34    0.18    0.07
  -2  -5 -34    0.17    0.05
  -2  -5 -35    0.44    0.08
  -2   5 -35    0.32    0.08
  -2   5 -35    0.36    0.07
  -2  -5 -36    0.99    0.11
  -2   5 -36    0.99    0.11
  -2   5 -36    1.02    0.13
  -2  -5 -37    1.01    0.11
  -2   5 -37    1.07    0.13
  -2   5 -37    0.95    0.11
  -2   5 -38    0.03    0.06
  -2  -5 -38    0.03    0.06
  -2   5 -38    0.02    0.06
  -2   5 -39    0.36    0.09
  -2   5 -39    0.29    0.07
  -2  -5 -39    0.31    0.07
  -2   5 -40    0.82    0.10
  -2   5 -40    0.65    0.10
  -2  -5 -40    0.84    0.09
  -2   5 -41    0.08    0.05
  -2  -5 -41    0.01    0.04
  -2   5 -41    0.09    0.07
  -2  -5 -42    1.00    0.09
  -2   5 -42    1.01    0.10
  -2   5 -42    1.12    0.11
  -2  -5 -43    1.37    0.10
  -2   5 -43    1.44    0.11
  -2  -5 -44    0.04    0.03
  -2   5 -44    0.02    0.04
  -2   5 -45    0.09    0.04
  -2  -5 -45    0.09    0.03
  -2  -5 -46    0.48    0.05
  -2   5 -46    0.46    0.05
  -2   5 -47    0.31    0.04
   2   6 -47    0.18    0.03
   2   6 -46    0.40    0.05
   2   6 -45    0.84    0.08
   2   6 -45    0.82    0.06
   2  -6 -45    0.92    0.06
   2  -6 -44    0.56    0.06
   2   6 -44    0.51    0.07
   2   6 -44    0.51    0.06
   2  -6 -43    0.07    0.04
   2   6 -43    0.10    0.05
   2   6 -43    0.12    0.04
   2  -6 -42    0.19    0.05
   2   6 -42    0.13    0.05
   2   6 -42    0.07    0.04
   2   6 -41    0.46    0.08
   2   6 -41    0.50    0.08
   2  -6 -41    0.52    0.07
   2  -6 -40    1.03    0.09
   2   6 -40    0.94    0.11
   2   6 -40    1.01    0.11
   2  -6 -39    0.12    0.05
   2   6 -39    0.24    0.08
   2   6 -39    0.09    0.06
   2   6 -39    0.08    0.05
   2   6 -38    1.68    0.14
   2   6 -38    1.64    0.15
   2  -6 -38    1.60    0.12
   2   6 -38    1.63    0.15
   2   6 -37    6.90    0.29
   2  -6 -37    6.94    0.26
   2   6 -37    7.45    0.30
   2   6 -37    6.80    0.29
   2  -6 -36    0.40    0.07
   2   6 -36    0.43    0.09
   2   6 -36    0.47    0.09
   2   6 -36    0.44    0.09
   2   6 -35    4.04    0.23
   2   6 -35    4.19    0.23
   2   6 -35    4.14    0.24
   2   6 -34    2.43    0.19
   2   6 -34    2.58    0.18
   2   6 -34    2.58    0.26
   2   6 -34    2.58    0.19
   2   6 -33    1.72    0.21
   2   6 -33    1.78    0.16
   2   6 -33    1.73    0.15
   2   6 -33    1.69    0.15
   2   6 -32    0.88    0.17
   2   6 -31   -0.05    0.09
   2   6 -30    1.25    0.19
   2   6 -29    0.27    0.10
   2   6 -28    0.88    0.16
   2   6 -27    4.03    0.31
   2   6 -26    4.19    0.31
   2   6 -25    6.44    0.38
   2   6 -24   13.88    0.53
   2   6 -23    2.96    0.24
   2   6 -22    3.95    0.27
   2  -6 -21    1.47    0.17
   2   6 -21    1.98    0.20
   2  -6 -20    0.28    0.09
   2   6 -20    0.33    0.10
   2  -6 -19    1.00    0.13
   2   6 -19    0.94    0.14
   2   6 -18    2.00    0.19
   2  -6 -18    1.89    0.18
   2  -6 -17    3.60    0.24
   2   6 -17    3.53    0.23
   2  -6 -16    9.23    0.37
   2   6 -16    9.02    0.36
   2   6 -15   36.49    0.70
   2  -6 -15   36.77    0.72
   2  -6 -14   18.62    0.50
   2   6 -14   19.05    0.49
   2   6 -13    2.17    0.17
   2  -6 -13    2.13    0.17
   2   6 -12    9.12    0.33
   2  -6 -12    8.77    0.34
   2   6 -11    0.75    0.10
   2  -6 -11    0.87    0.12
   2   6 -10   72.51    0.85
   2  -6 -10   75.01    0.93
   2  -6  -9    0.16    0.08
   2   6  -9    0.09    0.06
  -2   6   9   -0.01    0.08
  -2   6   8   71.57    1.26
   2   6  -8   70.21    0.79
   2  -6  -8   70.95    0.88
   2   6  -7   24.51    0.45
   2  -6  -7   25.06    0.51
  -2   6   7   25.46    0.73
   2  -6  -6   43.12    0.58
   2   6  -6   42.50    0.57
  -2   6   6   42.68    0.92
   2  -6  -6   43.82    0.66
   2   6  -5    1.80    0.12
   2  -6  -5    2.01    0.13
   2  -6  -5    1.87    0.14
   2  -6  -4    0.86    0.09
   2  -6  -4    0.80    0.09
  -2  -6   4    0.89    0.10
  -2  -6   4    0.88    0.11
   2  -6  -3    2.31    0.20
   2  -6  -3    2.08    0.13
   2  -6  -3    2.22    0.15
  -2  -6   3    2.01    0.14
   2  -6  -3    1.93    0.15
  -2  -6   3    1.82    0.13
   2  -6  -2    0.38    0.07
   2  -6  -2    0.37    0.08
  -2  -6   2    0.33    0.07
  -2  -6   2    0.46    0.08
   2  -6  -2    0.43    0.07
   2  -6  -2    0.41    0.06
   2  -6  -1    0.27    0.08
   2  -6  -1    0.14    0.06
   2  -6  -1    0.09    0.05
  -2  -6   1    0.09    0.05
  -2  -6   1    0.23    0.06
   2  -6  -1    0.13    0.04
  -2  -6   0    1.47    0.12
   2  -6   0    1.54    0.17
   2  -6   0    1.45    0.11
   2  -6   0    1.60    0.13
   2  -6   0    1.52    0.11
  -2  -6   0    1.46    0.12
   2  -6   1   46.81    0.56
  -2  -6  -1   42.66    0.60
  -2  -6  -1   43.12    0.64
  -2   6  -1   44.10    0.57
   2  -6   1   45.71    0.63
   2  -6   1   46.05    0.59
   2  -6   1   45.58    0.85
   2  -6   2    7.26    0.34
  -2  -6  -2    7.50    0.27
   2  -6   2    7.95    0.27
   2  -6   2    8.45    0.24
  -2   6  -2    7.42    0.24
   2  -6   2    7.87    0.24
  -2  -6  -2    7.61    0.26
  -2  -6  -3   40.80    0.59
  -2  -6  -3   40.94    0.64
   2  -6   3   44.46    0.55
   2  -6   3   43.09    0.62
  -2   6  -3   42.64    0.58
   2  -6   3   44.06    0.84
   2  -6   4   14.78    0.49
   2  -6   4   16.13    0.33
  -2  -6  -4   15.08    0.37
  -2   6  -4   15.23    0.36
   2  -6   4   15.46    0.38
   2  -6   5    0.03    0.04
  -2   6  -5    0.01    0.05
  -2  -6  -5    0.03    0.05
   2  -6   5    0.00    0.07
  -2   6  -6    6.01    0.25
  -2  -6  -6    6.17    0.24
   2  -6   6    6.42    0.21
  -2  -6  -7    8.34    0.28
  -2   6  -7    7.75    0.28
  -2  -6  -8    1.15    0.11
  -2   6  -8    1.10    0.11
  -2   6  -9   84.51    0.95
  -2  -6  -9   82.14    0.91
  -2  -6 -10  112.18    1.08
  -2   6 -10  114.41    1.13
  -2   6 -11    0.70    0.10
  -2   6 -12    0.07    0.06
  -2   6 -13    3.57    0.22
  -2   6 -14    0.46    0.09
  -2   6 -15    0.27    0.08
  -2   6 -16    5.70    0.29
  -2   6 -17    0.00    0.07
  -2   6 -18   11.45    0.43
  -2   6 -19    0.50    0.11
  -2   6 -20   11.20    0.45
  -2   6 -21    5.39    0.33
  -2   6 -22    5.09    0.32
  -2   6 -23    1.70    0.20
  -2   6 -24    0.92    0.15
  -2   6 -25    0.28    0.10
  -2   6 -26    0.07    0.08
  -2   6 -27    0.09    0.08
  -2   6 -28   10.76    0.51
  -2   6 -29    0.25    0.10
  -2   6 -30    0.38    0.11
  -2   6 -31    3.78    0.31
  -2   6 -32    5.00    0.24
  -2   6 -32    4.55    0.35
  -2   6 -32    4.90    0.26
  -2  -6 -33    1.15    0.12
  -2   6 -33    1.17    0.12
  -2   6 -33    1.16    0.18
  -2   6 -33    1.31    0.14
  -2   6 -33    1.21    0.12
  -2  -6 -34    0.40    0.07
  -2   6 -34    0.55    0.09
  -2   6 -34    0.54    0.10
  -2   6 -35    0.15    0.08
  -2   6 -35   -0.03    0.06
  -2  -6 -35    0.04    0.05
  -2  -6 -36    0.87    0.10
  -2   6 -36    0.81    0.10
  -2   6 -36    0.91    0.12
  -2   6 -37    0.77    0.10
  -2  -6 -37    0.83    0.09
  -2   6 -37    0.91    0.12
  -2   6 -38    0.02    0.05
  -2   6 -38    0.05    0.06
  -2  -6 -38    0.02    0.04
  -2   6 -39    0.16    0.07
  -2   6 -39    0.11    0.07
  -2  -6 -39    0.14    0.06
  -2   6 -40    0.10    0.06
  -2  -6 -40    0.10    0.05
  -2   6 -40    0.12    0.06
  -2  -6 -41    0.10    0.04
  -2   6 -41    0.09    0.06
  -2   6 -41    0.03    0.06
  -2  -6 -42    0.44    0.07
  -2   6 -42    0.40    0.07
  -2   6 -42    0.39    0.07
  -2   6 -43    1.57    0.11
  -2  -6 -43    1.49    0.09
  -2  -6 -44    0.62    0.06
  -2   6 -44    0.63    0.07
  -2  -6 -45    0.01    0.02
  -2   6 -45    0.04    0.03
  -2   6 -46    0.03    0.03
   2   7 -46    1.46    0.08
   2   7 -45    0.33    0.04
   2   7 -45    0.35    0.05
   2   7 -44    0.45    0.06
   2   7 -44    0.41    0.05
   2   7 -43    0.00    0.04
   2   7 -43    0.02    0.05
   2   7 -42    1.45    0.11
   2   7 -42    1.44    0.11
   2   7 -41    0.53    0.08
   2   7 -41    0.58    0.08
   2   7 -40    0.31    0.07
   2   7 -40    0.18    0.06
   2   7 -39    2.82    0.17
   2   7 -39    2.66    0.17
   2   7 -38    0.65    0.09
   2   7 -38    0.64    0.10
   2   7 -38    0.79    0.11
   2   7 -37    0.07    0.05
   2   7 -37    0.19    0.08
   2   7 -37    0.17    0.09
   2   7 -36    0.19    0.09
   2   7 -36    0.12    0.06
   2   7 -36    0.14    0.07
   2   7 -35    0.10    0.07
   2   7 -35    0.15    0.07
   2   7 -35    0.09    0.05
   2  -7 -34    0.70    0.11
   2   7 -34    0.90    0.12
   2   7 -34    0.75    0.11
   2   7 -34    0.78    0.11
   2   7 -33    0.14    0.07
   2  -7 -33    0.08    0.06
   2   7 -33    0.11    0.07
   2   7 -33    0.18    0.07
   2   7 -32    0.17    0.10
   2   7 -32    0.21    0.08
   2  -7 -32    0.20    0.08
   2   7 -32    0.27    0.08
   2   7 -32    0.23    0.08
   2  -7 -31    0.48    0.09
   2   7 -31    0.46    0.10
   2   7 -31    0.35    0.12
   2   7 -31    0.57    0.11
   2   7 -31    0.47    0.10
   2   7 -30    2.61    0.26
   2   7 -29    3.87    0.32
   2   7 -28    1.48    0.20
   2   7 -27    5.13    0.35
   2   7 -26    0.11    0.08
   2   7 -25    0.20    0.09
   2   7 -24    1.05    0.17
   2   7 -23    6.94    0.39
   2   7 -22    1.11    0.15
   2   7 -21    0.03    0.06
   2   7 -20   -0.06    0.08
   2  -7 -19    0.82    0.13
   2   7 -19    0.82    0.13
   2  -7 -18    1.02    0.15
   2   7 -18    0.96    0.14
   2   7 -17   10.37    0.41
   2  -7 -17   10.52    0.43
   2   7 -16    5.23    0.29
   2  -7 -16    5.73    0.31
   2   7 -15    3.63    0.24
   2  -7 -15    3.51    0.24
   2   7 -14    0.36    0.09
   2  -7 -14    0.43    0.10
   2  -7 -13   28.92    0.66
   2   7 -13   28.47    0.61
   2  -7 -12    8.60    0.36
   2   7 -12    8.52    0.33
   2   7 -11    8.64    0.32
   2  -7 -11    8.53    0.35
   2   7 -10  111.90    1.12
   2  -7 -10  111.22    1.23
   2  -7  -9    4.88    0.26
   2   7  -9    5.16    0.24
   2  -7  -8   12.98    0.41
   2   7  -8   13.94    0.37
   2  -7  -7    0.76    0.09
   2   7  -7    0.83    0.10
   2  -7  -7    0.74    0.10
   2  -7  -6    0.69    0.09
   2   7  -6    0.67    0.08
   2  -7  -6    0.75    0.11
  -2  -7   6    0.69    0.10
   2  -7  -5    0.02    0.05
   2  -7  -5    0.03    0.05
   2   7  -5    0.08    0.05
  -2  -7   5    0.03    0.05
   2  -7  -5    0.11    0.06
   2  -7  -4    6.39    0.27
  -2  -7   4    6.01    0.26
   2  -7  -4    6.70    0.24
  -2  -7   4    6.64    0.29
   2  -7  -3    2.82    0.18
  -2  -7   3    2.53    0.18
   2  -7  -3    2.89    0.18
   2  -7  -3    2.52    0.16
  -2  -7   3    2.57    0.17
   2  -7  -2    1.69    0.14
  -2  -7   2    1.62    0.15
   2  -7  -2    1.81    0.13
   2  -7  -2    1.98    0.15
  -2  -7   2    1.83    0.15
   2  -7  -1    3.25    0.19
   2  -7  -1    3.35    0.17
  -2  -7   1    3.45    0.20
  -2  -7   1    3.39    0.19
   2  -7  -1    3.69    0.21
   2  -7   0    6.18    0.26
  -2  -7   0    5.94    0.24
   2  -7   0    6.13    0.23
  -2   7   0    5.61    0.22
  -2  -7   0    5.61    0.25
   2  -7   0    6.03    0.24
  -2   7  -1    2.58    0.16
  -2  -7  -1    2.76    0.18
   2  -7   1    2.74    0.16
  -2  -7  -1    2.50    0.17
   2  -7   1    2.92    0.18
   2  -7   1    2.80    0.15
   2  -7   2   17.17    0.43
   2  -7   2   17.23    0.39
   2  -7   2   17.49    0.37
  -2   7  -2   16.70    0.38
  -2  -7  -2   15.96    0.40
  -2  -7  -2   15.85    0.43
  -2   7  -3    1.72    0.13
   2  -7   3    1.81    0.12
   2  -7   3    2.01    0.15
  -2  -7  -3    1.71    0.15
  -2  -7  -3    1.62    0.14
  -2  -7  -4   19.98    0.45
  -2   7  -4   20.15    0.44
  -2  -7  -4   19.71    0.49
   2  -7   4   21.55    0.42
   2  -7   4   20.48    0.48
   2  -7   5   10.92    0.30
  -2   7  -5   10.51    0.33
  -2  -7  -5   10.50    0.33
  -2  -7  -5   10.60    0.36
  -2   7  -6   79.09    0.92
   2  -7   6   80.78    0.83
  -2  -7  -7    2.94    0.18
  -2   7  -7    2.93    0.19
   2  -7   7    2.99    0.17
  -2  -7  -8   38.09    0.66
   2  -7   8   38.72    0.58
  -2   7  -8   39.67    0.68
  -2   7  -9   51.88    0.79
  -2  -7  -9   53.34    0.78
  -2  -7 -10   61.31    0.85
  -2   7 -10   59.12    0.86
  -2   7 -11    0.01    0.06
  -2   7 -12   42.29    0.77
  -2   7 -13   15.78    0.48
  -2   7 -14    0.43    0.10
  -2   7 -15    0.68    0.12
  -2   7 -16    5.67    0.31
  -2   7 -17    6.60    0.34
  -2   7 -18    3.87    0.28
  -2   7 -19    6.91    0.36
  -2   7 -20    5.42    0.33
  -2   7 -21    1.96    0.21
  -2   7 -22    1.15    0.17
  -2   7 -23    0.01    0.07
  -2   7 -24    3.62    0.29
  -2   7 -25   24.25    0.75
  -2   7 -26   25.56    0.78
  -2   7 -27    0.08    0.09
  -2   7 -28   11.26    0.54
  -2   7 -29    1.30    0.19
  -2   7 -30   -0.07    0.09
  -2   7 -31    0.34    0.09
  -2   7 -31    0.14    0.08
  -2   7 -31    0.21    0.07
  -2   7 -31    0.14    0.05
  -2  -7 -31    0.08    0.07
  -2   7 -32    5.00    0.24
  -2   7 -32    4.76    0.25
  -2   7 -32    5.19    0.27
  -2  -7 -32    4.82    0.24
  -2   7 -32    5.12    0.36
  -2   7 -33    0.51    0.10
  -2   7 -33    0.56    0.09
  -2   7 -33    0.50    0.09
  -2  -7 -33    0.39    0.08
  -2   7 -34    5.27    0.26
  -2   7 -34    5.30    0.27
  -2   7 -34    5.44    0.25
  -2   7 -35    0.66    0.10
  -2   7 -35    0.60    0.10
  -2   7 -35    0.52    0.09
  -2   7 -36    1.40    0.14
  -2   7 -36    1.35    0.13
  -2   7 -36    1.30    0.12
  -2   7 -37    0.03    0.06
  -2   7 -37    0.07    0.06
  -2   7 -37   -0.02    0.05
  -2   7 -38    1.12    0.12
  -2   7 -38    1.00    0.11
  -2   7 -39    0.62    0.10
  -2   7 -39    0.66    0.10
  -2   7 -40    0.04    0.05
  -2   7 -40   -0.02    0.05
  -2   7 -41    1.40    0.12
  -2   7 -41    1.34    0.11
  -2   7 -42    0.13    0.05
  -2   7 -42    0.13    0.05
  -2   7 -43    0.06    0.04
  -2   7 -44    1.06    0.08
  -2   7 -45   -0.01    0.03
  -2   7 -46    0.37    0.04
   2   8 -45    0.19    0.04
   2   8 -44    0.09    0.03
   2   8 -44    0.09    0.04
   2   8 -43    0.89    0.08
   2   8 -43    0.89    0.08
   2   8 -42    1.27    0.10
   2   8 -42    1.48    0.11
   2   8 -41    0.00    0.04
   2   8 -41    0.02    0.04
   2   8 -40   -0.01    0.05
   2   8 -40    0.04    0.05
   2   8 -39    0.04    0.05
   2   8 -39    0.10    0.05
   2   8 -38    0.01    0.05
   2   8 -38   -0.06    0.06
   2   8 -38    0.00    0.05
   2   8 -37    1.36    0.13
   2   8 -37    1.46    0.13
   2  -8 -37    1.18    0.11
   2   8 -37    1.34    0.13
   2   8 -36    0.01    0.06
   2  -8 -36    0.04    0.06
   2   8 -36    0.04    0.06
   2   8 -36    0.06    0.05
   2   8 -35    0.58    0.10
   2   8 -35    0.54    0.09
   2   8 -35    0.57    0.09
   2  -8 -35    0.48    0.08
   2   8 -34    0.72    0.10
   2  -8 -34    0.68    0.10
   2   8 -34    0.75    0.11
   2   8 -34    0.71    0.11
   2   8 -33   -0.02    0.06
   2   8 -33   -0.03    0.07
   2   8 -33   -0.03    0.06
   2  -8 -33    0.01    0.06
   2  -8 -32    0.16    0.08
   2   8 -32    0.22    0.08
   2   8 -32    0.22    0.08
   2   8 -32    0.24    0.08
   2   8 -31    1.44    0.21
   2   8 -31    1.54    0.15
   2   8 -31    1.62    0.15
   2  -8 -31    1.39    0.14
   2   8 -31    1.33    0.14
   2  -8 -30    0.68    0.11
   2   8 -30    0.86    0.12
   2   8 -30    0.76    0.15
   2   8 -30    0.80    0.11
   2   8 -30    0.63    0.11
   2   8 -29    2.69    0.27
   2   8 -28    2.90    0.28
   2   8 -27   18.24    0.67
   2   8 -26    4.19    0.32
   2   8 -25    7.52    0.42
   2   8 -24    2.10    0.23
   2   8 -23   -0.04    0.07
   2   8 -22    1.69    0.20
   2   8 -21    4.33    0.30
   2   8 -20    1.79    0.20
   2   8 -19    5.53    0.33
   2   8 -18    0.23    0.08
   2   8 -17   -0.06    0.06
   2   8 -16    3.88    0.26
   2   8 -15   13.66    0.47
   2  -8 -15   14.33    0.51
   2   8 -14    0.24    0.08
   2  -8 -14    0.26    0.10
   2  -8 -13    7.05    0.36
   2   8 -13    7.35    0.33
   2   8 -12   50.20    0.83
   2  -8 -12   51.57    0.93
   2  -8 -11    5.92    0.32
   2   8 -11    6.24    0.29
   2   8 -10   47.13    0.76
   2  -8 -10   46.33    0.86
   2  -8  -9    0.36    0.09
   2   8  -9    0.47    0.08
  -2  -8   9    0.41    0.09
   2   8  -8    3.96    0.21
  -2  -8   8    3.84    0.23
   2  -8  -8    4.12    0.25
   2  -8  -7    4.47    0.25
   2  -8  -7    4.75    0.23
  -2  -8   7    4.32    0.24
   2  -8  -7    4.72    0.26
   2  -8  -6    6.35    0.30
   2  -8  -6    6.34    0.30
  -2  -8   6    5.70    0.27
   2  -8  -6    5.84    0.25
   2  -8  -5   23.23    0.49
  -2  -8   5   22.93    0.53
   2  -8  -5   23.14    0.58
   2  -8  -5   24.35    0.57
   2  -8  -4    4.93    0.26
  -2  -8   4    4.54    0.25
   2  -8  -4    4.49    0.22
  -2  -8   4    4.74    0.28
   2  -8  -4    4.56    0.25
   2  -8  -3   14.01    0.38
  -2  -8   3   13.91    0.43
  -2  -8   3   14.78    0.42
   2  -8  -3   14.80    0.44
   2  -8  -3   14.74    0.44
   2  -8  -2    0.51    0.09
   2  -8  -2    0.60    0.10
  -2  -8   2    0.49    0.11
   2  -8  -2    0.52    0.08
  -2  -8   2    0.45    0.13
  -2  -8   1    0.09    0.06
   2  -8  -1    0.11    0.06
   2  -8  -1    0.00    0.05
   2  -8  -1    0.14    0.06
  -2  -8   1    0.09    0.06
   2  -8   0    0.03    0.06
   2  -8   0    0.12    0.05
  -2  -8   0    0.05    0.06
  -2  -8   0    0.00    0.05
  -2  -8  -1   11.68    0.40
   2  -8   1   12.90    0.40
  -2  -8  -1   12.36    0.38
   2  -8   1   13.11    0.36
   2  -8   2    3.71    0.22
  -2  -8  -2    3.46    0.22
  -2  -8  -2    3.25    0.20
   2  -8   2    3.91    0.19
   2  -8   3   12.38    0.40
  -2   8  -3   11.83    0.36
  -2  -8  -3   11.46    0.37
  -2  -8  -3   11.71    0.40
   2  -8   3   13.01    0.35
  -2   8  -4   14.55    0.40
  -2  -8  -4   14.55    0.42
   2  -8   4   15.54    0.39
  -2  -8  -4   14.27    0.44
  -2  -8  -5   24.70    0.59
  -2   8  -5   24.42    0.53
  -2  -8  -5   23.98    0.55
  -2  -8  -6   63.28    0.95
  -2   8  -6   65.01    0.88
  -2  -8  -6   62.11    0.89
  -2  -8  -7  139.56    1.34
  -2   8  -7  144.11    1.34
  -2  -8  -7  143.57    1.45
   2  -8   8   14.31    0.39
  -2  -8  -8   13.66    0.42
  -2   8  -8   13.35    0.42
  -2   8  -9    0.45    0.09
   2  -8   9    0.51    0.08
  -2  -8  -9    0.43    0.10
  -2   8 -10    1.80    0.16
  -2  -8 -10    1.90    0.17
   2  -8  10    1.82    0.14
  -2   8 -11    8.41    0.35
   2  -8  11    8.45    0.31
  -2   8 -12    0.50    0.10
  -2   8 -13    1.05    0.14
  -2   8 -14    1.99    0.19
  -2   8 -15    0.04    0.07
  -2   8 -16    0.04    0.07
  -2   8 -17    0.35    0.10
  -2   8 -18    0.08    0.08
  -2   8 -19    5.47    0.34
  -2   8 -20    1.94    0.21
  -2   8 -21    0.57    0.13
  -2   8 -22    0.40    0.12
  -2   8 -23   18.50    0.66
  -2   8 -24   12.56    0.55
  -2   8 -25    0.69    0.15
  -2   8 -26    0.41    0.12
  -2   8 -27    0.05    0.08
  -2   8 -28    3.49    0.31
  -2  -8 -29    5.23    0.26
  -2   8 -29    5.50    0.28
  -2   8 -29    5.41    0.38
  -2   8 -29    5.53    0.25
  -2   8 -29    6.06    0.28
  -2  -8 -30   -0.03    0.06
  -2   8 -30    0.11    0.09
  -2   8 -30    0.16    0.07
  -2   8 -30    0.25    0.08
  -2   8 -30    0.17    0.05
  -2  -8 -31    0.01    0.07
  -2   8 -31    0.11    0.07
  -2   8 -31    0.09    0.07
  -2   8 -31    0.02    0.05
  -2   8 -32    0.07    0.05
  -2   8 -32    0.06    0.06
  -2  -8 -32    0.04    0.06
  -2   8 -32    0.02    0.06
  -2  -8 -33    0.71    0.10
  -2   8 -33    0.70    0.11
  -2   8 -33    0.61    0.09
  -2   8 -33    0.78    0.10
  -2  -8 -34    0.98    0.12
  -2   8 -34    1.02    0.12
  -2   8 -34    1.01    0.12
  -2   8 -34    1.05    0.13
  -2   8 -35    0.28    0.08
  -2   8 -35    0.27    0.07
  -2   8 -35    0.26    0.07
  -2   8 -36    0.07    0.06
  -2   8 -36   -0.01    0.05
  -2   8 -36    0.03    0.05
  -2   8 -37    0.01    0.05
  -2   8 -37    0.03    0.06
  -2   8 -37    0.00    0.06
  -2   8 -38    0.13    0.06
  -2   8 -38    0.14    0.06
  -2   8 -38    0.00    0.05
  -2   8 -39    0.79    0.09
  -2   8 -39    0.63    0.08
  -2   8 -39    0.72    0.09
  -2   8 -40    1.41    0.11
  -2   8 -40    1.26    0.12
  -2   8 -41    0.19    0.05
  -2   8 -41    0.15    0.05
  -2   8 -42    0.42    0.06
  -2   8 -42    0.48    0.07
  -2   8 -43    0.32    0.05
  -2   8 -44    0.09    0.03
  -2   8 -45    0.34    0.04
   2   9 -44    0.10    0.03
   2   9 -43    1.02    0.07
   2   9 -43    1.08    0.08
   2   9 -42    0.01    0.03
   2   9 -42   -0.02    0.04
   2   9 -41    0.20    0.05
   2   9 -41    0.28    0.06
   2   9 -40    2.15    0.14
   2   9 -40    2.17    0.13
   2   9 -39    0.13    0.06
   2  -9 -39    0.08    0.04
   2   9 -39    0.12    0.05
   2  -9 -38    1.11    0.10
   2   9 -38    0.99    0.11
   2   9 -38    1.11    0.11
   2   9 -37    0.03    0.06
   2  -9 -37   -0.01    0.06
   2   9 -37    0.02    0.05
   2   9 -37   -0.02    0.05
   2   9 -36    1.92    0.14
   2  -9 -36    1.85    0.14
   2   9 -36    2.12    0.16
   2   9 -36    2.01    0.15
   2   9 -35    0.03    0.06
   2   9 -35    0.03    0.05
   2  -9 -35   -0.07    0.07
   2   9 -35   -0.01    0.06
   2   9 -34    0.52    0.08
   2   9 -34    0.61    0.09
   2   9 -34    0.60    0.09
   2  -9 -34    0.62    0.10
   2   9 -33    0.08    0.06
   2  -9 -33   -0.03    0.07
   2   9 -33    0.11    0.07
   2   9 -33    0.15    0.06
   2   9 -32    0.80    0.11
   2   9 -32    0.67    0.11
   2  -9 -32    0.70    0.11
   2   9 -32    0.70    0.11
   2   9 -31   16.27    0.45
   2   9 -31   15.86    0.43
   2  -9 -31   15.69    0.44
   2   9 -31   15.89    0.46
   2   9 -30    0.65    0.10
   2  -9 -30    0.57    0.10
   2   9 -30    0.68    0.11
   2   9 -30    0.67    0.11
   2   9 -29    2.31    0.25
   2   9 -29    2.45    0.18
   2   9 -29    2.28    0.18
   2   9 -29    2.28    0.18
   2  -9 -29    2.27    0.18
   2   9 -28    0.16    0.07
   2  -9 -28    0.03    0.06
   2   9 -28    0.16    0.07
   2   9 -28    0.05    0.07
   2   9 -28    0.13    0.10
   2   9 -27    0.85    0.16
   2   9 -26    0.76    0.16
   2   9 -25    2.33    0.24
   2   9 -24    0.01    0.08
   2   9 -23    0.54    0.13
   2   9 -22    0.12    0.07
   2   9 -21    2.15    0.22
   2   9 -20    9.57    0.45
   2   9 -19    0.07    0.07
   2   9 -18    0.06    0.07
   2   9 -17    0.82    0.13
   2   9 -16    5.15    0.31
   2   9 -15    6.48    0.33
   2   9 -14    7.18    0.35
   2   9 -13    0.40    0.10
  -2  -9  13    0.41    0.10
   2   9 -12    9.90    0.39
  -2  -9  12    9.94    0.39
   2   9 -11   11.02    0.39
  -2  -9  11   10.94    0.41
   2  -9 -10    6.55    0.34
  -2  -9  10    6.39    0.31
   2  -9  -9    6.64    0.34
  -2  -9   9    5.62    0.30
   2  -9  -8    0.12    0.07
  -2  -9   8    0.02    0.05
   2  -9  -7    0.70    0.12
  -2  -9   7    0.70    0.12
   2  -9  -6    2.70    0.19
   2  -9  -6    2.48    0.20
  -2  -9   6    2.85    0.21
   2  -9  -5    3.56    0.24
  -2  -9   5    3.47    0.23
   2  -9  -5    3.39    0.20
  -2  -9   4    0.23    0.09
   2  -9  -4    0.14    0.08
   2  -9  -4    0.30    0.07
  -2  -9   3   -0.03    0.06
  -2  -9   3   -0.01    0.06
   2  -9  -3    0.00    0.05
   2  -9  -3   -0.01    0.06
  -2  -9   2    0.60    0.10
   2  -9  -2    0.71    0.11
  -2  -9   2    0.68    0.11
   2  -9  -2    0.69    0.10
  -2  -9   1    0.49    0.10
   2  -9  -1    0.54    0.10
   2  -9  -1    0.47    0.08
  -2  -9   1    0.55    0.10
  -2  -9   0    3.29    0.22
   2  -9   0    3.34    0.20
   2  -9   0    3.39    0.24
  -2  -9   0    3.14    0.23
   2  -9   1   13.93    0.46
  -2  -9  -1   13.19    0.45
   2  -9   1   14.56    0.41
  -2  -9  -1   13.46    0.43
  -2  -9  -2    4.58    0.28
   2  -9   2    4.83    0.27
   2  -9   2    4.80    0.24
  -2  -9  -2    4.45    0.25
  -2  -9  -3    0.00    0.06
   2  -9   3   -0.01    0.06
  -2  -9  -3   -0.09    0.08
   2  -9   3    0.13    0.09
  -2  -9  -4   13.51    0.47
  -2  -9  -4   13.22    0.43
  -2   9  -5   18.84    0.49
   2  -9   5   19.13    0.47
  -2  -9  -5   17.97    0.54
  -2  -9  -6    9.35    0.40
  -2  -9  -6    9.38    0.37
  -2   9  -6    9.94    0.36
   2  -9   6    9.96    0.34
  -2  -9  -7    3.33    0.24
   2  -9   7    3.55    0.20
  -2  -9  -7    3.38    0.23
  -2   9  -7    3.30    0.22
   2  -9   8   16.86    0.45
  -2  -9  -8   15.55    0.48
  -2  -9  -8   15.86    0.53
  -2   9  -8   15.67    0.48
  -2  -9  -9   34.79    0.73
  -2  -9  -9   36.13    0.81
  -2   9  -9   36.36    0.73
  -2  -9 -10   53.37    0.99
   2  -9  10   54.23    0.82
  -2   9 -10   52.33    0.90
  -2  -9 -10   51.36    0.90
  -2   9 -11    1.54    0.16
  -2   9 -12    9.80    0.41
  -2   9 -13    0.44    0.10
  -2   9 -14    2.20    0.21
  -2   9 -15   13.46    0.51
  -2   9 -16   15.81    0.56
  -2   9 -17    5.71    0.35
  -2   9 -18    1.22    0.17
  -2   9 -19    0.05    0.07
  -2   9 -20    2.42    0.24
  -2   9 -21    0.85    0.16
  -2   9 -22    1.05    0.17
  -2   9 -23    6.86    0.41
  -2   9 -24    0.32    0.10
  -2   9 -25    4.47    0.34
  -2   9 -26    1.79    0.23
  -2   9 -27    4.78    0.23
  -2   9 -27    4.76    0.25
  -2   9 -27    4.74    0.36
  -2  -9 -28    2.72    0.19
  -2   9 -28    2.75    0.27
  -2   9 -28    2.78    0.20
  -2   9 -28    2.63    0.19
  -2   9 -28    2.87    0.18
  -2   9 -29    1.13    0.12
  -2   9 -29    1.19    0.14
  -2  -9 -29    1.16    0.14
  -2   9 -29    1.18    0.19
  -2   9 -29    1.33    0.15
  -2   9 -30    3.24    0.21
  -2   9 -30    3.11    0.20
  -2  -9 -30    3.64    0.22
  -2   9 -30    3.37    0.19
  -2   9 -31    0.81    0.11
  -2   9 -31    0.84    0.11
  -2  -9 -31    0.78    0.11
  -2   9 -31    0.88    0.12
  -2   9 -32    0.16    0.05
  -2  -9 -32    0.21    0.07
  -2   9 -32    0.10    0.06
  -2   9 -32    0.08    0.06
  -2   9 -33    1.78    0.15
  -2  -9 -33    1.60    0.14
  -2   9 -33    1.66    0.15
  -2   9 -33    1.65    0.15
  -2   9 -34    0.28    0.08
  -2  -9 -34    0.32    0.08
  -2   9 -34    0.34    0.08
  -2   9 -34    0.46    0.09
  -2   9 -35    0.20    0.07
  -2   9 -35    0.15    0.06
  -2   9 -35    0.07    0.06
  -2   9 -36    0.01    0.04
  -2   9 -36    0.00    0.06
  -2   9 -36   -0.05    0.06
  -2   9 -37    0.40    0.08
  -2   9 -37    0.29    0.07
  -2   9 -37    0.39    0.08
  -2   9 -38    0.01    0.04
  -2   9 -38   -0.06    0.05
  -2   9 -38    0.01    0.05
  -2   9 -39    0.62    0.08
  -2   9 -39    0.72    0.08
  -2   9 -39    0.83    0.09
  -2   9 -40    0.08    0.05
  -2   9 -40    0.06    0.04
  -2   9 -40   -0.05    0.04
  -2   9 -41    0.03    0.04
  -2   9 -41   -0.02    0.04
  -2   9 -42    0.02    0.03
  -2   9 -43    2.40    0.10
   2  10 -42    0.01    0.03
   2  10 -42   -0.03    0.03
   2  10 -41    0.15    0.04
   2  10 -41    0.14    0.04
   2  10 -40    0.92    0.08
   2  10 -40    0.91    0.09
   2  10 -39    0.24    0.06
   2  10 -39    0.16    0.05
   2  10 -38    4.84    0.19
   2  10 -38    4.66    0.20
   2 -10 -38    4.65    0.19
   2 -10 -37   -0.06    0.06
   2  10 -37   -0.01    0.05
   2  10 -37   -0.08    0.05
   2  10 -36    0.04    0.06
   2  10 -36    0.13    0.05
   2 -10 -36    0.04    0.05
   2  10 -36    0.00    0.04
   2  10 -35    1.62    0.13
   2 -10 -35    1.53    0.13
   2  10 -35    1.64    0.13
   2  10 -35    1.58    0.14
   2  10 -34    0.62    0.09
   2  10 -34    0.73    0.10
   2 -10 -34    0.56    0.09
   2  10 -34    0.57    0.10
   2 -10 -33    3.22    0.19
   2  10 -33    3.20    0.20
   2  10 -33    3.22    0.19
   2  10 -33    3.20    0.18
   2  10 -32    1.43    0.14
   2 -10 -32    1.58    0.15
   2  10 -32    1.45    0.13
   2  10 -32    1.66    0.14
   2  10 -31    1.97    0.17
   2  10 -31    1.81    0.14
   2 -10 -31    1.66    0.15
   2  10 -31    1.86    0.15
   2  10 -30    3.40    0.22
   2 -10 -30    3.37    0.21
   2  10 -30    3.62    0.21
   2  10 -30    3.29    0.20
   2 -10 -29    0.57    0.10
   2  10 -29    0.50    0.08
   2  10 -29    0.51    0.10
   2  10 -29    0.52    0.10
   2 -10 -28    0.09    0.08
   2  10 -28    0.18    0.07
   2  10 -28    0.06    0.06
   2  10 -27    3.79    0.23
   2  10 -27    3.73    0.21
   2  10 -27    4.02    0.33
   2 -10 -27    3.90    0.23
   2  10 -26    4.95    0.26
   2 -10 -26    4.90    0.26
   2  10 -26    4.66    0.35
   2  10 -25    0.33    0.12
   2  10 -24    1.69    0.21
   2  10 -23   -0.01    0.07
   2  10 -22    0.29    0.10
   2  10 -21    6.26    0.38
   2  10 -20    0.66    0.13
  -2 -10  19    0.10    0.07
   2  10 -19    0.11    0.07
  -2 -10  18    0.18    0.08
   2  10 -18    0.19    0.08
  -2 -10  17    0.21    0.09
   2  10 -17    0.20    0.09
   2  10 -16    0.13    0.08
  -2 -10  16    0.19    0.08
  -2 -10  15    0.04    0.08
   2  10 -15   -0.03    0.06
   2 -10 -14   16.42    0.60
  -2 -10  14   15.07    0.52
   2 -10 -13    1.84    0.21
  -2 -10  13    1.76    0.18
   2 -10 -12    4.96    0.32
  -2 -10  12    4.64    0.29
   2 -10 -11   14.08    0.53
  -2 -10  11   13.35    0.48
  -2 -10  10    3.81    0.26
   2 -10 -10    4.12    0.29
  -2 -10   9    0.79    0.13
   2 -10  -9    1.04    0.15
  -2 -10   8    5.95    0.32
   2 -10  -8    6.08    0.34
   2 -10  -7    0.36    0.09
  -2 -10   7    0.46    0.11
   2 -10  -6    0.08    0.08
   2 -10  -6    0.07    0.06
  -2 -10   6    0.06    0.07
   2 -10  -5    7.92    0.38
  -2 -10   5    8.05    0.36
   2 -10  -5    8.12    0.34
   2 -10  -4    0.87    0.12
   2 -10  -4    0.87    0.13
  -2 -10   4    0.88    0.16
  -2 -10   3    6.42    0.33
   2 -10  -3    6.29    0.34
   2 -10  -3    6.58    0.29
   2 -10  -2    2.62    0.21
  -2 -10   2    2.54    0.23
  -2 -10   2    2.46    0.22
   2 -10  -2    2.52    0.19
   2 -10  -1    6.68    0.30
  -2 -10   1    5.86    0.31
  -2 -10   1    6.10    0.34
   2 -10  -1    6.50    0.35
   2 -10   0    0.16    0.05
  -2 -10   0    0.13    0.11
  -2 -10   0    0.28    0.10
   2 -10   0    0.14    0.07
  -2 -10  -1    1.22    0.15
   2 -10   1    1.55    0.15
   2 -10   1    1.69    0.18
  -2 -10  -1    1.33    0.17
   2 -10   2   -0.04    0.06
   2 -10   2    0.09    0.08
  -2 -10  -2   -0.05    0.08
  -2 -10  -2   -0.01    0.06
  -2 -10  -3    2.91    0.22
   2 -10   3    3.19    0.21
  -2 -10  -3    2.80    0.23
  -2 -10  -4   -0.02    0.06
  -2 -10  -4    0.12    0.08
   2 -10   4    0.07    0.05
  -2 -10  -5    1.17    0.15
  -2 -10  -5    1.06    0.15
   2 -10   5    1.23    0.13
  -2 -10  -6   34.49    0.82
  -2 -10  -6   34.91    0.75
  -2 -10  -7    9.89    0.41
  -2 -10  -7    9.53    0.44
  -2 -10  -8    1.96    0.19
  -2 -10  -8    2.00    0.20
  -2 -10  -9    0.25    0.10
  -2  10  -9    0.10    0.06
  -2 -10  -9    0.28    0.09
  -2 -10 -10    3.95    0.29
  -2  10 -10    3.66    0.25
  -2  10 -11    0.11    0.07
  -2 -10 -11    0.05    0.08
  -2 -10 -12    6.76    0.39
  -2  10 -12    6.87    0.36
  -2  10 -13    2.73    0.24
  -2 -10 -13    2.64    0.25
  -2 -10 -14    0.80    0.15
  -2  10 -14    0.61    0.13
  -2 -10 -15   -0.02    0.07
  -2  10 -15    0.05    0.07
  -2  10 -16   19.34    0.63
  -2  10 -17    0.05    0.11
  -2  10 -18    2.19    0.23
  -2  10 -19   21.09    0.69
  -2  10 -20   12.98    0.56
  -2  10 -21    5.43    0.37
  -2  10 -22    6.12    0.39
  -2  10 -23   11.31    0.54
  -2  10 -24    0.46    0.13
  -2 -10 -25    0.66    0.10
  -2  10 -25    0.52    0.14
  -2  10 -25    0.69    0.10
  -2 -10 -26    0.91    0.12
  -2  10 -26    0.80    0.16
  -2  10 -26    0.76    0.11
  -2  10 -26    0.85    0.12
  -2  10 -26    0.77    0.09
  -2  10 -27   -0.04    0.07
  -2  10 -27   -0.02    0.06
  -2  10 -27    0.00    0.07
  -2  10 -27    0.00    0.07
  -2 -10 -27    0.03    0.06
  -2  10 -28    0.06    0.05
  -2 -10 -28    0.10    0.06
  -2  10 -28    0.12    0.06
  -2  10 -28    0.00    0.07
  -2  10 -29    2.12    0.15
  -2  10 -29    2.08    0.17
  -2 -10 -29    1.90    0.16
  -2  10 -29    2.28    0.18
  -2  10 -30    0.68    0.11
  -2  10 -30    0.64    0.09
  -2  10 -30    0.76    0.11
  -2 -10 -30    0.61    0.10
  -2 -10 -31    1.46    0.14
  -2  10 -31    1.38    0.14
  -2  10 -31    1.43    0.14
  -2  10 -31    1.39    0.13
  -2  10 -32    0.57    0.09
  -2  10 -32    0.46    0.09
  -2  10 -32    0.45    0.09
  -2 -10 -32    0.50    0.09
  -2  10 -33    2.37    0.17
  -2 -10 -33    2.27    0.17
  -2  10 -33    2.29    0.17
  -2  10 -33    2.45    0.16
  -2  10 -34    2.02    0.14
  -2  10 -34    1.99    0.15
  -2  10 -34    1.92    0.15
  -2  10 -35    0.40    0.08
  -2  10 -35    0.27    0.07
  -2  10 -35    0.38    0.08
  -2  10 -36    2.16    0.14
  -2  10 -36    2.24    0.14
  -2  10 -36    2.16    0.15
  -2  10 -37    0.69    0.08
  -2  10 -37    0.66    0.09
  -2  10 -37    0.66    0.09
  -2  10 -38    0.12    0.05
  -2  10 -38    0.14    0.05
  -2  10 -38    0.15    0.05
  -2  10 -39    1.13    0.09
  -2  10 -39    1.20    0.09
  -2  10 -39    1.03    0.09
  -2  10 -40    0.04    0.03
  -2  10 -40   -0.04    0.04
  -2  10 -40    0.04    0.04
  -2  10 -41    0.33    0.04
  -2  10 -42    0.07    0.02
   2  11 -41    0.76    0.06
   2  11 -40    0.49    0.06
   2  11 -40    0.49    0.05
   2  11 -39    0.19    0.05
   2  11 -39    0.22    0.04
   2  11 -38    0.82    0.09
   2  11 -38    0.89    0.08
   2  11 -37    0.04    0.04
   2  11 -37    0.02    0.03
   2 -11 -37   -0.03    0.04
   2  11 -36    0.03    0.05
   2 -11 -36   -0.03    0.05
   2  11 -36   -0.02    0.04
   2 -11 -35    0.07    0.05
   2  11 -35    0.14    0.04
   2  11 -34    0.19    0.07
   2 -11 -34    0.16    0.06
   2  11 -34    0.27    0.06
   2  11 -34    0.20    0.05
   2  11 -33    1.58    0.12
   2  11 -33    1.85    0.13
   2 -11 -33    1.50    0.13
   2  11 -33    1.45    0.13
   2  11 -32    0.32    0.07
   2  11 -32    0.26    0.06
   2 -11 -32    0.24    0.07
   2  11 -32    0.32    0.08
   2 -11 -31    0.44    0.09
   2  11 -31    0.38    0.07
   2  11 -31    0.45    0.10
   2 -11 -30   -0.06    0.07
   2  11 -30   -0.05    0.06
   2 -11 -29    1.94    0.16
   2  11 -29    2.12    0.17
   2  11 -28    1.07    0.13
   2 -11 -28    1.23    0.13
   2 -11 -27    0.23    0.07
   2  11 -27    0.04    0.06
   2 -11 -27    0.28    0.09
   2 -11 -26    0.62    0.10
   2  11 -26    0.69    0.10
   2 -11 -26    0.79    0.12
   2 -11 -25    4.36    0.24
  -2 -11  25    3.97    0.30
   2 -11 -25    4.16    0.23
   2  11 -25    4.03    0.24
   2  11 -24    5.04    0.35
   2 -11 -24    4.91    0.25
  -2 -11  24    4.88    0.33
   2  11 -24    5.18    0.27
   2 -11 -24    5.25    0.27
   2 -11 -24    5.32    0.25
   2 -11 -23    0.31    0.08
   2 -11 -23    0.23    0.07
  -2 -11  23    0.29    0.09
   2 -11 -23    0.30    0.09
   2  11 -23    0.44    0.12
   2  11 -23    0.37    0.09
  -2 -11  22    0.25    0.09
   2  11 -22    0.18    0.09
   2 -11 -22    0.11    0.07
   2  11 -21    0.66    0.14
  -2 -11  21    0.65    0.13
   2 -11 -21    0.56    0.14
  -2 -11  20    1.75    0.20
   2 -11 -20    1.96    0.23
   2  11 -20    2.16    0.22
  -2 -11  19    2.92    0.25
   2 -11 -19    3.42    0.31
  -2 -11  18    3.02    0.26
   2 -11 -18    3.07    0.29
   2 -11 -17    3.60    0.30
  -2 -11  17    3.25    0.27
   2 -11 -16    3.27    0.29
  -2 -11  16    3.20    0.26
  -2 -11  15    4.60    0.31
   2 -11 -15    5.10    0.36
   2 -11 -14    0.04    0.08
  -2 -11  14    0.05    0.07
   2 -11 -13    2.71    0.26
  -2 -11  13    2.16    0.22
   2 -11 -12    2.67    0.26
  -2 -11  12    2.83    0.24
   2 -11 -11   18.89    0.65
  -2 -11  11   18.28    0.59
   2 -11 -10    4.24    0.31
  -2 -11  10    3.88    0.28
   2 -11  -9   23.28    0.71
  -2 -11   9   22.61    0.66
   2 -11  -8    1.70    0.20
  -2 -11   8    2.06    0.22
  -2 -11   7    8.88    0.41
   2 -11  -7    8.61    0.43
   2 -11  -6    1.44    0.17
  -2 -11   6    1.60    0.20
   2 -11  -5    1.24    0.15
  -2 -11   5    1.13    0.15
   2 -11  -5    1.06    0.16
   2 -11  -4    7.98    0.40
  -2 -11   4    8.71    0.40
   2 -11  -4    8.54    0.36
   2 -11  -3    0.46    0.10
   2 -11  -3    0.44    0.11
  -2 -11   3    0.48    0.14
   2 -11  -2    4.86    0.32
   2 -11  -2    4.83    0.28
  -2 -11   2    4.96    0.30
   2 -11  -1    0.06    0.06
  -2 -11   1    0.23    0.13
   2 -11  -1    0.03    0.07
  -2 -11   1    0.05    0.09
  -2 -11   0    0.03    0.06
  -2 -11   0   -0.08    0.08
   2 -11   0    0.01    0.08
   2 -11   0   -0.03    0.05
  -2 -11  -1    6.04    0.33
  -2 -11  -1    6.00    0.35
   2 -11   1    6.69    0.37
  -2 -11  -2    0.37    0.10
  -2 -11  -2    0.46    0.13
  -2 -11  -3   -0.03    0.07
  -2 -11  -3    0.02    0.07
  -2 -11  -4    8.40    0.39
  -2 -11  -4    7.89    0.40
  -2 -11  -5    5.40    0.34
  -2 -11  -5    5.58    0.32
  -2 -11  -6    0.23    0.11
  -2 -11  -6    0.13    0.08
  -2 -11  -7    0.02    0.08
  -2 -11  -7    0.05    0.06
  -2 -11  -8    1.10    0.15
  -2 -11  -8    1.06    0.17
  -2 -11  -9    0.56    0.13
  -2 -11 -10    0.98    0.16
  -2 -11 -11    6.46    0.40
  -2 -11 -12    6.86    0.41
  -2  11 -13   34.06    0.82
  -2 -11 -13   33.96    0.90
  -2 -11 -14    4.12    0.32
  -2  11 -14    4.21    0.30
  -2  11 -15   10.43    0.47
  -2 -11 -15   10.59    0.52
  -2 -11 -16    1.33    0.19
  -2  11 -16    1.52    0.19
  -2 -11 -17    0.12    0.09
  -2  11 -17    0.10    0.08
  -2 -11 -18    1.66    0.22
  -2  11 -18    1.63    0.20
  -2  11 -19    7.69    0.43
  -2 -11 -19    7.95    0.46
  -2 -11 -20    0.50    0.14
  -2  11 -20    0.53    0.13
  -2 -11 -21    0.52    0.13
  -2  11 -21    0.57    0.13
  -2  11 -22    0.49    0.12
  -2 -11 -22    0.72    0.16
  -2 -11 -23    3.86    0.23
  -2  11 -23    3.50    0.21
  -2 -11 -23    3.80    0.32
  -2  11 -23    3.67    0.31
  -2 -11 -23    3.77    0.22
  -2 -11 -23    4.09    0.21
  -2 -11 -24    2.20    0.18
  -2 -11 -24    2.23    0.25
  -2  11 -24    2.42    0.18
  -2  11 -24    2.52    0.26
  -2 -11 -24    2.78    0.18
  -2  11 -25    1.52    0.16
  -2 -11 -25    1.47    0.15
  -2  11 -25    1.33    0.13
  -2  11 -26    0.02    0.06
  -2  11 -26    0.04    0.07
  -2 -11 -26   -0.03    0.06
  -2  11 -27    2.34    0.18
  -2  11 -27    2.25    0.17
  -2 -11 -27    2.26    0.17
  -2 -11 -28    1.90    0.16
  -2  11 -28    1.83    0.16
  -2  11 -28    2.03    0.14
  -2  11 -28    1.81    0.16
  -2  11 -29    3.02    0.17
  -2  11 -29    2.61    0.18
  -2  11 -29    2.84    0.19
  -2 -11 -29    2.59    0.18
  -2  11 -30    0.12    0.07
  -2 -11 -30    0.09    0.06
  -2  11 -30    0.07    0.06
  -2  11 -30    0.07    0.05
  -2  11 -31    0.83    0.11
  -2 -11 -31    0.75    0.10
  -2  11 -31    0.82    0.09
  -2  11 -31    0.70    0.10
  -2  11 -32    0.85    0.10
  -2  11 -32    0.98    0.11
  -2  11 -32    1.13    0.11
  -2  11 -33    0.74    0.11
  -2  11 -33    0.86    0.09
  -2  11 -33    0.84    0.10
  -2  11 -34    0.40    0.07
  -2  11 -34    0.42    0.08
  -2  11 -34    0.32    0.06
  -2  11 -35    0.38    0.06
  -2  11 -35    0.50    0.08
  -2  11 -35    0.36    0.07
  -2  11 -36    1.10    0.10
  -2  11 -36    1.15    0.09
  -2  11 -36    1.17    0.10
  -2  11 -37    0.38    0.06
  -2  11 -37    0.48    0.07
  -2  11 -37    0.41    0.06
  -2  11 -38    2.77    0.13
  -2  11 -38    3.05    0.13
  -2  11 -38    2.98    0.14
  -2  11 -39    1.00    0.08
  -2  11 -39    0.86    0.07
  -2  11 -39    0.94    0.07
  -2  11 -40    1.99    0.09
   2  12 -39    0.29    0.05
   2  12 -38    2.13    0.11
   2  12 -37    3.17    0.14
   2 -12 -36    3.27    0.15
   2  12 -36    3.59    0.16
   2  12 -35    0.39    0.07
   2 -12 -35    0.39    0.07
   2 -12 -34    0.43    0.07
   2  12 -34    0.55    0.09
   2  12 -33    0.12    0.07
   2 -12 -33    0.08    0.05
   2  12 -32    0.03    0.05
   2 -12 -32   -0.03    0.06
   2  12 -31    0.05    0.05
   2 -12 -31   -0.04    0.06
   2 -12 -30    0.82    0.11
   2  12 -30    0.72    0.10
   2 -12 -29    0.27    0.06
   2 -12 -29    0.27    0.08
   2  12 -29    0.34    0.08
   2 -12 -28    0.80    0.10
   2 -12 -28    0.70    0.10
   2  12 -28    0.81    0.11
   2 -12 -27    1.77    0.15
   2  12 -27    1.61    0.16
   2 -12 -27    1.64    0.14
   2  12 -26    0.31    0.09
   2 -12 -26    0.30    0.08
   2 -12 -26    0.41    0.10
   2 -12 -25    3.00    0.20
   2 -12 -25    3.01    0.19
   2  12 -25    3.16    0.21
   2 -12 -24    0.12    0.08
   2 -12 -24    0.15    0.07
   2  12 -24    0.15    0.08
   2  12 -23    8.33    0.33
   2 -12 -23    8.83    0.34
   2 -12 -23    8.64    0.33
   2 -12 -23    8.65    0.32
   2 -12 -22    1.14    0.14
   2 -12 -22    1.22    0.14
   2 -12 -22    1.31    0.19
   2 -12 -22    1.21    0.13
   2 -12 -22    1.29    0.13
   2  12 -22    1.04    0.13
  -2 -12  21    0.82    0.16
   2 -12 -21    1.07    0.13
   2 -12 -21    1.19    0.13
   2 -12 -21    0.74    0.15
   2  12 -21    0.91    0.12
   2 -12 -21    0.99    0.13
   2 -12 -21    0.88    0.11
  -2 -12  20    2.03    0.23
   2 -12 -20    2.09    0.17
   2 -12 -20    2.04    0.17
   2 -12 -20    2.10    0.25
   2 -12 -20    2.09    0.17
   2 -12 -20    2.07    0.16
   2  12 -20    2.06    0.17
  -2 -12  19    0.07    0.08
   2 -12 -19    0.05    0.07
   2  12 -19    0.09    0.08
   2 -12 -18    0.88    0.17
  -2 -12  18    0.61    0.13
   2 -12 -17    0.86    0.17
  -2 -12  17    0.86    0.15
   2 -12 -16    0.40    0.12
  -2 -12  16    0.40    0.12
   2 -12 -15    3.65    0.32
  -2 -12  15    3.84    0.29
   2 -12 -14    0.51    0.14
  -2 -12  14    0.48    0.12
  -2 -12  13    0.83    0.15
   2 -12 -13    0.81    0.16
  -2 -12  12    0.37    0.10
   2 -12 -12    0.50    0.14
  -2 -12  11    0.27    0.10
   2 -12 -11    0.33    0.11
   2 -12 -10    0.09    0.07
  -2 -12  10    0.27    0.10
  -2 -12   9    7.29    0.40
   2 -12  -9    7.68    0.43
  -2 -12   8    0.27    0.11
   2 -12  -8    0.17    0.08
  -2 -12   7    0.04    0.07
   2 -12  -7    0.04    0.08
  -2 -12   6    7.61    0.39
   2 -12  -6    7.07    0.40
   2 -12  -5    0.00    0.08
  -2 -12   5    0.10    0.12
  -2 -12   4    0.43    0.11
   2 -12  -4    0.36    0.10
   2 -12  -3    2.00    0.22
  -2 -12   3    1.91    0.20
  -2 -12   2    3.68    0.28
   2 -12  -2    3.55    0.29
   2 -12  -1    1.10    0.18
  -2 -12   1    0.74    0.14
  -2 -12   0    1.95    0.20
  -2 -12   0    2.30    0.25
  -2 -12  -1   -0.07    0.08
  -2 -12  -1    0.07    0.11
  -2 -12  -2    0.50    0.11
  -2 -12  -2    0.67    0.15
  -2 -12  -3   -0.16    0.10
  -2 -12  -3   -0.07    0.09
  -2 -12  -4    0.49    0.13
  -2 -12  -4    0.27    0.08
  -2 -12  -5    0.43    0.13
  -2 -12  -5    0.54    0.11
  -2 -12  -6    8.05    0.43
  -2 -12  -6    8.27    0.41
  -2 -12  -7    0.14    0.09
  -2 -12  -7    0.20    0.09
  -2 -12  -8    0.14    0.09
  -2 -12  -9   11.72    0.54
  -2 -12 -10    1.45    0.21
  -2 -12 -11   14.91    0.61
  -2 -12 -12   13.67    0.59
  -2 -12 -13    0.44    0.14
  -2 -12 -14    0.76    0.17
  -2 -12 -15   14.71    0.62
  -2 -12 -16   19.73    0.73
  -2 -12 -17    3.66    0.32
  -2 -12 -18    7.68    0.46
  -2  12 -18    7.63    0.42
  -2 -12 -19    0.98    0.12
  -2 -12 -19    1.02    0.19
  -2 -12 -19    1.07    0.13
  -2  12 -19    0.98    0.17
  -2 -12 -19    0.99    0.11
  -2 -12 -19    0.96    0.13
  -2 -12 -20    5.07    0.23
  -2 -12 -20    4.98    0.25
  -2 -12 -20    5.28    0.39
  -2 -12 -20    5.23    0.27
  -2 -12 -20    4.95    0.24
  -2  12 -20    5.03    0.35
  -2 -12 -21    4.19    0.35
  -2  12 -21    4.21    0.32
  -2 -12 -21    4.64    0.23
  -2 -12 -21    4.17    0.24
  -2 -12 -21    4.37    0.24
  -2 -12 -21    4.42    0.21
  -2 -12 -22    0.23    0.07
  -2 -12 -22    0.36    0.09
  -2 -12 -22    0.49    0.09
  -2 -12 -23   -0.01    0.06
  -2 -12 -23    0.13    0.07
  -2 -12 -23    0.00    0.05
  -2 -12 -24    2.03    0.16
  -2 -12 -24    1.90    0.15
  -2  12 -24    2.07    0.16
  -2 -12 -24    1.79    0.17
  -2  12 -24    1.90    0.17
  -2 -12 -25   -0.02    0.06
  -2 -12 -25    0.08    0.06
  -2  12 -25   -0.02    0.06
  -2  12 -25    0.04    0.05
  -2  12 -26    0.22    0.07
  -2 -12 -26    0.25    0.08
  -2  12 -26    0.30    0.07
  -2 -12 -27    0.78    0.11
  -2  12 -27    0.77    0.10
  -2  12 -27    0.75    0.11
  -2  12 -28    0.58    0.09
  -2  12 -28    0.65    0.10
  -2 -12 -28    0.52    0.09
  -2 -12 -29    0.05    0.06
  -2  12 -29    0.06    0.05
  -2  12 -29    0.02    0.06
  -2  12 -30    0.66    0.09
  -2  12 -30    0.57    0.09
  -2  12 -31    1.17    0.11
  -2  12 -31    1.07    0.11
  -2  12 -32    0.08    0.06
  -2  12 -32    0.04    0.05
  -2  12 -33    0.05    0.03
  -2  12 -33    0.12    0.05
  -2  12 -33    0.05    0.06
  -2  12 -34   -0.06    0.05
  -2  12 -34   -0.07    0.04
  -2  12 -34    0.00    0.04
  -2  12 -35    0.01    0.04
  -2  12 -35   -0.02    0.04
  -2  12 -35   -0.01    0.03
  -2  12 -36   -0.01    0.03
  -2  12 -36    0.04    0.04
  -2  12 -37    0.02    0.03
  -2  12 -37   -0.01    0.03
  -2  12 -37   -0.04    0.03
  -2  12 -38    1.72    0.09
   2  13 -37    0.56    0.05
   2  13 -36    0.30    0.05
   2  13 -35    0.12    0.04
   2  13 -34    0.02    0.04
   2 -13 -34    0.08    0.05
   2  13 -33    0.18    0.06
   2 -13 -33    0.17    0.06
   2  13 -32    1.87    0.13
   2 -13 -32    1.82    0.13
   2 -13 -31    0.23    0.06
   2  13 -31    0.24    0.07
   2 -13 -30    1.02    0.09
   2 -13 -30    0.87    0.10
   2  13 -30    1.03    0.11
   2 -13 -29    0.09    0.05
   2 -13 -29    0.17    0.05
   2  13 -29    0.12    0.07
   2 -13 -28    0.51    0.09
   2  13 -28    0.54    0.09
   2 -13 -28    0.56    0.08
   2  13 -27    0.32    0.08
   2 -13 -27    0.35    0.08
   2 -13 -27    0.41    0.09
   2 -13 -26    1.20    0.12
   2  13 -26    1.10    0.12
   2 -13 -26    1.12    0.12
   2 -13 -25    0.95    0.11
   2 -13 -25    0.93    0.11
   2  13 -25    0.99    0.12
   2 -13 -24    6.79    0.28
   2 -13 -24    6.59    0.29
   2  13 -24    6.39    0.28
   2 -13 -24    7.00    0.26
   2 -13 -23    0.41    0.08
   2 -13 -23    0.50    0.09
   2  13 -23    0.40    0.09
   2 -13 -23    0.43    0.09
   2  13 -22    0.13    0.06
   2 -13 -22    0.09    0.06
   2 -13 -22    0.04    0.05
   2 -13 -22    0.03    0.07
   2 -13 -21    0.89    0.11
   2 -13 -21    0.80    0.11
   2 -13 -21    0.74    0.11
   2 -13 -21    0.74    0.11
   2  13 -21    0.73    0.11
   2 -13 -20    0.10    0.06
   2 -13 -20    0.09    0.06
   2  13 -20    0.01    0.06
   2 -13 -20    0.07    0.06
   2 -13 -20    0.04    0.06
   2 -13 -19   -0.04    0.06
   2 -13 -19   -0.04    0.06
   2 -13 -19    0.02    0.07
   2 -13 -19    0.05    0.06
   2  13 -19    0.04    0.06
   2 -13 -18    0.24    0.08
   2 -13 -18    0.28    0.09
   2 -13 -18    0.09    0.08
   2  13 -18    0.37    0.09
  -2 -13  18    0.26    0.09
   2 -13 -18    0.14    0.07
   2 -13 -18    0.35    0.09
   2 -13 -17   12.34    0.39
  -2 -13  17   11.98    0.52
   2 -13 -17   12.18    0.38
   2  13 -17   12.03    0.39
   2 -13 -17   11.52    0.37
   2 -13 -17   12.04    0.41
   2 -13 -17   12.69    0.58
   2 -13 -16    3.90    0.22
  -2 -13  16    3.58    0.29
   2 -13 -16    3.69    0.22
   2 -13 -16    3.35    0.20
   2 -13 -16    3.53    0.22
   2 -13 -16    4.07    0.23
   2 -13 -16    3.49    0.31
  -2 -13  15    0.29    0.10
   2 -13 -15    0.31    0.08
   2 -13 -15    0.21    0.06
   2 -13 -15    0.41    0.13
   2 -13 -15    0.38    0.09
   2 -13 -15    0.37    0.08
   2 -13 -15    0.28    0.08
  -2 -13  14    0.06    0.07
   2 -13 -14    0.13    0.11
  -2 -13  13    0.00    0.07
   2 -13 -13    0.05    0.08
   2 -13 -12    0.49    0.13
  -2 -13  12    0.35    0.10
  -2 -13  11    8.32    0.43
   2 -13 -11    8.95    0.48
  -2 -13  10    3.94    0.30
   2 -13 -10    3.99    0.32
   2 -13  -9    0.27    0.11
  -2 -13   9    0.24    0.11
   2 -13  -8    1.99    0.23
  -2 -13   8    1.86    0.22
   2 -13  -7    0.00    0.08
  -2 -13   7    0.04    0.07
  -2 -13   6    0.17    0.08
   2 -13  -6    0.19    0.11
  -2 -13   5    8.12    0.42
   2 -13  -5    7.98    0.44
  -2 -13   4    2.78    0.27
   2 -13  -4    2.31    0.25
   2 -13  -3    4.32    0.34
  -2 -13   3    4.51    0.31
  -2 -13   2    7.29    0.41
  -2 -13   1    8.63    0.44
  -2 -13   0    0.37    0.12
  -2 -13  -1    0.13    0.09
  -2 -13  -2    1.24    0.19
  -2 -13  -2    1.29    0.17
  -2 -13  -3    0.42    0.10
  -2 -13  -3    0.59    0.16
  -2 -13  -4    2.25    0.25
  -2 -13  -4    2.12    0.22
  -2 -13  -5    1.54    0.19
  -2 -13  -5    1.69    0.22
  -2 -13  -6    0.12    0.09
  -2 -13  -6    0.18    0.11
  -2 -13  -7   14.14    0.60
  -2 -13  -8    3.87    0.33
  -2 -13  -9    0.22    0.13
  -2 -13 -10   17.19    0.66
  -2 -13 -11   15.94    0.64
  -2 -13 -12    6.15    0.41
  -2 -13 -13    9.31    0.50
  -2 -13 -14   18.33    0.47
  -2 -13 -14   17.67    0.69
  -2 -13 -15    0.06    0.05
  -2 -13 -15    0.29    0.09
  -2 -13 -15    0.10    0.07
  -2 -13 -15    0.19    0.10
  -2 -13 -15    0.09    0.12
  -2 -13 -16    2.18    0.18
  -2 -13 -16    2.33    0.18
  -2 -13 -16    2.25    0.27
  -2 -13 -16    2.03    0.15
  -2 -13 -16    2.21    0.17
  -2 -13 -17    0.13    0.07
  -2 -13 -17    0.05    0.07
  -2 -13 -17   -0.06    0.06
  -2 -13 -17    0.07    0.09
  -2 -13 -17    0.02    0.08
  -2 -13 -18    0.11    0.08
  -2 -13 -18    0.05    0.06
  -2 -13 -18    0.26    0.08
  -2 -13 -18    0.25    0.12
  -2 -13 -19    0.66    0.11
  -2 -13 -19    0.63    0.10
  -2 -13 -19    0.68    0.10
  -2 -13 -19    0.57    0.08
  -2 -13 -20   -0.02    0.06
  -2 -13 -20    0.01    0.07
  -2 -13 -20    0.05    0.06
  -2 -13 -20    0.05    0.06
  -2 -13 -21    1.56    0.15
  -2 -13 -21    1.74    0.15
  -2 -13 -21    1.89    0.14
  -2 -13 -22   12.15    0.33
  -2 -13 -22   11.31    0.36
  -2 -13 -22   12.39    0.40
  -2 -13 -23    1.07    0.12
  -2 -13 -23    0.97    0.12
  -2  13 -23    0.94    0.13
  -2 -13 -23    0.72    0.10
  -2 -13 -24    1.93    0.14
  -2  13 -24    2.18    0.17
  -2 -13 -24    2.20    0.17
  -2 -13 -24    2.57    0.16
  -2 -13 -25   -0.04    0.06
  -2  13 -25    0.03    0.06
  -2 -13 -25   -0.07    0.06
  -2 -13 -26    0.57    0.09
  -2 -13 -26    0.62    0.09
  -2  13 -26    0.53    0.09
  -2  13 -27    0.11    0.06
  -2 -13 -27    0.14    0.07
  -2 -13 -27    0.12    0.05
  -2  13 -28    0.00    0.04
  -2  13 -28    0.01    0.06
  -2  13 -29    0.01    0.06
  -2  13 -29    0.01    0.04
  -2  13 -30    0.63    0.08
  -2  13 -30    0.61    0.09
  -2  13 -31    0.10    0.06
  -2  13 -31    0.07    0.04
  -2  13 -32    1.39    0.11
  -2  13 -32    1.23    0.09
  -2  13 -33    0.67    0.08
  -2  13 -33    0.66    0.07
  -2  13 -34    1.65    0.09
  -2  13 -34    1.59    0.11
  -2  13 -35   -0.01    0.03
  -2  13 -35    0.02    0.03
  -2  13 -36    1.39    0.08
   2  14 -35    3.47    0.12
   2  14 -34    1.20    0.08
   2  14 -33   -0.03    0.04
   2  14 -32    0.93    0.08
   2 -14 -31    0.59    0.07
   2  14 -31    0.59    0.08
   2  14 -30    0.15    0.06
   2 -14 -30    0.17    0.05
   2 -14 -30    0.13    0.04
   2 -14 -29    0.33    0.07
   2 -14 -29    0.43    0.06
   2  14 -29    0.35    0.07
   2 -14 -28    2.94    0.15
   2  14 -28    2.85    0.16
   2 -14 -28    2.86    0.16
   2 -14 -27    0.64    0.09
   2 -14 -27    0.49    0.08
   2  14 -27    0.55    0.09
   2 -14 -26    0.44    0.07
   2 -14 -26    0.57    0.09
   2  14 -26    0.41    0.08
   2 -14 -25    0.55    0.08
   2 -14 -25    0.57    0.09
   2  14 -25    0.58    0.09
   2 -14 -24    0.71    0.10
   2 -14 -24    0.57    0.08
   2 -14 -24    0.53    0.09
   2  14 -24    0.58    0.09
   2 -14 -23    1.01    0.10
   2  14 -23    0.98    0.11
   2 -14 -23    1.10    0.11
   2 -14 -23    0.96    0.11
   2 -14 -22    1.32    0.12
   2 -14 -22    1.46    0.14
   2 -14 -22    1.43    0.14
   2  14 -22    1.25    0.12
   2 -14 -21    0.80    0.10
   2 -14 -21    0.94    0.11
   2 -14 -21    0.72    0.10
   2  14 -21    0.88    0.11
   2 -14 -20    0.48    0.09
   2 -14 -20    0.53    0.09
   2  14 -20    0.54    0.09
   2 -14 -20    0.48    0.09
   2 -14 -19    0.15    0.06
   2 -14 -19    0.10    0.06
   2  14 -19    0.14    0.07
   2 -14 -19    0.12    0.07
   2 -14 -19    0.08    0.06
   2 -14 -18    0.86    0.11
   2 -14 -18    0.80    0.12
   2 -14 -18    0.74    0.10
   2 -14 -18    0.76    0.10
   2  14 -18    0.77    0.10
   2 -14 -17    0.02    0.05
   2 -14 -17   -0.03    0.05
   2 -14 -17    0.05    0.06
   2  14 -17    0.05    0.06
   2 -14 -17    0.02    0.06
   2  14 -16   -0.06    0.07
   2 -14 -16    0.06    0.06
   2 -14 -16    0.06    0.06
   2 -14 -16    0.08    0.05
   2 -14 -16    0.04    0.06
   2 -14 -15    2.06    0.16
   2 -14 -15    2.02    0.18
   2 -14 -15    2.12    0.16
   2 -14 -15    2.12    0.17
   2  14 -15    2.24    0.16
   2 -14 -15    1.83    0.15
   2 -14 -14    4.44    0.25
   2 -14 -14    4.45    0.23
   2 -14 -14    4.52    0.24
   2 -14 -14    4.38    0.22
   2 -14 -13    0.59    0.10
   2 -14 -13    0.56    0.09
   2 -14 -13    0.54    0.11
   2 -14 -13    0.47    0.09
   2 -14 -12    2.73    0.20
   2 -14 -12    2.60    0.18
   2 -14 -12    2.68    0.18
   2 -14 -12    2.64    0.17
   2 -14 -12    2.89    0.28
  -2 -14  12    2.54    0.25
   2 -14 -11    1.94    0.17
   2 -14 -11    2.17    0.16
   2 -14 -11    2.01    0.16
  -2 -14  11    2.20    0.24
   2 -14 -11    2.03    0.16
   2 -14 -11    2.13    0.24
   2 -14 -10    0.09    0.06
   2 -14 -10    0.01    0.07
   2 -14 -10    0.10    0.08
   2 -14 -10    0.05    0.06
   2 -14 -10    0.04    0.05
  -2 -14  10    0.11    0.09
   2 -14  -9    1.40    0.14
   2 -14  -9    1.58    0.14
   2 -14  -9    1.80    0.14
   2 -14  -9    1.50    0.14
  -2 -14   9    1.42    0.20
   2 -14  -9    1.55    0.21
   2 -14  -8    0.25    0.08
   2 -14  -8    0.18    0.06
  -2 -14   8    0.20    0.09
   2 -14  -8    0.33    0.13
   2 -14  -8    0.19    0.07
   2 -14  -7    3.95    0.23
   2 -14  -7    4.10    0.22
  -2 -14   7    3.67    0.29
   2 -14  -7    3.99    0.33
  -2 -14   6    0.30    0.12
   2 -14  -6    0.25    0.08
   2 -14  -6    0.27    0.12
  -2 -14   5    0.11    0.16
  -2 -14   4   11.13    0.50
  -2 -14   3    1.36    0.25
  -2 -14   2    1.09    0.17
  -2 -14   1    0.58    0.16
  -2 -14   0    3.18    0.27
  -2 -14  -1    0.51    0.14
  -2 -14  -2    2.48    0.25
  -2 -14  -3    0.04    0.07
  -2 -14  -4    0.10    0.07
  -2 -14  -5    0.20    0.12
  -2 -14  -6    1.51    0.14
  -2 -14  -6    1.52    0.13
  -2 -14  -6    1.54    0.15
  -2 -14  -6    1.45    0.22
  -2 -14  -6    1.56    0.15
   2 -14   6    1.70    0.15
  -2 -14  -7    0.47    0.09
  -2 -14  -7    0.46    0.09
  -2 -14  -7    0.39    0.13
  -2 -14  -7    0.54    0.09
  -2 -14  -7    0.53    0.10
   2 -14   7    0.59    0.10
  -2 -14  -8    0.86    0.17
  -2 -14  -8    0.74    0.11
  -2 -14  -8    0.75    0.11
  -2 -14  -8    0.76    0.11
  -2 -14  -8    0.77    0.11
   2 -14   8    0.78    0.11
  -2 -14  -9    0.49    0.13
  -2 -14  -9    0.52    0.09
  -2 -14  -9    0.39    0.09
   2 -14   9    0.68    0.10
  -2 -14  -9    0.48    0.09
  -2 -14  -9    0.56    0.09
  -2 -14 -10    1.23    0.19
   2 -14  10    1.37    0.13
  -2 -14 -10    1.37    0.14
  -2 -14 -10    1.33    0.13
  -2 -14 -10    1.48    0.15
  -2 -14 -11    1.46    0.15
  -2 -14 -11    1.55    0.21
  -2 -14 -11    1.55    0.15
   2 -14  11    1.43    0.13
  -2 -14 -11    1.65    0.14
  -2 -14 -12    8.60    0.34
  -2 -14 -12    8.42    0.47
  -2 -14 -12    9.29    0.32
  -2 -14 -12    9.11    0.33
   2 -14  12    9.28    0.32
  -2 -14 -13    0.11    0.07
   2 -14  13    0.13    0.07
  -2 -14 -13    0.03    0.07
  -2 -14 -13   -0.09    0.05
  -2 -14 -14    2.58    0.17
  -2 -14 -14    2.62    0.18
  -2 -14 -14    2.90    0.19
  -2 -14 -14    2.78    0.18
  -2 -14 -15    1.58    0.14
  -2 -14 -15    1.30    0.13
  -2 -14 -15    1.66    0.15
  -2 -14 -15    1.33    0.12
  -2 -14 -16    0.59    0.08
  -2 -14 -16    0.54    0.10
  -2 -14 -16    0.67    0.10
  -2 -14 -16    0.71    0.11
  -2 -14 -17    1.49    0.14
  -2 -14 -17    1.86    0.15
  -2 -14 -17    1.64    0.13
  -2 -14 -17    1.73    0.15
  -2 -14 -18    1.04    0.12
  -2 -14 -18    0.91    0.10
  -2 -14 -18    1.02    0.13
  -2 -14 -18    1.10    0.13
  -2 -14 -19    0.92    0.10
  -2 -14 -19    0.88    0.11
  -2 -14 -19    0.98    0.12
  -2 -14 -20    7.58    0.26
  -2 -14 -20    7.75    0.31
  -2 -14 -20    7.70    0.29
  -2 -14 -21    1.97    0.16
  -2 -14 -21    2.09    0.14
  -2 -14 -21    2.12    0.16
  -2 -14 -22    3.79    0.21
  -2 -14 -22    3.95    0.18
  -2 -14 -22    3.62    0.20
  -2  14 -22    3.76    0.21
  -2  14 -23    0.28    0.08
  -2 -14 -23    0.14    0.05
  -2 -14 -24    0.95    0.10
  -2  14 -24    0.94    0.11
  -2  14 -25    0.17    0.07
  -2 -14 -25    0.21    0.06
  -2  14 -26    1.93    0.15
  -2 -14 -26    2.15    0.14
  -2 -14 -27    0.23    0.06
  -2  14 -27    0.14    0.06
  -2  14 -28    0.71    0.09
  -2  14 -29    0.32    0.07
  -2  14 -30    0.98    0.09
  -2  14 -31    0.11    0.04
  -2  14 -32    0.08    0.04
  -2  14 -33    0.13    0.04
  -2  14 -34    0.37    0.05
   2  15 -32    0.04    0.03
   2  15 -31    0.15    0.04
   2  15 -30    0.01    0.03
   2 -15 -30    0.01    0.03
   2 -15 -29    0.35    0.05
   2  15 -29    0.36    0.06
   2 -15 -28    0.79    0.07
   2 -15 -28    0.80    0.08
   2  15 -28    0.77    0.08
   2  15 -27    1.32    0.10
   2 -15 -27    1.37    0.10
   2 -15 -27    1.25    0.10
   2 -15 -26    0.08    0.05
   2  15 -26    0.04    0.05
   2 -15 -26    0.05    0.04
   2 -15 -25    0.39    0.07
   2 -15 -25    0.35    0.07
   2  15 -25    0.38    0.07
   2  15 -24    0.63    0.08
   2 -15 -24    0.69    0.09
   2 -15 -24    0.70    0.09
   2 -15 -23    0.31    0.06
   2 -15 -23    0.26    0.06
   2  15 -23    0.35    0.07
   2 -15 -23    0.34    0.07
   2 -15 -22    0.49    0.08
   2  15 -22    0.59    0.09
   2 -15 -22    0.50    0.08
   2 -15 -22    0.49    0.08
   2  15 -21    0.09    0.06
   2 -15 -21    0.06    0.05
   2 -15 -21    0.15    0.06
   2 -15 -20    0.26    0.06
   2  15 -20    0.29    0.07
   2 -15 -20    0.32    0.07
   2 -15 -20    0.23    0.07
   2  15 -19    0.26    0.07
   2 -15 -19    0.13    0.06
   2 -15 -19    0.10    0.06
   2 -15 -19    0.25    0.07
   2 -15 -18    0.06    0.05
   2 -15 -18    0.09    0.05
   2  15 -18    0.03    0.05
   2 -15 -18    0.07    0.06
   2  15 -17    0.05    0.06
   2 -15 -17   -0.03    0.06
   2 -15 -17   -0.01    0.06
   2 -15 -17    0.09    0.06
   2 -15 -16    0.11    0.07
   2 -15 -16    0.11    0.06
   2 -15 -16    0.13    0.06
   2 -15 -15    0.07    0.05
   2 -15 -15    0.09    0.06
   2 -15 -15    0.13    0.07
   2 -15 -14    1.43    0.14
   2 -15 -14    1.41    0.12
   2 -15 -14    1.34    0.13
   2 -15 -13    2.58    0.19
   2 -15 -13    2.38    0.17
   2 -15 -13    2.53    0.16
   2 -15 -13    2.51    0.18
   2 -15 -12    3.37    0.19
   2 -15 -12    3.48    0.20
   2 -15 -12    3.42    0.22
   2 -15 -12    3.28    0.19
   2 -15 -11    0.35    0.06
   2 -15 -11    0.44    0.09
   2 -15 -11    0.47    0.08
   2 -15 -11    0.40    0.08
   2 -15 -10    0.36    0.07
   2 -15 -10    0.29    0.08
   2 -15 -10    0.20    0.07
   2 -15 -10    0.24    0.07
   2 -15  -9    0.83    0.11
   2 -15  -9    1.09    0.11
   2 -15  -9    0.98    0.11
   2 -15  -9    0.84    0.10
   2 -15  -9    0.85    0.11
   2 -15  -8    1.47    0.14
   2 -15  -8    1.38    0.12
   2 -15  -8    1.45    0.14
   2 -15  -8    1.40    0.14
   2 -15  -7    3.71    0.22
   2 -15  -7    3.58    0.21
   2 -15  -7    3.78    0.22
   2 -15  -7    3.41    0.19
   2 -15  -6    0.09    0.06
   2 -15  -6    0.03    0.06
  -2 -15   6    0.15    0.07
   2 -15  -6    0.01    0.05
   2 -15  -6   -0.02    0.06
   2 -15  -5    0.18    0.07
   2 -15  -5    0.23    0.08
  -2 -15   5    0.28    0.07
   2 -15  -5    0.25    0.06
   2 -15  -5    0.18    0.06
   2 -15  -4    1.54    0.14
   2 -15  -4    1.52    0.14
   2 -15  -4    1.37    0.12
  -2 -15   4    1.54    0.13
   2 -15  -4    1.55    0.14
   2 -15  -3    0.52    0.10
  -2 -15   3    0.41    0.08
   2 -15  -3    0.30    0.07
   2 -15  -3    0.43    0.08
  -2 -15   3    0.37    0.08
   2 -15  -3    0.30    0.07
   2 -15  -2    0.33    0.07
   2 -15  -2    0.46    0.09
  -2 -15   2    0.46    0.09
  -2 -15   2    0.34    0.08
   2 -15  -2    0.55    0.08
  -2 -15   1    1.13    0.12
   2 -15  -1    1.27    0.13
  -2 -15   1    1.01    0.11
   2 -15  -1    1.03    0.12
   2 -15   0    8.81    0.31
  -2 -15   0    8.89    0.32
   2 -15   0    8.74    0.30
  -2 -15   0    8.81    0.31
  -2 -15   0    8.06    0.30
   2 -15   0    8.74    0.32
  -2 -15   0    8.63    0.30
  -2 -15  -1    5.38    0.25
   2 -15   1    5.11    0.24
   2 -15   1    5.00    0.24
  -2 -15  -1    5.60    0.25
  -2 -15  -1    5.48    0.26
  -2 -15  -1    5.22    0.25
  -2 -15  -2    0.61    0.13
   2 -15   2    0.60    0.11
  -2 -15  -2    0.66    0.11
  -2 -15  -2    0.66    0.12
   2 -15   2    0.60    0.10
  -2 -15  -2    0.72    0.12
  -2 -15  -3   12.25    0.38
  -2 -15  -3   11.74    0.36
  -2 -15  -3   12.29    0.37
   2 -15   3   12.11    0.37
  -2 -15  -3   11.92    0.37
  -2 -15  -4    0.09    0.08
  -2 -15  -4    0.06    0.09
   2 -15   4    0.01    0.06
  -2 -15  -5    0.37    0.07
   2 -15   5    0.40    0.08
  -2 -15  -5    0.38    0.08
  -2 -15  -5    0.39    0.08
  -2 -15  -5    0.40    0.09
   2 -15   6    0.03    0.05
  -2 -15  -6    0.05    0.05
  -2 -15  -6   -0.01    0.05
  -2 -15  -6    0.05    0.06
  -2 -15  -6    0.11    0.06
  -2 -15  -7    0.59    0.10
  -2 -15  -7    0.60    0.10
  -2 -15  -7    0.45    0.09
   2 -15   7    0.56    0.10
  -2 -15  -8    0.26    0.08
   2 -15   8    0.15    0.07
  -2 -15  -8    0.16    0.06
  -2 -15  -8    0.27    0.08
  -2 -15  -9    1.67    0.15
   2 -15   9    2.01    0.15
  -2 -15  -9    1.83    0.15
  -2 -15  -9    1.89    0.15
   2 -15  10    0.42    0.08
  -2 -15 -10    0.26    0.07
  -2 -15 -10    0.41    0.08
  -2 -15 -10    0.20    0.07
  -2 -15 -11    0.26    0.08
  -2 -15 -11    0.13    0.06
   2 -15  11    0.25    0.07
  -2 -15 -11    0.28    0.08
  -2 -15 -12    4.64    0.24
  -2 -15 -12    4.49    0.21
   2 -15  12    4.58    0.22
  -2 -15 -12    4.72    0.24
  -2 -15 -13    1.87    0.16
   2 -15  13    2.01    0.14
  -2 -15 -13    1.52    0.12
  -2 -15 -13    1.97    0.16
  -2 -15 -14    0.99    0.10
  -2 -15 -14    1.22    0.13
  -2 -15 -14    1.38    0.13
  -2 -15 -15    4.25    0.20
  -2 -15 -15    4.76    0.23
  -2 -15 -15    4.79    0.23
  -2 -15 -16    1.37    0.12
  -2 -15 -16    1.49    0.14
  -2 -15 -16    1.55    0.14
  -2 -15 -17   -0.04    0.06
  -2 -15 -17   -0.02    0.06
  -2 -15 -18    0.01    0.06
  -2 -15 -18    0.08    0.05
  -2 -15 -19    0.58    0.08
  -2 -15 -19    0.62    0.09
  -2 -15 -20    1.15    0.10
  -2  15 -20    1.01    0.12
  -2 -15 -20    0.92    0.10
  -2 -15 -21    0.69    0.09
  -2  15 -21    0.52    0.09
  -2 -15 -21    0.53    0.08
  -2 -15 -22    0.10    0.05
  -2  15 -22    0.07    0.06
  -2  15 -23    0.03    0.05
  -2 -15 -23    0.03    0.05
  -2  15 -24    0.19    0.06
  -2 -15 -24    0.22    0.06
  -2 -15 -25    0.58    0.07
  -2  15 -25    0.37    0.07
  -2  15 -26    0.00    0.05
  -2 -15 -26    0.15    0.05
  -2  15 -27    0.02    0.05
  -2  15 -28    0.05    0.04
  -2  15 -29    0.13    0.04
  -2  15 -30    0.27    0.05
  -2  15 -31    0.27    0.04
  -2  15 -32    0.67    0.06
   2 -16 -28    0.49    0.05
   2  16 -28    0.38    0.05
   2  16 -27    0.57    0.06
   2 -16 -27    0.67    0.06
   2 -16 -26    0.49    0.06
   2  16 -26    0.53    0.06
   2 -16 -25    0.22    0.05
   2  16 -25    0.15    0.04
   2  16 -24    0.06    0.04
   2 -16 -24    0.13    0.05
   2  16 -23    0.19    0.05
   2 -16 -23    0.29    0.06
   2 -16 -22    0.08    0.04
   2 -16 -22    0.07    0.04
   2  16 -22    0.04    0.04
   2 -16 -21   -0.05    0.05
   2  16 -21   -0.03    0.05
   2 -16 -21   -0.03    0.05
   2 -16 -20    0.33    0.06
   2 -16 -20    0.31    0.06
   2 -16 -20    0.25    0.06
   2  16 -20    0.20    0.05
   2 -16 -19    0.84    0.09
   2 -16 -19    0.85    0.09
   2  16 -19    0.68    0.08
   2 -16 -19    0.71    0.08
   2 -16 -18    0.13    0.05
   2 -16 -18    0.14    0.06
   2 -16 -17    0.06    0.05
   2 -16 -17    0.10    0.06
   2 -16 -16   -0.04    0.05
   2 -16 -16    0.01    0.06
   2 -16 -15    0.13    0.06
   2 -16 -15    0.06    0.05
   2 -16 -14    1.67    0.14
   2 -16 -14    1.72    0.13
   2 -16 -13    0.88    0.11
   2 -16 -13    0.86    0.10
   2 -16 -12    0.09    0.05
   2 -16 -12    0.09    0.06
   2 -16 -11   -0.01    0.05
   2 -16 -11    0.00    0.04
   2 -16 -11   -0.06    0.05
   2 -16 -11    0.04    0.05
   2 -16 -10   -0.06    0.06
   2 -16 -10    0.06    0.05
   2 -16 -10   -0.04    0.05
   2 -16 -10    0.01    0.05
   2 -16  -9   -0.04    0.06
   2 -16  -9   -0.02    0.06
   2 -16  -9   -0.01    0.05
   2 -16  -9    0.02    0.05
   2 -16  -8    0.03    0.05
   2 -16  -8   -0.05    0.05
   2 -16  -8   -0.02    0.05
   2 -16  -8   -0.02    0.05
   2 -16  -7    0.86    0.10
  -2 -16   7    0.80    0.10
   2 -16  -7    0.80    0.09
   2 -16  -7    0.77    0.10
   2 -16  -7    0.80    0.10
  -2 -16   7    0.69    0.08
   2 -16  -6    1.01    0.15
  -2 -16   6    1.10    0.11
   2 -16  -6    0.90    0.11
   2 -16  -6    1.02    0.12
   2 -16  -6    0.91    0.10
  -2 -16   6    0.93    0.10
   2 -16  -5   12.07    0.36
   2 -16  -5   12.90    0.36
  -2 -16   5   12.61    0.35
   2 -16  -5   12.74    0.37
  -2 -16   5   11.95    0.33
   2 -16  -5   12.05    0.32
   2 -16  -4    0.16    0.06
   2 -16  -4    0.04    0.06
   2 -16  -4   -0.03    0.06
   2 -16  -4    0.12    0.08
  -2 -16   4    1.22    0.17
  -2 -16   4    1.25    0.14
   2 -16  -3    0.04    0.05
   2 -16  -3   -0.01    0.05
   2 -16  -3    0.09    0.07
   2 -16  -3   -0.04    0.06
  -2 -16   3    0.04    0.06
  -2 -16   3    0.03    0.06
   2 -16  -2    0.87    0.10
  -2 -16   2    0.92    0.10
   2 -16  -2    0.79    0.10
   2 -16  -2    0.79    0.09
  -2 -16   2    0.81    0.10
  -2 -16   1   -0.02    0.05
  -2 -16   1    0.04    0.06
   2 -16  -1   -0.08    0.06
   2 -16  -1   -0.03    0.05
   2 -16  -1    0.04    0.06
   2 -16   0    1.57    0.13
  -2 -16   0    1.66    0.13
  -2 -16   0    1.46    0.13
  -2 -16   0    1.71    0.13
  -2 -16   0    1.46    0.13
   2 -16   0    1.54    0.13
   2 -16   0    1.48    0.13
  -2 -16  -1    0.78    0.10
  -2 -16  -1    0.63    0.09
   2 -16   1    0.77    0.11
  -2 -16  -1    0.73    0.10
  -2 -16  -1    0.73    0.09
   2 -16   1    0.78    0.09
   2 -16   1    0.69    0.09
  -2 -16  -2    4.59    0.22
  -2 -16  -2    4.13    0.21
  -2 -16  -2    4.83    0.22
  -2 -16  -2    4.69    0.22
   2 -16   2    4.51    0.21
   2 -16   2    4.88    0.22
   2 -16   2    4.54    0.22
  -2 -16  -3    0.21    0.08
  -2 -16  -3    0.24    0.07
   2 -16   3    0.20    0.08
  -2 -16  -3    0.21    0.08
  -2 -16  -3    0.23    0.09
   2 -16   3    0.22    0.08
  -2 -16  -4    2.42    0.17
  -2 -16  -4    2.28    0.16
   2 -16   4    2.41    0.16
  -2 -16  -4    2.61    0.17
  -2 -16  -5    1.94    0.15
  -2 -16  -5    1.87    0.14
   2 -16   5    1.95    0.15
  -2 -16  -5    2.03    0.16
   2 -16   6    4.02    0.20
  -2 -16  -6    4.16    0.22
  -2 -16  -6    4.21    0.21
  -2 -16  -6    3.95    0.20
  -2 -16  -7    0.59    0.10
  -2 -16  -7    0.59    0.10
  -2 -16  -7    0.51    0.09
   2 -16   7    0.48    0.08
  -2 -16  -8    4.45    0.22
   2 -16   8    4.44    0.21
  -2 -16  -8    4.46    0.21
  -2 -16  -8    4.24    0.22
  -2 -16  -9    0.34    0.08
   2 -16   9    0.20    0.07
  -2 -16  -9    0.11    0.06
  -2 -16  -9    0.13    0.06
  -2 -16 -10   -0.03    0.05
  -2 -16 -10    0.07    0.06
   2 -16  10   -0.01    0.05
  -2 -16 -10   -0.10    0.06
  -2 -16 -11    0.35    0.06
  -2 -16 -11    0.42    0.08
  -2 -16 -11    0.60    0.10
   2 -16  11    0.36    0.07
  -2 -16 -12    0.73    0.10
  -2 -16 -12    0.79    0.11
  -2 -16 -12    0.57    0.07
   2 -16  12    0.78    0.09
   2 -16  13    2.50    0.15
  -2 -16 -13    2.42    0.15
  -2 -16 -13    2.41    0.16
  -2 -16 -14   -0.04    0.05
  -2 -16 -14    0.00    0.06
  -2 -16 -15    1.78    0.13
  -2 -16 -15    1.90    0.15
  -2 -16 -16    2.03    0.13
  -2 -16 -16    2.30    0.16
  -2 -16 -17    0.69    0.08
  -2  16 -17    0.74    0.09
  -2 -16 -17    0.78    0.10
  -2 -16 -18    3.01    0.15
  -2  16 -18    2.85    0.16
  -2 -16 -18    3.22    0.18
  -2 -16 -19    0.59    0.08
  -2 -16 -19    0.41    0.07
  -2  16 -19    0.43    0.08
  -2 -16 -20    0.94    0.09
  -2  16 -20    0.73    0.09
  -2 -16 -20    0.74    0.09
  -2 -16 -21    1.41    0.11
  -2  16 -21    1.31    0.11
  -2 -16 -22    3.38    0.16
  -2  16 -22    2.92    0.16
  -2  16 -23    1.37    0.11
  -2 -16 -23    1.48    0.11
  -2  16 -24    0.45    0.07
  -2  16 -25    0.64    0.07
  -2  16 -26    0.61    0.07
  -2  16 -27    0.04    0.03
  -2  16 -28    0.26    0.04
  -2  16 -29   -0.06    0.03
   2 -17 -25    1.93    0.08
  -2 -17  25    1.63    0.07
   2 -17 -24    0.67    0.06
  -2 -17  24    0.66    0.05
  -2 -17  23    0.62    0.06
   2 -17 -23    0.73    0.06
   2 -17 -22    0.18    0.04
  -2 -17  22    0.24    0.04
   2 -17 -21    0.47    0.06
  -2 -17  21    0.40    0.05
  -2 -17  20    0.04    0.03
   2 -17 -20   -0.02    0.04
  -2 -17  19   -0.01    0.04
   2 -17 -19    0.01    0.04
   2 -17 -18    0.02    0.04
  -2 -17  18    0.08    0.04
   2 -17 -17    0.24    0.05
   2 -17 -17    0.19    0.06
  -2 -17  17    0.15    0.05
  -2 -17  16    0.04    0.04
   2 -17 -16   -0.03    0.05
   2 -17 -16    0.02    0.04
  -2 -17  15    0.58    0.07
   2 -17 -15    0.55    0.07
   2 -17 -15    0.53    0.08
   2 -17 -14   -0.03    0.05
   2 -17 -14   -0.04    0.05
  -2 -17  14    0.05    0.05
  -2 -17  13    1.20    0.10
   2 -17 -13    1.31    0.11
   2 -17 -13    1.38    0.12
   2 -17 -12    0.31    0.07
  -2 -17  12    0.27    0.06
   2 -17 -12    0.23    0.06
   2 -17 -11   -0.01    0.05
  -2 -17  11   -0.10    0.05
   2 -17 -11   -0.02    0.06
  -2 -17  10    0.10    0.05
   2 -17 -10    0.13    0.05
   2 -17 -10    0.13    0.05
   2 -17  -9    0.09    0.04
   2 -17  -9    0.15    0.06
  -2 -17   9    0.28    0.06
   2 -17  -9    0.13    0.06
   2 -17  -8   -0.16    0.05
   2 -17  -8   -0.01    0.05
   2 -17  -8   -0.04    0.05
  -2 -17   8   -0.10    0.06
   2 -17  -8   -0.06    0.05
  -2 -17   7    0.02    0.05
   2 -17  -7    0.09    0.06
   2 -17  -7    0.03    0.05
   2 -17  -7    0.07    0.04
   2 -17  -7    0.04    0.04
   2 -17  -6    0.10    0.06
   2 -17  -6    0.09    0.05
   2 -17  -6    0.14    0.06
   2 -17  -6    0.19    0.05
  -2 -17   6    0.16    0.05
   2 -17  -5    0.46    0.08
   2 -17  -5    0.44    0.08
   2 -17  -5    0.41    0.07
   2 -17  -5    0.39    0.06
  -2 -17   5    0.41    0.07
   2 -17  -4    0.94    0.10
   2 -17  -4    0.93    0.10
   2 -17  -4    0.94    0.10
   2 -17  -4    0.92    0.09
  -2 -17   4    0.88    0.10
   2 -17  -3    0.89    0.10
  -2 -17   3    0.91    0.10
   2 -17  -3    0.85    0.10
   2 -17  -3    0.86    0.09
   2 -17  -2    0.08    0.06
  -2 -17   2    0.07    0.06
   2 -17  -2    0.10    0.05
   2 -17  -2    0.07    0.04
  -2 -17   1    0.04    0.05
   2 -17  -1    0.10    0.05
   2 -17  -1    0.13    0.05
   2 -17  -1    0.09    0.06
   2 -17   0    1.01    0.11
   2 -17   0    0.97    0.09
  -2 -17   0    0.92    0.10
   2 -17   0    0.96    0.10
   2 -17   1    0.09    0.05
  -2 -17  -1    0.06    0.07
   2 -17   1    0.08    0.06
   2 -17   1    0.17    0.06
   2 -17   2    1.67    0.12
  -2 -17  -2    1.77    0.13
   2 -17   2    1.82    0.14
   2 -17   2    1.72    0.12
  -2 -17  -3    0.20    0.06
  -2 -17  -3    0.37    0.08
   2 -17   3    0.15    0.05
   2 -17   3    0.23    0.06
   2 -17   4   -0.01    0.05
  -2 -17  -4    0.04    0.06
  -2 -17  -4   -0.03    0.05
   2 -17   4   -0.02    0.05
  -2 -17  -5   -0.01    0.05
   2 -17   5    0.05    0.05
  -2 -17  -5    0.14    0.06
   2 -17   5    0.07    0.05
   2 -17   6    1.28    0.11
  -2 -17  -6    1.22    0.11
   2 -17   6    1.28    0.11
  -2 -17  -6    1.35    0.12
   2 -17   7    0.23    0.06
  -2 -17  -7    0.33    0.07
  -2 -17  -7    0.41    0.08
   2 -17   7    0.20    0.06
   2 -17   8    0.10    0.06
  -2 -17  -8    0.09    0.07
   2 -17   8    0.00    0.04
   2 -17   9    1.56    0.11
   2 -17   9    1.65    0.12
  -2 -17  -9    1.68    0.13
  -2 -17  -9    1.23    0.10
   2 -17  10    0.23    0.05
  -2 -17 -10    0.09    0.04
   2 -17  11    0.12    0.05
  -2 -17 -11    0.08    0.04
  -2 -17 -12    2.14    0.12
   2 -17  12    2.12    0.12
  -2 -17 -13    5.19    0.21
  -2  17 -13    4.62    0.20
  -2 -17 -13    4.51    0.18
   2 -17  13    4.79    0.17
  -2  17 -14    0.94    0.09
  -2 -17 -14    1.01    0.09
  -2  17 -15    0.41    0.07
  -2 -17 -15    0.46    0.07
  -2 -17 -16    0.89    0.08
  -2 -17 -16    1.00    0.10
  -2  17 -16    0.78    0.09
  -2 -17 -17    0.40    0.08
  -2 -17 -17    0.43    0.06
  -2  17 -17    0.28    0.06
  -2  17 -18    3.94    0.16
  -2 -17 -18    4.09    0.15
  -2 -17 -19    4.23    0.17
  -2  17 -19    3.53    0.15
  -2  17 -20    3.87    0.16
  -2  17 -21    0.72    0.07
  -2  17 -22    4.55    0.15
  -2  17 -23    0.26    0.05
  -2  17 -24    1.16    0.07
  -2  17 -25    0.01    0.03
   2 -18 -21    0.92    0.06
  -2 -18  20    0.01    0.02
   2 -18 -20    0.03    0.03
   2 -18 -19    1.39    0.08
  -2 -18  19    1.18    0.07
   2 -18 -18    0.22    0.04
  -2 -18  18    0.19    0.04
   2 -18 -17    0.04    0.04
  -2 -18  17    0.04    0.03
   2 -18 -16   -0.01    0.04
  -2 -18  16    0.02    0.03
   2 -18 -15   -0.01    0.03
  -2 -18  15    0.05    0.04
   2 -18 -14    0.09    0.05
  -2 -18  14    0.00    0.03
   2 -18 -13    1.25    0.09
  -2 -18  13    1.34    0.09
   2 -18 -12    0.90    0.08
   2 -18 -12    0.86    0.08
  -2 -18  12    0.88    0.08
   2 -18 -11    0.12    0.05
   2 -18 -11    0.10    0.04
  -2 -18  11    0.09    0.05
   2 -18 -10    0.01    0.04
   2 -18 -10    0.00    0.04
  -2 -18  10    0.00    0.04
  -2 -18   9    0.15    0.06
   2 -18  -9    0.16    0.05
   2 -18  -9    0.26    0.06
   2 -18  -8    3.28    0.16
  -2 -18   8    3.27    0.15
   2 -18  -8    3.45    0.15
   2 -18  -7    0.59    0.07
   2 -18  -7    0.80    0.08
  -2 -18   7    0.78    0.09
   2 -18  -7    0.50    0.06
  -2 -18   6    0.08    0.05
   2 -18  -6    0.10    0.06
   2 -18  -6   -0.03    0.04
   2 -18  -6    0.12    0.06
   2 -18  -5    0.12    0.05
   2 -18  -5   -0.03    0.04
  -2 -18   5    0.03    0.04
   2 -18  -5    0.13    0.05
  -2 -18   4    0.10    0.05
   2 -18  -4    0.09    0.05
   2 -18  -4    0.13    0.04
   2 -18  -3    0.10    0.05
   2 -18  -3    0.12    0.06
   2 -18  -3    0.14    0.05
  -2 -18   3    0.18    0.07
  -2 -18   2    2.42    0.13
   2 -18  -2    2.46    0.12
   2 -18  -2    2.47    0.13
   2 -18  -2    2.56    0.14
   2 -18  -1    0.16    0.05
  -2 -18   1    0.17    0.07
   2 -18  -1    0.20    0.05
   2 -18  -1    0.23    0.06
   2 -18   0    0.35    0.06
   2 -18   0    0.39    0.07
  -2 -18   0    0.40    0.07
   2 -18   0    0.46    0.06
  -2 -18  -1    0.62    0.08
   2 -18   1    0.60    0.07
   2 -18   1    0.62    0.08
   2 -18   1    0.64    0.08
   2 -18   2    1.85    0.11
   2 -18   2    1.74    0.12
  -2 -18  -2    1.78    0.11
   2 -18   3    1.01    0.09
  -2 -18  -3    0.96    0.10
   2 -18   3    0.88    0.09
   2 -18   4    0.93    0.09
  -2 -18  -4    1.00    0.09
   2 -18   4    0.96    0.09
  -2 -18  -5    0.10    0.05
   2 -18   5    0.23    0.05
   2 -18   5    0.16    0.05
   2 -18   6    1.05    0.10
  -2 -18  -6    0.78    0.08
   2 -18   6    0.90    0.09
   2 -18   7    2.44    0.13
  -2 -18  -7    2.49    0.13
   2 -18   7    2.76    0.13
   2 -18   8    2.14    0.12
   2 -18   8    1.91    0.11
  -2 -18  -8    2.08    0.11
   2 -18   9    0.97    0.08
   2 -18   9    1.10    0.09
  -2 -18  -9    1.05    0.08
  -2 -18 -10    0.11    0.04
   2 -18  10    0.15    0.04
  -2 -18 -11    0.16    0.04
   2 -18  11    0.11    0.04
   2 -18  11    0.13    0.04
  -2 -18 -12    0.80    0.07
   2 -18  12    0.95    0.08
  -2  18 -13    1.83    0.10
   2 -18  13    1.86    0.11
  -2 -18 -13    1.85    0.10
  -2 -18 -14    4.52    0.14
  -2  18 -14    4.38    0.15
   2 -18  14    4.82    0.16
  -2  18 -15    0.19    0.05
   2 -18  15    0.24    0.05
  -2  18 -16    7.04    0.18
   2 -18  16    7.63    0.19
   2 -18  17    3.32    0.12
  -2  18 -17    2.88    0.11
   2 -18  18    1.36    0.08
  -2  18 -18    1.17    0.07
   2 -18  19    0.02    0.03
   2 -18  20    0.22    0.03
  -2 -19  14    0.03    0.02
  -2 -19  13    0.49    0.05
  -2 -19  12    2.23    0.09
  -2 -19  11    0.33    0.05
  -2 -19  10    0.17    0.04
  -2 -19   9    0.65    0.06
  -2 -19   8    0.01    0.03
  -2 -19   7    0.25    0.04
  -2 -19   6    1.05    0.07
  -2 -19   5    0.58    0.07
  -2 -19   4    1.24    0.08
   2 -19  -3   -0.01    0.02
  -2 -19   3    0.17    0.05
  -2 -19   2    0.00    0.04
   2 -19  -2   -0.09    0.03
  -2 -19   1    0.28    0.04
   2 -19  -1    0.17    0.03
   2 -19   0    0.08    0.03
  -2 -19   0    0.00    0.04
  -2 -19  -1    0.12    0.04
   2 -19   1    0.30    0.04
  -2 -19  -2    1.19    0.08
   2 -19   2    1.26    0.07
  -2 -19  -3    0.13    0.04
   2 -19   3    0.20    0.04
   2 -19   4    0.00    0.03
  -2 -19  -4   -0.08    0.04
  -2 -19  -5   -0.04    0.03
   2 -19   5    0.10    0.04
   2 -19   6    0.91    0.06
  -2 -19  -6    0.88    0.07
   2 -19   7    0.56    0.05
  -2 -19  -7    0.52    0.06
   2 -19   8    1.88    0.09
  -2 -19  -8    1.82    0.09
   2 -19   9    0.10    0.03
  -2 -19  -9    0.18    0.04
   2 -19  10    0.37    0.04
  -2 -19 -10    0.52    0.05
  -2 -19 -11    0.52    0.05
   2 -19  11    0.30    0.04
  -2 -19 -12    1.98    0.08
   2 -19  12    1.82    0.08
   2 -19  13    0.62    0.05
   3   0 -49    0.02    0.02
   3   0 -48   -0.04    0.03
   3   0 -47    3.20    0.13
   3   0 -46    0.03    0.04
   3   0 -45    1.82    0.12
   3   0 -44   -0.03    0.05
   3   0 -43    0.13    0.06
   3   0 -42   -0.03    0.05
   3   0 -41    9.68    0.31
   3   0 -40    0.07    0.05
   3   0 -39    0.01    0.05
   3   0 -38    0.02    0.05
   3   0 -37    1.04    0.12
   3   0 -36   -0.07    0.10
   3   0 -36   -0.02    0.06
   3   0 -35    8.69    0.54
   3   0 -34    0.09    0.11
   3   0 -33    4.27    0.38
   3   0 -32   -0.02    0.09
   3   0 -31    0.56    0.17
   3   0 -30   -0.02    0.07
   3   0 -30    0.17    0.12
   3   0 -29    0.07    0.06
   3   0 -29    0.03    0.11
   3   0 -28    0.07    0.11
   3   0 -28    0.01    0.07
   3   0 -27    6.01    0.32
   3   0 -26   -0.01    0.05
   3   0 -25   31.75    0.69
   3   0 -24    0.03    0.05
   3   0 -23    9.40    0.36
   3   0 -22    0.01    0.05
   3   0 -21    3.13    0.20
   3   0 -20    0.02    0.05
   3   0 -19    2.74    0.18
   3   0 -18   -0.02    0.05
   3   0 -17   13.61    0.36
   3   0 -16    0.09    0.05
   3   0 -15   36.27    0.56
   3   0 -14    0.08    0.04
   3   0 -14    0.04    0.08
   3   0 -13   12.46    0.53
   3   0 -13   11.56    0.29
   3   0 -12   -0.04    0.08
   3   0 -12    0.04    0.05
   3   0 -11    0.73    0.13
   3   0 -10   -0.01    0.06
   3   0  -9    0.11    0.06
   3   0  -8    0.01    0.06
   3   0  -7    5.08    0.24
   3   0  -6    0.08    0.06
   3   0  -5  582.27    2.07
   3   0  -4   -0.02    0.04
   3   0  -3  427.19    1.36
   3   0  -3  430.14    2.17
   3   0  -2    0.01    0.02
   3   0  -2    0.06    0.05
   3   0  -1    0.24    0.07
   3   0   0   -0.01    0.05
  -3   0   0    0.00    0.03
  -3   0  -1  483.83    1.65
  -3   0  -2    0.06    0.04
   3   0   2    0.03    0.03
  -3   0  -2    0.00    0.02
  -3   0  -3  518.10    1.55
   3   0   3  507.96    1.90
   3   0   4    0.08    0.05
  -3   0  -4    0.15    0.06
   3   0   5  458.98    2.06
  -3   0  -5  460.32    1.90
   3   0   6    0.00    0.05
  -3   0  -6    0.10    0.06
  -3   0  -7   51.82    0.76
  -3   0  -8   -0.03    0.06
  -3   0  -9   11.51    0.41
  -3   0 -10    0.12    0.06
  -3   0 -11    2.13    0.21
  -3   0 -12    0.01    0.07
  -3   0 -13   55.32    1.12
  -3   0 -14    0.02    0.04
  -3   0 -14   -0.03    0.07
  -3   0 -15    7.76    0.25
  -3   0 -16   -0.01    0.05
  -3   0 -16    0.04    0.06
  -3   0 -17   64.22    0.92
  -3   0 -17   62.72    0.75
  -3   0 -18    0.05    0.06
  -3   0 -18   -0.01    0.05
  -3   0 -19   18.89    0.44
  -3   0 -19   17.33    0.51
  -3   0 -20    0.05    0.05
  -3   0 -20    0.05    0.07
  -3   0 -21   15.54    0.42
  -3   0 -21   15.62    0.51
  -3   0 -22    0.08    0.06
  -3   0 -23    2.30    0.22
  -3   0 -23    2.07    0.20
  -3   0 -24    0.11    0.10
  -3   0 -24    0.10    0.08
  -3   0 -25    1.05    0.17
  -3   0 -25    1.01    0.16
  -3   0 -26    0.06    0.09
  -3   0 -26   -0.02    0.07
  -3   0 -27    0.98    0.18
  -3   0 -27    0.81    0.14
  -3   0 -28    0.02    0.09
  -3   0 -28    0.04    0.08
  -3   0 -29    8.43    0.45
  -3   0 -29    8.21    0.48
  -3   0 -30    0.04    0.08
  -3   0 -30   -0.01    0.08
  -3   0 -31    0.53    0.14
  -3   0 -31    0.45    0.12
  -3   0 -32   -0.09    0.10
  -3   0 -33   -0.02    0.10
  -3   0 -34   -0.13    0.10
  -3   0 -35    1.33    0.21
  -3   0 -35    1.44    0.13
  -3   0 -36   -0.05    0.06
  -3   0 -36    0.12    0.13
  -3   0 -37    1.22    0.12
  -3   0 -38    0.05    0.06
  -3   0 -39    3.62    0.20
  -3   0 -40   -0.03    0.05
  -3   0 -41    0.34    0.07
  -3   0 -42   -0.03    0.05
  -3   0 -43    0.79    0.09
  -3   0 -44   -0.05    0.04
  -3   0 -45    0.07    0.04
  -3   0 -46    0.02    0.04
  -3   0 -47    0.02    0.03
  -3   0 -48    0.00    0.02
   3  -1 -49    0.20    0.03
   3   1 -49    0.19    0.03
   3  -1 -48    0.40    0.05
   3   1 -48    0.31    0.04
   3  -1 -47    2.16    0.11
   3   1 -47    2.10    0.11
   3   1 -46    0.66    0.07
   3  -1 -46    0.58    0.07
   3  -1 -45    0.39    0.06
   3   1 -45    0.37    0.06
   3  -1 -44    0.44    0.07
   3   1 -44    0.56    0.08
   3  -1 -43    5.66    0.22
   3   1 -43    5.63    0.22
   3   1 -43    5.50    0.22
   3   1 -42    0.10    0.05
   3  -1 -42    0.10    0.06
   3   1 -42    0.18    0.06
   3  -1 -41    0.95    0.10
   3   1 -41    0.84    0.10
   3   1 -41    1.01    0.11
   3  -1 -40    7.35    0.28
   3   1 -40    7.25    0.27
   3   1 -40    7.32    0.28
   3  -1 -39    0.14    0.06
   3   1 -39    0.18    0.06
   3   1 -39    0.13    0.06
   3   1 -38    0.29    0.07
   3  -1 -38    0.29    0.07
   3   1 -38    0.31    0.07
   3   1 -37    4.24    0.23
   3  -1 -37    4.06    0.22
   3   1 -37    4.16    0.22
   3   1 -36    1.33    0.22
   3  -1 -36    1.01    0.12
   3  -1 -36    0.84    0.19
   3   1 -36    1.04    0.12
   3   1 -36    1.12    0.12
   3   1 -35    1.97    0.27
   3  -1 -35    2.71    0.31
   3   1 -34    3.73    0.36
   3  -1 -34    3.78    0.36
   3   1 -33    1.75    0.26
   3   1 -33    1.80    0.20
   3  -1 -33    1.88    0.25
   3  -1 -32    4.49    0.38
   3   1 -32    4.69    0.39
   3   1 -32    4.83    0.32
   3   1 -31    4.35    0.30
   3   1 -31    4.27    0.37
   3  -1 -31    4.18    0.37
   3   1 -30    0.14    0.08
   3  -1 -30    0.01    0.08
   3   1 -29    3.79    0.27
   3  -1 -29    3.65    0.33
   3   1 -28    3.72    0.26
   3  -1 -28    3.72    0.32
   3  -1 -27   17.23    0.66
   3   1 -27   16.83    0.54
   3  -1 -27   18.21    0.53
   3   1 -26    0.27    0.08
   3  -1 -26    0.33    0.08
   3  -1 -26    0.43    0.14
   3  -1 -25    2.19    0.24
   3  -1 -25    2.20    0.18
   3   1 -25    2.19    0.19
   3  -1 -24    3.78    0.29
   3   1 -24    3.93    0.25
   3  -1 -24    4.06    0.24
   3   1 -23    0.46    0.10
   3  -1 -23    0.50    0.08
   3  -1 -23    0.43    0.13
   3  -1 -22   26.78    0.57
   3   1 -22   26.43    0.60
   3   1 -21   54.19    0.84
   3  -1 -21   54.52    0.79
   3  -1 -20   33.77    0.60
   3   1 -20   34.12    0.65
   3   1 -19   28.28    0.57
   3  -1 -19   27.36    0.53
   3  -1 -18   15.17    0.38
   3   1 -18   14.93    0.41
   3   1 -17    0.02    0.05
   3  -1 -17    0.03    0.05
   3  -1 -16    3.49    0.18
   3   1 -16    3.74    0.20
   3   1 -15   12.14    0.33
   3  -1 -15   12.02    0.31
   3   1 -14    1.79    0.22
   3  -1 -14    1.76    0.22
   3   1 -14    1.55    0.12
   3  -1 -14    1.50    0.11
   3  -1 -13   15.53    0.60
   3   1 -13   14.58    0.57
   3   1 -13   15.57    0.35
   3  -1 -13   15.36    0.33
   3  -1 -12   24.67    0.40
   3  -1 -12   26.17    0.74
   3   1 -12   27.18    0.74
   3   1 -12   24.39    0.43
   3   1 -11    3.25    0.25
   3  -1 -11    2.93    0.24
   3  -1 -10    3.87    0.26
   3   1 -10    4.12    0.27
  -3   1   9    2.62    0.21
   3  -1  -9    3.09    0.23
   3  -1  -8    0.69    0.10
  -3   1   8    1.02    0.13
  -3   1   7    2.19    0.17
   3  -1  -7    1.86    0.16
  -3   1   6   29.97    0.55
   3  -1  -6   30.69    0.57
  -3   1   6   30.67    0.64
  -3  -1   6   29.27    0.63
   3  -1  -5   25.40    0.47
  -3   1   5   24.13    0.55
  -3   1   5   25.41    0.46
  -3  -1   5   24.54    0.55
  -3   1   4  255.78    1.71
  -3  -1   4  253.31    1.71
  -3   1   3  265.66    1.70
  -3  -1   3  265.10    1.70
   3   1  -3  268.51    1.71
   3  -1  -3  267.02    1.71
  -3  -1   2   99.24    1.03
   3   1  -2   99.44    1.01
  -3   1   2  102.57    1.04
  -3   1   2  100.26    0.71
   3  -1  -2  100.94    1.01
   3   1  -1   30.16    0.55
   3  -1  -1   29.92    0.55
  -3  -1   0   53.75    0.68
   3  -1   0   52.77    0.73
   3   1   0   53.47    0.74
   3   1   1    4.06    0.13
  -3  -1  -1    4.08    0.19
   3  -1   2   19.55    0.26
   3   1   2   19.70    0.31
   3   1   2   19.10    0.42
  -3  -1  -2   20.13    0.43
   3   1   3   27.34    0.40
  -3  -1  -3   28.04    0.53
   3  -1   3   27.66    0.36
   3   1   3   27.28    0.52
  -3  -1  -4  104.98    1.06
   3   1   4  105.20    0.87
   3   1   4  103.03    1.05
  -3  -1  -4  104.35    0.88
   3   1   5  534.18    2.49
   3   1   6   78.20    0.90
   3   1   6   78.16    1.00
  -3  -1  -6   78.56    0.91
  -3  -1  -7    0.41    0.09
   3   1   7    0.43    0.09
   3   1   7    0.28    0.08
   3   1   8    0.90    0.12
  -3  -1  -8    1.02    0.13
  -3  -1  -9   28.58    0.67
   3   1   9   29.48    0.70
  -3  -1 -10    3.64    0.25
   3   1  10    3.48    0.27
  -3   1 -10    3.87    0.27
  -3  -1 -10    3.54    0.18
   3   1  11   91.94    1.36
  -3   1 -11   95.21    1.36
  -3  -1 -11   91.88    0.91
  -3  -1 -11   91.99    1.34
  -3   1 -12   10.47    0.28
  -3  -1 -12   11.63    0.50
   3   1  12   11.72    0.51
  -3  -1 -12   11.36    0.34
  -3   1 -12   12.22    0.51
  -3  -1 -12   11.04    0.32
  -3  -1 -13   37.31    0.94
  -3  -1 -13   36.35    0.62
  -3   1 -13   36.70    0.93
  -3  -1 -13   36.97    0.60
  -3   1 -13   35.92    0.53
  -3  -1 -14   23.04    0.50
  -3  -1 -14   22.54    0.50
  -3  -1 -14   22.28    0.76
  -3   1 -14   22.64    0.44
  -3  -1 -15    0.33    0.08
  -3   1 -15    0.40    0.07
  -3  -1 -15    0.35    0.09
  -3  -1 -16   29.68    0.61
  -3   1 -16   30.06    0.53
  -3  -1 -16   29.60    0.61
  -3  -1 -17    5.47    0.27
  -3  -1 -17    5.17    0.28
  -3   1 -17    4.79    0.22
  -3   1 -18    0.04    0.05
  -3  -1 -18    0.16    0.09
  -3  -1 -18    0.01    0.06
  -3   1 -19    0.92    0.11
  -3  -1 -19    1.11    0.15
  -3  -1 -19    1.18    0.15
  -3  -1 -20    0.83    0.13
  -3   1 -20    0.83    0.11
  -3   1 -20    1.03    0.14
  -3  -1 -20    0.92    0.13
  -3  -1 -21    0.18    0.09
  -3   1 -21    0.10    0.06
  -3   1 -21    0.01    0.06
  -3  -1 -21    0.02    0.07
  -3   1 -22    0.17    0.06
  -3  -1 -22    0.13    0.06
  -3  -1 -22    0.17    0.09
  -3   1 -22    0.22    0.09
  -3  -1 -23    4.26    0.28
  -3   1 -23    3.77    0.27
  -3   1 -23    4.15    0.24
  -3  -1 -23    4.06    0.28
  -3  -1 -24    1.73    0.20
  -3   1 -24    1.50    0.18
  -3  -1 -24    1.45    0.18
  -3   1 -24    1.58    0.15
  -3  -1 -25   -0.02    0.08
  -3   1 -25    0.07    0.06
  -3   1 -25    0.12    0.09
  -3  -1 -25    0.06    0.08
  -3   1 -26    0.54    0.10
  -3  -1 -26    0.44    0.11
  -3   1 -26    0.50    0.11
  -3  -1 -26    0.52    0.13
  -3  -1 -27    0.19    0.10
  -3   1 -27    0.14    0.07
  -3  -1 -27    0.17    0.10
  -3   1 -28    2.26    0.25
  -3  -1 -28    2.41    0.26
  -3  -1 -28    2.22    0.24
  -3   1 -28    2.45    0.25
  -3  -1 -29    5.15    0.38
  -3   1 -29    5.06    0.35
  -3   1 -29    5.08    0.38
  -3  -1 -29    5.23    0.35
  -3  -1 -30    2.02    0.26
  -3   1 -30    2.06    0.23
  -3   1 -30    2.05    0.25
  -3   1 -31   10.22    0.55
  -3   1 -31   11.17    0.53
[truncated: 1,406,362 more chars]
