# Supplementary material for: Synthesis and crystal structure of 2,4,6,8-tetra­kis­(3,5-di-tert-butyl­phen­oxy)pyrimido[5,4-d]pyrimidine: expansion of the Piedfort concept
Source: Acta Crystallogr E Crystallogr Commun. 2019 Feb 22;75(Pt 3):383–7. doi: 10.1107/S2056989019002470 (PMC6399706; doi:10.1107/S2056989019002470)
Supplement: Supplementary file 2 [file e-75-00383-Isup2.hkl]

data_I                                                                          
_shelx_title ' b17088r in P2(1)/n'                                              
_shelx_refln_list_code          4                                               
_shelx_F_calc_maximum      543.89                                               
_exptl_crystal_F_000      4128.00                                               
_reflns_d_resolution_high  0.8000                                               
                                                                                
loop_                                                                           
 _space_group_symop_operation_xyz                                               
 'x, y, z'                                                                      
 '-x+1/2, y+1/2, -z+1/2'                                                        
 '-x, -y, -z'                                                                   
 'x-1/2, -y-1/2, z-1/2'                                                         
                                                                                
_cell_length_a    18.4864                                                       
_cell_length_b    15.8431                                                       
_cell_length_c    39.4611                                                       
_cell_angle_alpha  90.000                                                       
_cell_angle_beta   93.067                                                       
_cell_angle_gamma  90.000                                                       
                                                                                
_shelx_F_squared_multiplier     1.000                                           
                                                                                
loop_                                                                           
 _refln_index_h                                                                 
 _refln_index_k                                                                 
 _refln_index_l                                                                 
 _refln_F_squared_calc                                                          
 _refln_F_squared_meas                                                          
 _refln_F_squared_sigma                                                         
 _refln_observed_status                                                         
   2   0   0       3018.64       2711.47       165.15 o                         
   4   0   0       2386.45       2476.20       187.17 o                         
   6   0   0      23280.30      21286.07       571.14 o                         
   8   0   0       7172.52       8494.13       167.90 o                         
  10   0   0       7869.29       8807.91       195.43 o                         
  12   0   0       1884.53       1486.33        90.83 o                         
  14   0   0       2367.61       2231.92        81.47 o                         
  16   0   0         25.16        137.86       233.96 o                         
  18   0   0       1183.60       1158.27        99.09 o                         
  20   0   0        156.43        137.62        19.27 o                         
  22   0   0         95.12        110.10        13.76 o                         
   1   1   0        380.52        322.04        11.68 o                         
   2   1   0       5153.70       4582.36        52.96 o                         
   3   1   0      15653.82      14685.12       113.65 o                         
   4   1   0       1500.04       1398.26        44.59 o                         
   5   1   0      31274.52      29784.61       197.85 o                         
   6   1   0       3451.70       2951.49       112.22 o                         
   7   1   0       1112.75       1056.86        35.49 o                         
   8   1   0       5178.80       5807.18       165.15 o                         
   9   1   0        301.05        459.64        32.07 o                         
  10   1   0         31.85        133.81        17.34 o                         
  11   1   0        493.00        778.97        49.54 o                         
  12   1   0        170.37        198.18        20.25 o                         
  13   1   0        500.87        614.43        35.39 o                         
  14   1   0         13.59         19.07        11.08 o                         
  15   1   0       7546.73       7822.32       113.23 o                         
  16   1   0       3595.80       3850.76        91.26 o                         
  17   1   0         14.79         28.42         8.92 o                         
  18   1   0        974.22        962.12        35.40 o                         
  19   1   0         47.39         97.07        19.82 o                         
  20   1   0         50.95         83.97        13.62 o                         
  21   1   0        138.45        145.88        19.27 o                         
  22   1   0         17.58         23.24        11.01 o                         
  23   1   0        123.91        107.63         9.73 o                         
   0   2   0      41468.09      38234.57       253.23 o                         
   1   2   0      24928.92      25785.76       286.26 o                         
   2   2   0        130.47        124.97         8.70 o                         
   3   2   0      37506.65      33684.36       214.09 o                         
   4   2   0       1574.30       1437.60        42.91 o                         
   5   2   0       2298.25       1795.66        52.96 o                         
   6   2   0       2229.97       1900.50        93.97 o                         
   7   2   0       1330.40       1510.25        36.11 o                         
   8   2   0       1467.87       1564.11        42.51 o                         
   9   2   0       5280.15       7333.10       124.38 o                         
  10   2   0        150.06        118.10        15.68 o                         
  11   2   0       4340.86       4658.35        84.67 o                         
  12   2   0       1108.96       1257.38        67.44 o                         
  13   2   0          0.11        -14.50        14.50 o                         
  14   2   0        954.41        975.58        56.04 o                         
  15   2   0         14.63         97.90       161.02 o                         
  16   2   0       1867.33       1934.81        65.91 o                         
  17   2   0        422.78        523.77        32.40 o                         
  18   2   0         32.68         31.00        23.40 o                         
  19   2   0        505.85        514.71        41.29 o                         
  20   2   0        114.46        154.14        24.77 o                         
  21   2   0        206.47        178.91        19.27 o                         
  22   2   0        828.12       1033.32        50.92 o                         
   1   3   0       7574.21       7416.60       192.68 o                         
   2   3   0       1437.19       1415.11        28.04 o                         
   3   3   0      33926.11      31474.07       206.31 o                         
   4   3   0        542.17        472.15        31.14 o                         
   5   3   0       5302.43       4838.47        95.85 o                         
   6   3   0       2252.24       2213.60        41.42 o                         
   7   3   0      12033.39      13046.71       123.16 o                         
   8   3   0       7748.31       8814.60       124.99 o                         
   9   3   0       1486.80       1513.04        44.12 o                         
  10   3   0        580.01        968.23        50.24 o                         
  11   3   0         13.85         51.64        31.65 o                         
  12   3   0        196.45        166.72        24.42 o                         
  13   3   0       2227.40       2128.37        80.33 o                         
  14   3   0        116.00        167.69        30.00 o                         
  15   3   0       7498.04       7239.87       155.94 o                         
  16   3   0       8624.62       8582.21       261.48 o                         
  17   3   0        479.98        530.01        21.15 o                         
  18   3   0         34.53         72.06        52.30 o                         
  19   3   0        186.53        272.49        41.29 o                         
  20   3   0        107.50        101.84        19.27 o                         
  21   3   0          4.52         24.02        10.57 o                         
  22   3   0         63.15         83.95        15.14 o                         
   0   4   0       6365.40       5645.32       140.38 o                         
   1   4   0      74164.30      71623.13      3725.47 o                         
   2   4   0       4347.72       4393.86        55.60 o                         
   3   4   0       5236.13       5042.97        74.69 o                         
   4   4   0       8925.74       8559.98       114.76 o                         
   5   4   0      56956.87      54933.75       395.28 o                         
   6   4   0        454.00        503.74        34.97 o                         
   7   4   0        269.87        256.69        30.28 o                         
   8   4   0       5707.92       6526.04       134.93 o                         
   9   4   0       2265.87       3637.42       264.24 o                         
  10   4   0        360.24       1463.31       374.34 o                         
  11   4   0       1706.05       1728.03        66.12 o                         
  12   4   0        102.67        145.88        35.78 o                         
  13   4   0        837.89        938.59        85.33 o                         
  14   4   0        452.96        448.65        63.31 o                         
  15   4   0         34.97        162.40        52.30 o                         
  16   4   0       3018.80       3081.25       177.53 o                         
  17   4   0         42.10        167.90        63.31 o                         
  18   4   0       3052.88       3173.60        99.09 o                         
  19   4   0        162.48        170.65        24.77 o                         
  20   4   0        132.42        249.11        77.07 o                         
  21   4   0        126.57        135.99        28.90 o                         
  22   4   0        182.54        293.85        75.69 o                         
   1   5   0       1791.73       1775.59        35.35 o                         
   2   5   0      65816.97      64412.24       254.76 o                         
   3   5   0       1654.19       1782.60        63.96 o                         
   4   5   0       7692.29       7048.07        62.36 o                         
   5   5   0         21.05          5.50        10.32 o                         
   6   5   0        833.02        824.89        32.67 o                         
   7   5   0        137.32         51.48        12.54 o                         
   8   5   0       1905.13       2014.84        59.49 o                         
   9   5   0       1720.91       2395.48       345.44 o                         
  10   5   0       1424.75       1857.92       104.59 o                         
  11   5   0       3072.63       3214.89       140.38 o                         
  12   5   0        349.88        313.78        49.54 o                         
  13   5   0         18.36         71.56        38.53 o                         
  14   5   0        228.88        280.75        55.05 o                         
  15   5   0        939.04       1076.22        93.58 o                         
  16   5   0          3.07         65.61        31.65 o                         
  17   5   0       3410.64       3391.04       104.59 o                         
  18   5   0        694.70        761.72        50.92 o                         
  19   5   0         37.85         44.60        15.14 o                         
  20   5   0       1047.33       1009.41        57.80 o                         
  21   5   0          0.02          6.06         7.66 o                         
  22   5   0          1.74          8.26         8.26 o                         
   0   6   0       1632.31       1489.98        37.78 o                         
   1   6   0      20774.23      22362.50       569.63 o                         
   2   6   0        374.62        413.33        13.80 o                         
   3   6   0        716.23        903.46        21.85 o                         
   4   6   0       3030.16       3273.69        54.60 o                         
   5   6   0       6641.73       7591.12        82.66 o                         
   6   6   0       3897.68       3971.03        79.98 o                         
   7   6   0        791.02       1078.91        53.86 o                         
   8   6   0         16.46         39.38        12.54 o                         
   9   6   0        948.72       1137.39        50.89 o                         
  10   6   0       1502.92       1414.77        90.83 o                         
  11   6   0         80.68        324.79        49.54 o                         
  12   6   0        115.32        228.46        49.54 o                         
  13   6   0       3680.12       3938.79       173.41 o                         
  14   6   0       1277.93       1183.56        99.09 o                         
  15   6   0        183.03        195.43        63.31 o                         
  16   6   0        481.54        619.31        57.80 o                         
  17   6   0        476.16        542.74        31.14 o                         
  18   6   0        260.89        287.69        23.36 o                         
  19   6   0         88.49         83.12        15.70 o                         
  20   6   0          5.98         19.86         7.92 o                         
  21   6   0        178.38        146.05        12.39 o                         
   1   7   0      19840.84      21143.06       352.17 o                         
   2   7   0       1555.95       1628.54        26.85 o                         
   3   7   0        177.34        107.12         8.37 o                         
   4   7   0       1720.42       2267.11        37.80 o                         
   5   7   0       4133.10       4278.10        58.35 o                         
   6   7   0       4179.62       4714.22       106.58 o                         
   7   7   0        327.86        312.02        21.64 o                         
   8   7   0       2473.02       2580.97        75.61 o                         
   9   7   0          6.87        229.26       104.59 o                         
  10   7   0        481.47        707.12        43.50 o                         
  11   7   0       1281.99       1329.44        93.58 o                         
  12   7   0       1585.71       1679.01       107.35 o                         
  13   7   0       6009.50       6187.55       211.94 o                         
  14   7   0        138.64        410.12        82.57 o                         
  15   7   0       1701.04       1923.63        77.07 o                         
  16   7   0       1805.67       1940.49        79.82 o                         
  17   7   0        461.19        449.99        29.00 o                         
  18   7   0        572.01        570.19        23.27 o                         
  19   7   0         13.97         10.49         8.90 o                         
  20   7   0         51.61         70.18        20.64 o                         
  21   7   0        369.19        382.86        31.65 o                         
   0   8   0       7897.80       8415.00       279.38 o                         
   1   8   0        307.52        391.56        18.89 o                         
   2   8   0         16.47         14.01         7.48 o                         
   3   8   0         58.95        129.21        11.21 o                         
   4   8   0          0.42         10.85         8.38 o                         
   5   8   0        595.54        615.54        22.12 o                         
   6   8   0         15.06         14.31         9.53 o                         
   7   8   0        173.14        135.22        14.20 o                         
   8   8   0       3649.96       3699.88        75.67 o                         
   9   8   0       4815.86       4942.76       115.50 o                         
  10   8   0          0.06         20.89        17.89 o                         
  11   8   0       4952.79       5339.79       187.17 o                         
  12   8   0       3159.48       3096.53       148.63 o                         
  13   8   0       3033.56       3033.22       148.63 o                         
  14   8   0        726.80        756.73        44.24 o                         
  15   8   0       1374.81       1915.72        85.33 o                         
  16   8   0       3128.98       2757.98        88.08 o                         
  17   8   0        336.60        338.04        18.49 o                         
  18   8   0         71.15         85.95        11.94 o                         
  19   8   0        101.49        135.48        25.81 o                         
  20   8   0        670.40        636.39        17.97 o                         
  21   8   0        191.43        196.55        19.27 o                         
   1   9   0       2473.72       2504.65        49.33 o                         
   2   9   0        962.78        906.74        30.41 o                         
   3   9   0         14.39          7.49        10.31 o                         
   4   9   0       3442.90       3507.02        93.76 o                         
   5   9   0         45.57         31.97         9.09 o                         
   6   9   0         60.76         86.40        11.39 o                         
   7   9   0        325.76        335.80        29.19 o                         
   8   9   0       3784.52       3941.51       101.21 o                         
   9   9   0       3291.41       3077.87        92.43 o                         
  10   9   0         15.13         69.34        30.12 o                         
  11   9   0        737.79        800.97        74.32 o                         
  12   9   0        295.83        363.33        55.05 o                         
  13   9   0        765.80        861.52        79.82 o                         
  15   9   0          0.34         99.37        30.28 o                         
  16   9   0       1024.86        929.92        31.06 o                         
  17   9   0        249.44        232.02        18.20 o                         
  18   9   0        262.07        278.99        20.53 o                         
  19   9   0        318.90        401.11        20.37 o                         
  20   9   0         47.50         41.13        11.01 o                         
   0  10   0       2668.79       2528.68        75.61 o                         
   1  10   0        621.51        547.29        25.62 o                         
   2  10   0         73.35         47.27         9.81 o                         
   3  10   0        166.24        168.77        18.94 o                         
   4  10   0        474.18        535.50        32.20 o                         
   5  10   0        173.19        111.23        20.37 o                         
   6  10   0        568.07        891.80        77.07 o                         
   7  10   0         47.49         30.28        22.02 o                         
   8  10   0         58.86         40.94        14.16 o                         
   9  10   0        300.77        374.00        37.92 o                         
  10  10   0        130.44        121.29        26.15 o                         
  11  10   0          0.08         22.02        17.52 o                         
  12  10   0        234.89        218.65        25.79 o                         
  13  10   0        171.76        145.88        27.52 o                         
  14  10   0        225.80        220.24        25.42 o                         
  15  10   0       1685.63       1723.27        53.28 o                         
  16  10   0         13.49         17.30        13.21 o                         
  17  10   0        241.67        280.78        21.41 o                         
  18  10   0         64.09         76.68        12.54 o                         
  19  10   0        171.12        189.09        22.02 o                         
   1  11   0         81.07         38.26        11.08 o                         
   2  11   0          1.87         -4.35         8.75 o                         
   3  11   0        355.90        384.21        28.52 o                         
   4  11   0        111.12        201.52        30.96 o                         
   5  11   0        175.30        107.35        27.52 o                         
   6  11   0        191.32        162.40        35.78 o                         
   7  11   0        150.96        154.14        35.78 o                         
   8  11   0          6.55        -13.76        19.27 o                         
   9  11   0        427.11        421.13        52.30 o                         
  10  11   0        711.41       1048.69        85.33 o                         
  11  11   0          7.36         -4.72        13.21 o                         
  12  11   0         30.21         49.54        22.02 o                         
  13  11   0       2335.73       2475.56       183.04 o                         
  14  11   0        379.30        423.57        28.17 o                         
  15  11   0         89.98         66.54        15.14 o                         
  16  11   0         11.18          9.86        15.14 o                         
  17  11   0          5.30         12.11        22.02 o                         
  18  11   0          6.05          5.50         7.79 o                         
  19  11   0        273.29        279.13        24.77 o                         
   0  12   0       7275.61       6930.61       139.77 o                         
   1  12   0        104.96        120.13        16.08 o                         
   2  12   0        561.28        578.17        48.17 o                         
   3  12   0         29.79         74.32        41.29 o                         
   4  12   0        600.11        776.20        74.32 o                         
   5  12   0       1031.24        990.89        79.82 o                         
   6  12   0        949.99       1010.16        82.57 o                         
   7  12   0       1003.92        817.48        74.32 o                         
   8  12   0         82.12         63.31        30.28 o                         
   9  12   0        242.20        338.55        49.54 o                         
  10  12   0          1.06         18.07        11.59 o                         
  11  12   0        751.22        739.61        86.70 o                         
  12  12   0       1429.45       1347.95        59.18 o                         
  13  12   0        645.80        591.99        31.14 o                         
  14  12   0         29.62         51.20        19.27 o                         
  15  12   0        216.47        252.75        22.32 o                         
  16  12   0         54.84         59.87        26.15 o                         
  17  12   0         10.87         21.47         9.16 o                         
  18  12   0         69.75         64.71         7.79 o                         
   1  13   0        796.73        726.65        66.06 o                         
   2  13   0        103.73        101.84        33.03 o                         
   3  13   0       1011.82       1131.27        85.33 o                         
   4  13   0       9860.83       9405.19       244.97 o                         
   5  13   0         89.56        280.75        71.56 o                         
   6  13   0         26.83         55.05        27.52 o                         
   7  13   0        642.23        606.46        36.15 o                         
   8  13   0       1410.17       1379.36        41.79 o                         
   9  13   0        510.25        431.38        26.22 o                         
  10  13   0       1453.57       1440.18        74.32 o                         
  11  13   0        324.13        357.71        42.66 o                         
  12  13   0        671.89        595.44        30.12 o                         
  13  13   0        230.18        194.95        18.41 o                         
  14  13   0        222.94        269.61        18.85 o                         
  15  13   0        286.88        219.04        17.52 o                         
  16  13   0         28.22         23.40         7.79 o                         
  17  13   0          0.01         23.89        12.39 o                         
   0  14   0       5209.64       4772.78       165.15 o                         
   1  14   0        115.14         71.56        30.28 o                         
   2  14   0        958.94        875.29        74.32 o                         
   3  14   0          8.51         24.77        24.77 o                         
   4  14   0         13.91         48.55        12.35 o                         
   5  14   0          7.44         17.43        12.71 o                         
   6  14   0        264.83        275.75        20.47 o                         
   7  14   0          3.12         36.14        11.59 o                         
   8  14   0       1300.46       1454.19        45.71 o                         
   9  14   0         70.37        146.09        19.46 o                         
  10  14   0       1509.02       1560.65        66.06 o                         
  11  14   0         11.23         33.03         9.99 o                         
  12  14   0        138.15        136.25        12.51 o                         
  13  14   0         69.97         81.32         9.53 o                         
  14  14   0        401.99        440.37        16.20 o                         
  15  14   0          4.32         16.51         7.79 o                         
  16  14   0        203.04        183.55        11.68 o                         
   1  15   0        874.60        847.09        19.74 o                         
   2  15   0       2523.29       2385.99        32.07 o                         
   3  15   0          1.04         10.21         6.45 o                         
   4  15   0        491.59        478.72        23.73 o                         
   5  15   0         31.03         31.41        16.46 o                         
   6  15   0       3677.27       3737.25       184.42 o                         
   7  15   0        217.64        210.62        19.17 o                         
   8  15   0          9.60          9.55         8.38 o                         
   9  15   0        101.92        109.56        13.75 o                         
  10  15   0         23.99          8.26         8.26 o                         
  11  15   0         90.93         91.73        12.54 o                         
  12  15   0         45.75         83.95        10.90 o                         
  13  15   0          3.40          1.38         5.84 o                         
  14  15   0         12.84         16.79         7.72 o                         
  15  15   0        429.50        404.61        19.27 o                         
   0  16   0          8.19         11.01         7.95 o                         
   1  16   0        373.73        309.26        13.08 o                         
   2  16   0        425.48        429.31        13.52 o                         
   3  16   0        189.21        196.85        15.56 o                         
   4  16   0        151.64        177.43        14.13 o                         
   5  16   0          7.12         16.34         8.90 o                         
   6  16   0         28.61         42.39        13.74 o                         
   7  16   0          0.01          1.50        10.57 o                         
   8  16   0         14.59         16.51         9.73 o                         
   9  16   0        283.10        298.08        18.41 o                         
  10  16   0        310.99        381.24        19.17 o                         
  11  16   0        818.85        850.23        26.22 o                         
  12  16   0         11.10         15.73         6.61 o                         
  13  16   0        198.81        196.05        11.01 o                         
   1  17   0        175.58        182.77         9.50 o                         
   2  17   0        241.88        265.43        13.66 o                         
   3  17   0          0.12         -3.86         6.27 o                         
   4  17   0        150.47        144.26        12.11 o                         
   5  17   0        104.86         87.15        10.51 o                         
   6  17   0        554.32        530.08        19.56 o                         
   7  17   0         66.34         11.01        12.39 o                         
   8  17   0         92.82        103.68        10.81 o                         
   9  17   0        230.37        247.96        12.11 o                         
  10  17   0         18.93         29.84         6.36 o                         
  11  17   0         23.58         19.27         5.84 o                         
   0  18   0        305.53        300.02        24.77 o                         
   1  18   0          1.31         12.23         6.08 o                         
   2  18   0         84.60        111.53         8.87 o                         
   3  18   0         93.84         81.62         7.48 o                         
   4  18   0         40.58         41.86         8.01 o                         
   5  18   0        160.71        156.31        10.51 o                         
   6  18   0          0.05         -6.79         7.48 o                         
   7  18   0         39.94         17.74         6.13 o                         
   8  18   0        105.26        106.64         8.27 o                         
   9  18   0        484.83        412.08        11.59 o                         
   1  19   0         40.06         10.22         6.61 o                         
   2  19   0         58.79         12.58        11.01 o                         
   3  19   0         27.58         11.01         8.26 o                         
   4  19   0         16.05          0.00         8.26 o                         
   5  19   0        187.23        165.15        13.76 o                         
   6  19   0          0.16         -8.26         8.26 o                         
 -23   0   1        385.22        388.10        22.02 o                         
 -21   0   1          6.70         -5.50        11.01 o                         
 -19   0   1        474.83        371.58        33.03 o                         
 -17   0   1        998.03       1386.67        77.07 o                         
 -15   0   1        341.44        426.43        38.78 o                         
 -13   0   1        163.25        166.06        25.79 o                         
 -11   0   1       8234.70       9198.76       214.69 o                         
  -9   0   1      17970.98      16812.09       255.98 o                         
  -7   0   1       4165.18       4433.67       173.41 o                         
  -5   0   1      35200.49      30250.07       224.34 o                         
  -3   0   1         61.43         66.06        19.27 o                         
  -1   0   1     261580.98     239742.98       478.93 o                         
   1   0   1       3577.42       3181.86        31.14 o                         
   3   0   1     144193.89     133172.80       454.16 o                         
   5   0   1      14534.24      13637.00       400.48 o                         
   7   0   1      30384.27      28733.40       258.73 o                         
   9   0   1       4999.97       4902.15       134.87 o                         
  11   0   1        126.54         93.58        24.77 o                         
  13   0   1          0.20          4.72        13.21 o                         
  15   0   1       6421.63       6579.99       144.52 o                         
  17   0   1       1872.28       1745.09        79.79 o                         
  19   0   1        916.29        911.07        49.54 o                         
  21   0   1        107.62        173.41        19.27 o                         
  23   0   1       1299.73       1434.04        41.29 o                         
 -23   1   1        321.50        374.66        15.57 o                         
 -22   1   1          3.96         30.28         9.73 o                         
 -21   1   1         62.89         49.54        16.51 o                         
 -20   1   1        156.28        187.17        27.52 o                         
 -19   1   1        358.27        384.07        20.66 o                         
 -18   1   1        933.31        909.97        27.75 o                         
 -17   1   1       6900.71       6622.75        66.28 o                         
 -16   1   1       1432.98       1353.45        55.12 o                         
 -15   1   1       3373.67       3400.81        73.84 o                         
 -14   1   1        814.52        786.63        34.86 o                         
 -13   1   1       1137.19       1189.87        48.44 o                         
 -12   1   1         70.24        189.57        26.10 o                         
 -11   1   1       3769.79       3396.59        71.94 o                         
 -10   1   1       1004.12        790.00        33.56 o                         
  -9   1   1        108.56        181.66        23.36 o                         
  -8   1   1       6956.69       8085.52       102.92 o                         
  -7   1   1        125.88        204.99        17.34 o                         
  -6   1   1      19962.60      19856.38       128.01 o                         
  -5   1   1       1804.48       1715.30        36.32 o                         
  -4   1   1      27181.63      25248.46       115.88 o                         
  -3   1   1       9096.79       8268.55       107.05 o                         
  -2   1   1      11368.68       9943.32        67.39 o                         
  -1   1   1       3392.57       3110.92        44.23 o                         
   0   1   1       1809.44       1723.12        29.19 o                         
   1   1   1      74810.19      69987.08       311.03 o                         
   2   1   1        100.29        131.45        13.62 o                         
   3   1   1       1115.96       1119.26        29.53 o                         
   4   1   1         20.09         13.96         4.79 o                         
   5   1   1      54634.01      52240.50       368.83 o                         
   6   1   1       5848.67       6276.97        92.52 o                         
   7   1   1       8793.99       8796.49       134.39 o                         
   8   1   1       2795.74       2852.33       140.38 o                         
   9   1   1       1958.86       2225.60        65.18 o                         
  10   1   1       2031.31       2005.01        51.60 o                         
  11   1   1       2237.36       2026.16        55.75 o                         
  12   1   1       1210.93       1199.98        45.68 o                         
  13   1   1        756.74        708.54        37.93 o                         
  14   1   1         19.59         37.13        12.37 o                         
  15   1   1       2678.42       2534.23        93.88 o                         
  16   1   1        996.48        900.30        45.72 o                         
  17   1   1        554.29        663.05        23.37 o                         
  18   1   1        726.46        787.48        30.54 o                         
  19   1   1        138.39        174.05        21.82 o                         
  20   1   1         43.62        111.90        19.46 o                         
  21   1   1          0.02        -11.01        11.01 o                         
  22   1   1         48.21         77.07        10.57 o                         
  23   1   1         21.54         30.15         6.88 o                         
 -22   2   1        195.99        356.27        85.33 o                         
 -21   2   1          8.40         24.77        13.76 o                         
 -20   2   1        242.26        231.21        27.52 o                         
 -19   2   1          3.24         17.97        16.51 o                         
 -18   2   1        503.93        553.37        25.74 o                         
 -17   2   1        809.64        913.14        43.01 o                         
 -16   2   1       2736.84       2798.87        79.46 o                         
 -15   2   1        405.24        461.98        43.27 o                         
 -14   2   1        911.00        912.06        54.83 o                         
 -13   2   1        289.62        351.00        27.48 o                         
 -12   2   1       7863.00       8424.31       119.85 o                         
 -11   2   1        270.07        328.47        24.22 o                         
 -10   2   1          0.07        101.45        17.34 o                         
  -9   2   1      16729.75      18437.14       193.59 o                         
  -8   2   1       1461.81       1947.87        54.57 o                         
  -7   2   1       2885.04       2869.30        46.93 o                         
  -6   2   1        215.58        126.04        17.32 o                         
  -5   2   1       1424.35       1589.48        50.31 o                         
  -4   2   1       2688.19       2389.96        55.03 o                         
  -3   2   1     111557.91     103042.88      1153.29 o                         
  -2   2   1      11212.93      10206.17        59.34 o                         
  -1   2   1      33885.74      35333.28       188.19 o                         
   0   2   1       4623.71       4343.68        67.44 o                         
   1   2   1       4105.00       4203.02        96.34 o                         
   3   2   1     145133.25     132009.47       934.46 o                         
   4   2   1      26381.40      24070.58       289.30 o                         
   5   2   1        617.94        708.52        46.88 o                         
   6   2   1        618.95        840.60        21.25 o                         
   7   2   1       2942.28       3263.62        84.22 o                         
   8   2   1       3687.80       4077.29        88.20 o                         
   9   2   1        874.12       1660.36        55.00 o                         
  10   2   1       1206.99       1169.55        39.97 o                         
  11   2   1          6.42        173.84        74.32 o                         
  12   2   1       7922.39       8819.47       121.27 o                         
  13   2   1       1005.42       1167.80        58.29 o                         
  14   2   1         54.97         33.75        17.81 o                         
  15   2   1        857.17        811.77        53.28 o                         
  16   2   1       5407.65       5756.59       112.66 o                         
  17   2   1         95.41        110.48        13.08 o                         
  18   2   1        386.31        379.14        27.04 o                         
  19   2   1          7.00         24.77        22.02 o                         
  20   2   1          2.00         13.76        19.27 o                         
  21   2   1         31.79         55.05        22.02 o                         
  22   2   1         21.35         66.47        15.14 o                         
 -22   3   1        302.34        392.81        19.46 o                         
 -21   3   1        246.88        226.91        17.52 o                         
 -20   3   1          1.90         13.76        16.51 o                         
 -19   3   1         96.47        110.10        24.77 o                         
 -18   3   1        165.25        163.93        18.41 o                         
 -17   3   1        328.05        404.97        24.53 o                         
 -16   3   1       6783.03       7089.55       156.36 o                         
 -15   3   1       1280.93       1508.35       110.10 o                         
 -14   3   1       5889.25       5789.49       135.20 o                         
 -13   3   1       2344.66       2340.42        84.58 o                         
 -12   3   1        467.58        544.97        38.35 o                         
 -11   3   1        826.48        944.23        48.19 o                         
 -10   3   1       5128.95       5122.98        86.14 o                         
  -9   3   1        718.80        758.73        31.95 o                         
  -8   3   1      18365.42      18951.20       183.55 o                         
  -7   3   1       2650.18       3020.19        53.61 o                         
  -6   3   1       4940.66       4630.34        49.55 o                         
  -5   3   1         13.42         16.65         7.08 o                         
  -4   3   1        121.53        170.99        16.90 o                         
  -3   3   1      13653.69      12135.01       127.47 o                         
  -2   3   1       9696.58       9489.78        74.08 o                         
  -1   3   1      10162.40       9520.80       143.13 o                         
   0   3   1         65.01         38.53        16.51 o                         
   1   3   1       2423.85       2605.08       117.20 o                         
   2   3   1      22528.96      22841.32       137.53 o                         
   3   3   1      16033.32      15627.86       148.88 o                         
   4   3   1       4876.92       4566.63        79.50 o                         
   5   3   1      45381.83      42595.12       200.87 o                         
   6   3   1          0.01         13.51         6.59 o                         
   7   3   1       1133.93       1411.52        52.44 o                         
   8   3   1        933.62       1704.46        45.20 o                         
   9   3   1        478.55        760.84        40.32 o                         
  10   3   1          6.64         44.53        16.46 o                         
  11   3   1       2638.87       2653.61        78.38 o                         
  12   3   1       2005.42       2014.26        73.65 o                         
  13   3   1       1078.20       1102.89        58.20 o                         
  14   3   1       6792.40       6277.41       140.29 o                         
  15   3   1        239.82        324.71        53.67 o                         
  16   3   1       6572.21       7008.83       469.30 o                         
  17   3   1        522.21        516.13        25.40 o                         
  18   3   1       1553.04       1587.22        49.37 o                         
  19   3   1       1076.21        916.57        55.05 o                         
  20   3   1         58.31        126.61        27.52 o                         
  21   3   1        108.55        102.62        12.54 o                         
  22   3   1          1.67         39.14         8.60 o                         
 -22   4   1        120.10        202.23        45.42 o                         
 -21   4   1        185.24        199.13        15.57 o                         
 -20   4   1        353.74        382.02        24.27 o                         
 -19   4   1        232.65        280.75        33.03 o                         
 -18   4   1       1359.73       1896.45        93.58 o                         
 -17   4   1        111.02        101.84        27.52 o                         
 -16   4   1         41.62        110.10        49.54 o                         
 -15   4   1       3776.07       3647.02       170.65 o                         
 -14   4   1        100.99         93.58        38.53 o                         
 -13   4   1         70.51         77.07        33.03 o                         
 -12   4   1          1.73        107.35        41.29 o                         
 -11   4   1       2053.36       1994.64        70.76 o                         
 -10   4   1      11500.02      13154.94       167.69 o                         
  -9   4   1       9264.50      10139.97       138.68 o                         
  -8   4   1       3173.10       3348.07        72.74 o                         
  -7   4   1        528.84        705.95       167.90 o                         
  -6   4   1       3365.28       3770.14        58.20 o                         
  -5   4   1          5.54          7.19         7.38 o                         
  -4   4   1        886.30        979.22        31.04 o                         
  -3   4   1       1262.11       1195.84        43.82 o                         
  -2   4   1       4593.99       4472.96       319.29 o                         
  -1   4   1       6755.66       6664.09       287.63 o                         
   0   4   1      52057.95      48718.04       293.87 o                         
   1   4   1        648.72        850.07        49.54 o                         
   2   4   1       2686.31       2742.56        45.80 o                         
   3   4   1      17443.90      16829.60       175.13 o                         
   4   4   1       1475.30       1438.04        41.96 o                         
   5   4   1      15830.15      16016.61       371.03 o                         
   6   4   1       4809.64       4626.10        68.73 o                         
   7   4   1       1118.36        907.70        41.29 o                         
   8   4   1       5153.38       6037.09       231.21 o                         
   9   4   1        994.18       1260.01        52.86 o                         
  10   4   1         28.58         55.63        17.81 o                         
  11   4   1        490.72        554.74       122.48 o                         
  12   4   1       1310.47       1343.21        93.58 o                         
  13   4   1       4371.63       4541.58       178.91 o                         
  14   4   1        339.16        355.07        55.05 o                         
  15   4   1       1784.58       1896.45       121.11 o                         
  16   4   1        183.72        251.73        85.33 o                         
  17   4   1       2743.42       2705.68        93.58 o                         
  18   4   1        356.14        927.58        79.82 o                         
  19   4   1        217.75        225.70        33.03 o                         
  20   4   1        263.61        239.75        19.46 o                         
  21   4   1         74.42         45.87         7.63 o                         
  22   4   1        485.37        498.33        18.41 o                         
 -22   5   1         64.59        103.43        27.52 o                         
 -21   5   1         57.70         34.41         9.73 o                         
 -20   5   1        288.71        259.74        18.41 o                         
 -19   5   1         37.99         56.06        27.52 o                         
 -18   5   1        333.05        422.64       122.48 o                         
 -17   5   1        161.88        335.80        44.04 o                         
 -16   5   1       1771.34       1643.23       115.60 o                         
 -15   5   1        113.31        156.89        44.04 o                         
 -14   5   1       1203.47       1365.23       110.10 o                         
 -13   5   1        713.84        913.82        82.57 o                         
 -12   5   1         14.63         27.52        24.77 o                         
 -11   5   1         73.39         90.83        33.03 o                         
 -10   5   1       2228.53       2524.02       123.86 o                         
  -9   5   1       7803.59       8604.42       128.28 o                         
  -8   5   1       1253.27       1203.44        88.08 o                         
  -7   5   1         74.51        173.80        74.32 o                         
  -6   5   1       3532.71       3173.81        61.58 o                         
  -5   5   1       3616.73       3958.48        54.27 o                         
  -4   5   1        142.31         82.15        10.32 o                         
  -3   5   1          0.33          2.47         6.54 o                         
  -2   5   1      16782.15      15485.76       115.73 o                         
  -1   5   1      10828.92      10914.43       296.25 o                         
   0   5   1       1088.12       1351.87        31.30 o                         
   1   5   1      19539.93      18757.54       135.00 o                         
   2   5   1      24625.42      24421.46       193.04 o                         
   3   5   1       1538.32       1668.52        25.07 o                         
   4   5   1         21.87         54.08         6.52 o                         
   5   5   1       7237.09       6753.15        64.57 o                         
   6   5   1          9.29         16.50        17.61 o                         
   7   5   1       1716.99       1891.93        75.69 o                         
   8   5   1       7858.23       8023.06       261.48 o                         
   9   5   1       4330.74       4714.67       192.67 o                         
  10   5   1       2846.75       3093.78       132.12 o                         
  11   5   1       5240.67       6005.89       192.67 o                         
  12   5   1         27.58         57.80        30.28 o                         
  13   5   1       2541.04       2628.61       137.62 o                         
  14   5   1        878.28        822.99        85.33 o                         
  15   5   1       2347.94       2224.00       132.12 o                         
  16   5   1        687.50        860.69        47.86 o                         
  17   5   1          4.12        134.87        35.78 o                         
  18   5   1        822.78       1216.10       167.90 o                         
  19   5   1        370.17        395.68        37.16 o                         
  20   5   1         90.79         75.51        12.54 o                         
  21   5   1         15.03          9.91         6.88 o                         
  22   5   1         71.58         85.33        13.76 o                         
 -22   6   1          2.82         19.27         8.26 o                         
 -21   6   1          7.92         17.77         5.16 o                         
 -20   6   1        241.83        285.67        16.85 o                         
 -19   6   1        390.97        348.17        17.48 o                         
 -18   6   1       1491.32       1484.75        38.14 o                         
 -17   6   1         55.81         73.14        18.75 o                         
 -16   6   1         54.00        123.24        19.46 o                         
 -15   6   1        447.38        619.31        74.32 o                         
 -14   6   1        350.28        377.09        60.55 o                         
 -13   6   1       3719.50       3655.28       165.15 o                         
 -12   6   1       1739.04       1736.81       110.10 o                         
 -11   6   1       1322.32       1703.78       104.59 o                         
 -10   6   1        525.87        773.44        68.81 o                         
  -9   6   1       1403.62       1612.21        85.33 o                         
  -8   6   1         27.92         30.28        13.62 o                         
  -7   6   1       1444.42       1671.05       132.12 o                         
  -6   6   1         17.94        202.33        28.90 o                         
  -5   6   1        590.35        686.16        27.48 o                         
  -4   6   1        143.64        289.30        19.15 o                         
  -3   6   1       4026.94       4284.05        51.47 o                         
  -2   6   1         48.24         41.94         7.28 o                         
  -1   6   1       1766.70       1753.48        60.69 o                         
   0   6   1      11942.45      12758.68        85.98 o                         
   1   6   1        905.31        993.41        21.98 o                         
   2   6   1      12096.37      12362.63       150.18 o                         
   3   6   1        247.58        273.53        12.31 o                         
   4   6   1       1151.54       1142.16        25.26 o                         
   5   6   1       4876.18       5059.55        74.04 o                         
   6   6   1        820.38        936.13        45.42 o                         
   7   6   1        417.00        358.28        22.13 o                         
   8   6   1       2324.77       2451.98        69.74 o                         
   9   6   1       3375.55       3922.80       110.10 o                         
  10   6   1        883.82       1021.17        79.82 o                         
  11   6   1       2910.40       3019.46       137.62 o                         
  12   6   1       1762.69       1723.05       110.10 o                         
  13   6   1       1501.20       1808.37       121.11 o                         
  14   6   1        301.85        423.88        66.06 o                         
  15   6   1       1248.25       1252.37       101.84 o                         
  16   6   1       2308.14       2226.75        88.08 o                         
  17   6   1        402.69        427.63        24.13 o                         
  18   6   1       1062.72       1053.14        35.43 o                         
  19   6   1       1334.75       1364.87        39.86 o                         
  20   6   1         11.41         31.13        10.18 o                         
  21   6   1        440.71        424.09        20.64 o                         
 -21   7   1        175.33        162.02        23.40 o                         
 -20   7   1         19.59         31.85         6.78 o                         
 -19   7   1        216.98        182.51        15.89 o                         
 -18   7   1         70.29         95.92        11.59 o                         
 -17   7   1        557.63        596.17        56.43 o                         
 -16   7   1        307.28        372.70        26.22 o                         
 -15   7   1       2476.07       2449.70       140.38 o                         
 -14   7   1       9687.34       9793.29       272.49 o                         
 -13   7   1        312.46        355.07        60.55 o                         
 -12   7   1         37.87         38.53        30.28 o                         
 -11   7   1         51.04         99.09        38.53 o                         
 -10   7   1         19.20         99.60        31.65 o                         
  -9   7   1       4384.92       4485.16       102.66 o                         
  -8   7   1        720.56        940.51       144.50 o                         
  -7   7   1        138.84        274.12       134.87 o                         
  -6   7   1        125.63        198.87        39.41 o                         
  -5   7   1       4897.26       5337.27        64.54 o                         
  -4   7   1       2814.38       3122.42        60.72 o                         
  -3   7   1        788.27        776.28        19.13 o                         
  -2   7   1        997.10        940.73        23.46 o                         
  -1   7   1       6820.78       6613.96        73.50 o                         
   0   7   1          3.27         -0.69         6.88 o                         
   1   7   1        336.16        499.11        18.22 o                         
   2   7   1        684.22        748.85        18.60 o                         
   3   7   1        178.45        196.76        10.63 o                         
   4   7   1       6688.63       7275.32        91.88 o                         
   5   7   1       1988.83       1892.64        35.29 o                         
   6   7   1        531.14        837.09        61.93 o                         
   7   7   1       2666.80       2652.18        67.84 o                         
   8   7   1         17.03         39.09        22.90 o                         
   9   7   1       2395.71       2590.30        78.38 o                         
  10   7   1       2606.66       2757.38        81.88 o                         
  11   7   1       5560.45       5694.86       192.67 o                         
  12   7   1        128.28        338.55        55.05 o                         
  13   7   1        128.38        597.29        82.57 o                         
  14   7   1        115.15        178.91        49.54 o                         
  15   7   1       1388.06       1305.74        57.93 o                         
  16   7   1       1779.29       1769.84        77.07 o                         
  17   7   1        467.17        457.81        30.12 o                         
  18   7   1          1.05         23.29        12.54 o                         
  19   7   1        102.98        126.11        15.69 o                         
  20   7   1        402.88        400.06        15.89 o                         
  21   7   1          5.68         43.31        35.78 o                         
 -21   8   1          2.32        110.10        13.76 o                         
 -20   8   1        329.50        332.09        27.52 o                         
 -19   8   1        403.18        437.03        17.48 o                         
 -18   8   1        294.28        292.27        17.48 o                         
 -17   8   1          2.25         21.23        12.02 o                         
 -16   8   1          3.89        209.19        60.55 o                         
 -15   8   1       6028.79       6834.39       145.88 o                         
 -14   8   1        855.29        916.57        85.33 o                         
 -13   8   1         59.70        231.21        63.31 o                         
 -12   8   1         16.66         46.79        30.28 o                         
 -11   8   1         41.30         68.81        27.52 o                         
 -10   8   1        108.71        145.43        41.29 o                         
  -9   8   1       4774.33       5451.19       134.87 o                         
  -8   8   1       1270.09       1332.74        46.37 o                         
  -7   8   1       1067.42       1085.35        52.76 o                         
  -6   8   1        245.55        335.57        19.92 o                         
  -5   8   1          0.08          0.41         6.81 o                         
  -4   8   1       7333.96       7607.01        98.62 o                         
  -3   8   1        187.79        140.15        11.15 o                         
  -2   8   1          4.19         22.76         7.08 o                         
  -1   8   1        868.56        904.36        27.38 o                         
   0   8   1       2966.87       3077.42        52.79 o                         
   1   8   1         55.96         54.23         8.25 o                         
   2   8   1       3156.47       3458.47        78.27 o                         
   3   8   1        976.33        936.19        22.53 o                         
   4   8   1         17.21         13.07         6.97 o                         
   5   8   1        927.75        970.45        27.01 o                         
   6   8   1        531.75        644.63        26.09 o                         
   7   8   1       1358.88       1414.50        46.03 o                         
   8   8   1        335.66        367.23        37.92 o                         
   9   8   1       1585.54       2090.77        75.69 o                         
  10   8   1       2832.31       2999.58        90.11 o                         
  11   8   1       1652.10       2023.07       126.61 o                         
  12   8   1        113.33        423.88        63.31 o                         
  13   8   1          5.16        173.41        55.05 o                         
  14   8   1       1323.78       1310.87        55.85 o                         
  15   8   1        702.51        778.95        52.30 o                         
  16   8   1         31.30        104.90        22.32 o                         
  17   8   1         81.93         90.00        19.27 o                         
  18   8   1          2.25          0.49         8.38 o                         
  19   8   1        606.95        570.82        20.66 o                         
  20   8   1         42.15         69.68        10.57 o                         
  21   8   1        252.02        239.75        11.68 o                         
 -20   9   1          2.68         15.69         5.66 o                         
 -19   9   1        268.32        319.82        20.64 o                         
 -18   9   1          3.79          5.50         9.73 o                         
 -17   9   1        169.13        184.28        19.31 o                         
 -16   9   1         60.62         93.80        17.19 o                         
 -15   9   1        966.39       1162.36        44.64 o                         
 -14   9   1        667.91        856.02        55.05 o                         
 -13   9   1          4.01         44.04        27.52 o                         
 -12   9   1          0.34         -5.50        24.77 o                         
 -11   9   1        171.05        184.42        46.79 o                         
 -10   9   1       2418.38       2684.82       132.12 o                         
  -9   9   1         74.29         54.13        17.19 o                         
  -8   9   1        338.09        397.37        26.92 o                         
  -7   9   1          2.03          3.48        10.51 o                         
  -6   9   1        213.10        262.40        21.57 o                         
  -5   9   1        423.27        356.95        20.96 o                         
  -4   9   1       4463.83       4467.66        95.27 o                         
  -3   9   1        795.22        839.04        36.00 o                         
  -2   9   1        137.05        140.26        12.89 o                         
  -1   9   1       1445.07       1432.19        37.68 o                         
   0   9   1        600.21        591.26        25.04 o                         
   1   9   1       1968.68       1893.71        43.20 o                         
   2   9   1       3946.65       3807.80        73.10 o                         
   3   9   1        255.57        146.67        16.37 o                         
   4   9   1       4139.11       4190.75        84.64 o                         
   5   9   1         37.37         13.42         8.90 o                         
   6   9   1       3038.83       2826.72        81.73 o                         
   7   9   1       3887.93       4033.21        91.28 o                         
   8   9   1         14.73         77.07        24.27 o                         
   9   9   1        839.25       1062.77        57.19 o                         
  10   9   1        218.36        235.07        28.17 o                         
  11   9   1         22.19         68.81        33.03 o                         
  12   9   1        208.00        214.69        44.04 o                         
  13   9   1       1428.28       1458.81       104.59 o                         
  15   9   1        340.32        314.07        19.56 o                         
  16   9   1        412.11        498.33        37.60 o                         
  17   9   1        272.43        277.64        22.14 o                         
  18   9   1        422.66        412.47        27.15 o                         
  19   9   1         62.27         88.92        10.32 o                         
  20   9   1          0.19         11.84         5.66 o                         
 -19  10   1          0.40         -1.38        15.14 o                         
 -18  10   1        430.33        431.53        18.96 o                         
 -17  10   1          2.08         42.07        13.21 o                         
 -16  10   1         85.62        112.50        28.90 o                         
 -15  10   1        253.26        211.42        71.56 o                         
 -14  10   1          2.00         63.31        22.02 o                         
 -13  10   1        708.21        900.06        57.80 o                         
 -12  10   1        177.22        152.57        21.15 o                         
 -11  10   1        368.07        395.34        42.66 o                         
 -10  10   1        272.92        260.65        29.00 o                         
  -9  10   1       1259.77       1239.99        60.34 o                         
  -8  10   1        570.87        580.77        71.56 o                         
  -7  10   1        386.28        434.89        52.30 o                         
  -6  10   1       4952.81       5204.92       165.15 o                         
  -5  10   1         25.90         17.52        10.73 o                         
  -4  10   1       1995.47       2112.79        59.84 o                         
  -3  10   1        684.56        595.07        31.70 o                         
  -2  10   1       1847.00       1735.69        48.47 o                         
  -1  10   1         37.58         81.86        12.79 o                         
   0  10   1       4735.26       4694.10        72.38 o                         
   1  10   1         59.15         50.64         9.52 o                         
   2  10   1        441.30        400.87        27.41 o                         
   3  10   1       1272.80       1312.78        46.60 o                         
   4  10   1       2452.56       2676.16       114.23 o                         
   5  10   1        461.92        617.87        41.81 o                         
   6  10   1        600.98        711.54        44.76 o                         
   7  10   1         46.98         67.61        17.52 o                         
   8  10   1          0.01         -8.26        20.64 o                         
   9  10   1          3.43          4.95        14.50 o                         
  10  10   1        352.60        291.66        32.07 o                         
  11  10   1       1095.03       1043.19        85.33 o                         
  12  10   1        142.79        156.74        26.15 o                         
  13  10   1        969.84       1035.80        43.76 o                         
  14  10   1       2485.68       2568.27        66.09 o                         
  15  10   1       2545.45       2508.21       217.45 o                         
  16  10   1        252.89        242.74        27.52 o                         
  17  10   1        448.58        514.62        45.42 o                         
  18  10   1        277.65        394.27        67.44 o                         
  19  10   1          6.92          6.29         6.61 o                         
 -19  11   1         64.57        146.09        11.68 o                         
 -18  11   1        220.81        216.51        31.65 o                         
 -17  11   1        490.84        548.52        24.27 o                         
 -16  11   1         34.00         29.22        13.76 o                         
 -15  11   1         28.39         25.76        20.64 o                         
 -14  11   1        373.29        363.33        26.22 o                         
 -13  11   1        403.02        494.15        34.02 o                         
 -12  11   1          2.93         88.08        27.52 o                         
 -11  11   1          0.80         -0.85        12.54 o                         
 -10  11   1       2883.34       2873.58       134.87 o                         
  -9  11   1        192.29        247.72        44.04 o                         
  -8  11   1        510.56        561.50        63.31 o                         
  -7  11   1        389.44        396.36        52.30 o                         
  -6  11   1        671.26        586.28        63.31 o                         
  -5  11   1        133.20        206.44        38.53 o                         
  -4  11   1       1988.21       2246.10       163.77 o                         
  -3  11   1        676.90        735.79        38.07 o                         
  -2  11   1         20.05         20.76        10.68 o                         
  -1  11   1        452.29        499.77        26.85 o                         
   0  11   1       4466.40       4334.14        90.29 o                         
   1  11   1        185.98        185.91        17.21 o                         
   2  11   1       1791.11       1716.00        57.38 o                         
   3  11   1        843.18        984.99        51.55 o                         
   4  11   1        899.74        985.76        52.44 o                         
   5  11   1       2289.20       2388.43       122.48 o                         
   6  11   1         89.59        123.86        30.28 o                         
   7  11   1         73.26         30.28        19.27 o                         
   8  11   1       1117.25       1147.78        85.33 o                         
   9  11   1        729.75        611.05        63.31 o                         
  10  11   1        160.21        143.13        35.78 o                         
  11  11   1        619.49        548.19        46.79 o                         
  12  11   1        449.27        393.31        29.19 o                         
  13  11   1        121.18        304.81        77.07 o                         
  14  11   1         20.73         53.40        14.50 o                         
  15  11   1         67.65         61.96        13.62 o                         
  16  11   1        141.69        109.64        14.50 o                         
  17  11   1          8.41         15.14         9.73 o                         
  18  11   1          3.98         -7.79         7.79 o                         
  19  11   1          6.10         11.01         8.26 o                         
 -18  12   1         12.61         -4.13        15.14 o                         
 -17  12   1        262.96        264.90        35.78 o                         
 -16  12   1        137.93        178.91        16.46 o                         
 -15  12   1        938.37        957.20        35.03 o                         
 -14  12   1        217.44        229.53        20.37 o                         
 -13  12   1         33.51         65.87        14.50 o                         
 -12  12   1       1062.58       1119.67        43.76 o                         
 -11  12   1        202.71        208.18        30.28 o                         
 -10  12   1         54.50         70.62        14.46 o                         
  -9  12   1        391.08        278.00        44.04 o                         
  -8  12   1        577.39        624.81        63.31 o                         
  -7  12   1        258.28        228.46        44.04 o                         
  -6  12   1        260.33        308.28        52.30 o                         
  -5  12   1       1080.64       1161.54        85.33 o                         
  -4  12   1       4001.50       4010.35       156.89 o                         
  -3  12   1       3950.29       3776.39       148.63 o                         
  -2  12   1        279.57        250.60        49.54 o                         
  -1  12   1        315.78        373.89        27.71 o                         
   0  12   1        893.66        933.92        43.73 o                         
   1  12   1       1739.34       1499.78        52.30 o                         
   2  12   1          6.30         -3.04        19.27 o                         
   3  12   1        499.72        516.96        41.54 o                         
   4  12   1        216.23        176.16        35.78 o                         
   5  12   1        423.27        418.38        52.30 o                         
   6  12   1       3386.82       3440.59       145.88 o                         
   7  12   1         51.82         46.79        27.52 o                         
   8  12   1        109.27         82.57        30.28 o                         
   9  12   1        559.13        537.15        28.34 o                         
  10  12   1       2124.61       2047.07        67.19 o                         
  11  12   1        150.46        226.23        31.65 o                         
  12  12   1          3.77         18.30        22.02 o                         
  13  12   1        242.57        236.55        31.65 o                         
  14  12   1        189.78        243.71        39.91 o                         
  15  12   1         16.89         56.25        12.54 o                         
  16  12   1         19.60         15.41        26.15 o                         
  17  12   1        257.78        206.11        24.77 o                         
  18  12   1         60.07         77.65        12.39 o                         
 -17  13   1        535.94        545.04        19.46 o                         
 -16  13   1          0.88          0.31         9.63 o                         
 -15  13   1        144.93        192.71        15.57 o                         
 -14  13   1        500.14        568.71        27.04 o                         
 -13  13   1         14.14         18.35        11.20 o                         
 -12  13   1         14.56         44.53        30.28 o                         
 -11  13   1        481.80        448.81        27.25 o                         
 -10  13   1        107.42        145.58        27.52 o                         
  -9  13   1          3.07          6.88        11.68 o                         
  -8  13   1        282.80        349.38        23.18 o                         
  -7  13   1         67.16         32.58        11.41 o                         
  -6  13   1        298.55        159.64        35.78 o                         
  -5  13   1       9254.89       9292.34       244.97 o                         
  -4  13   1       1512.88       1797.36       121.11 o                         
  -3  13   1       2058.77       2155.18       118.36 o                         
  -2  13   1       2492.34       2375.38       121.11 o                         
  -1  13   1       1779.62       1600.91        67.13 o                         
   0  13   1        226.89        216.08        27.25 o                         
   1  13   1         86.71        104.59        30.28 o                         
   2  13   1         33.33         35.78        24.77 o                         
   3  13   1        936.40        922.08        77.07 o                         
   4  13   1        698.16        699.13        71.56 o                         
   5  13   1       3510.97       3435.08       148.63 o                         
   6  13   1       1394.59       1329.44        96.34 o                         
   7  13   1       1262.60       1222.49        57.80 o                         
   8  13   1        190.13        143.17        15.95 o                         
   9  13   1        105.90        122.95        13.18 o                         
  10  13   1        134.64        155.12        38.53 o                         
  11  13   1        139.22        167.46        20.37 o                         
  12  13   1        378.13        419.84        27.25 o                         
  13  13   1         20.61         12.39         9.73 o                         
  14  13   1        313.57        248.15        52.30 o                         
  15  13   1         44.04         91.22        11.20 o                         
  16  13   1          2.48          9.17        16.51 o                         
  17  13   1          2.29         15.14         5.84 o                         
 -16  14   1        180.54        229.91        13.62 o                         
 -15  14   1         66.11         94.19        10.57 o                         
 -14  14   1        105.08        123.60         9.98 o                         
 -13  14   1         16.99         15.83         7.04 o                         
 -12  14   1         54.74         68.47         9.99 o                         
 -11  14   1        764.17        752.93        40.58 o                         
 -10  14   1         80.67        133.42        27.52 o                         
  -9  14   1        761.79        853.28        29.56 o                         
  -8  14   1         65.89         85.78        15.57 o                         
  -7  14   1       1497.25       1562.92        40.24 o                         
  -6  14   1          1.20          3.44        11.52 o                         
  -5  14   1        656.50        604.80        30.38 o                         
  -4  14   1       1963.24       2004.68        46.88 o                         
  -3  14   1         75.25         44.04        27.52 o                         
  -2  14   1        240.41        159.64        44.04 o                         
  -1  14   1       1360.28       1252.37        90.83 o                         
   0  14   1          1.54         31.78        22.02 o                         
   1  14   1       1156.89       1208.33        85.33 o                         
   2  14   1        113.70        140.38        38.53 o                         
   3  14   1        523.98        487.19        57.80 o                         
   4  14   1        905.40        864.12        22.72 o                         
   5  14   1       2526.45       2606.52        59.18 o                         
   6  14   1         31.80         53.31        12.83 o                         
   7  14   1          3.06          2.75        13.76 o                         
   8  14   1        346.76        407.31        33.03 o                         
   9  14   1        382.79        374.01        50.92 o                         
  10  14   1        602.93        616.80        29.00 o                         
  11  14   1        286.86        324.18        22.32 o                         
  12  14   1        478.95        470.54        19.56 o                         
  13  14   1         54.99         52.30         8.90 o                         
  14  14   1         27.43         49.59        11.01 o                         
  15  14   1         47.33         49.41         8.60 o                         
  16  14   1        278.39        225.35        15.14 o                         
 -15  15   1        442.41        374.34        19.27 o                         
 -14  15   1         96.59        116.48        17.89 o                         
 -13  15   1         16.97         16.46         6.47 o                         
 -12  15   1        327.79        351.97        18.89 o                         
 -11  15   1        642.98        726.65        28.17 o                         
 -10  15   1         84.99         85.86        12.45 o                         
  -9  15   1        335.93        351.83        17.48 o                         
  -8  15   1         60.07         63.76         9.99 o                         
  -7  15   1        144.70        121.36        15.57 o                         
  -6  15   1          0.82          9.98        14.16 o                         
  -5  15   1        624.28        688.12        35.03 o                         
  -4  15   1        588.13        619.79        26.45 o                         
  -3  15   1        172.11        160.14        11.30 o                         
  -2  15   1        344.51        305.10        16.43 o                         
  -1  15   1          1.22         -1.83         8.21 o                         
   0  15   1         27.66         12.72         5.82 o                         
   1  15   1       1212.87       1278.36        26.39 o                         
   2  15   1       1362.13       1458.16        27.87 o                         
   3  15   1          3.61         -7.08         7.08 o                         
   4  15   1        360.90        418.69        26.67 o                         
   5  15   1       1354.96       1472.37        47.65 o                         
   6  15   1       1695.48       1708.13        64.68 o                         
   7  15   1         30.91         42.98        13.76 o                         
   8  15   1        103.78        139.88        19.17 o                         
   9  15   1         15.44         53.50        16.51 o                         
  10  15   1         48.41         44.04         9.08 o                         
  11  15   1          5.53         16.51         9.73 o                         
  12  15   1       1171.14       1090.04        25.92 o                         
  13  15   1        371.32        338.92        13.71 o                         
  14  15   1        300.79        262.89        14.59 o                         
  15  15   1        106.40         93.58        11.01 o                         
 -13  16   1         15.71          2.75         5.50 o                         
 -12  16   1        383.39        380.01        28.90 o                         
 -11  16   1         95.31        105.74        10.57 o                         
 -10  16   1         48.32         50.95         7.95 o                         
  -9  16   1         80.25         78.84         9.53 o                         
  -8  16   1         23.15         25.52        10.57 o                         
  -7  16   1        115.84        111.08        14.50 o                         
  -6  16   1       1052.07       1182.12        39.86 o                         
  -5  16   1        580.65        593.32        23.84 o                         
  -4  16   1         11.02          2.10         8.38 o                         
  -3  16   1        263.35        227.00        13.66 o                         
  -2  16   1          3.69         -3.06         6.81 o                         
  -1  16   1        176.96        197.48        10.63 o                         
   0  16   1         39.44         50.51         9.79 o                         
   1  16   1         26.54         14.17         5.82 o                         
   2  16   1        231.84        200.97         9.88 o                         
   3  16   1        250.96        270.94        13.69 o                         
   4  16   1        936.16       1006.95        26.25 o                         
   5  16   1         12.47          7.34        12.54 o                         
   6  16   1        111.31        132.12        19.17 o                         
   7  16   1        149.53        133.62        15.57 o                         
   8  16   1         10.22         15.51        10.57 o                         
   9  16   1        134.14        164.60        16.51 o                         
  10  16   1          0.91         -3.03         5.66 o                         
  11  16   1         12.42         22.94         8.60 o                         
  12  16   1       1511.33       1342.07        29.19 o                         
  13  16   1         76.62         70.21         7.79 o                         
 -11  17   1         32.80         27.80         5.84 o                         
 -10  17   1        109.76        107.82        10.57 o                         
  -9  17   1          9.66         27.52         6.36 o                         
  -8  17   1          0.10         -8.76         8.76 o                         
  -7  17   1        103.05        106.28        11.93 o                         
  -6  17   1         12.52         11.93        11.25 o                         
  -5  17   1         33.64         38.40         9.99 o                         
  -4  17   1         21.06         12.58         8.01 o                         
  -3  17   1        615.91        627.99        19.51 o                         
  -2  17   1         43.97         24.77         7.16 o                         
  -1  17   1         13.83         16.02         6.71 o                         
   0  17   1         38.92         50.72         6.10 o                         
   1  17   1         77.07         86.46         8.02 o                         
   2  17   1         16.94         27.78         8.08 o                         
   3  17   1        116.16         70.95         8.08 o                         
   4  17   1          4.15          2.10         6.44 o                         
   5  17   1        513.70        476.54        19.56 o                         
   6  17   1        143.76        131.61        11.80 o                         
   7  17   1          0.63        -10.08        10.08 o                         
   8  17   1         28.83         19.27         8.26 o                         
   9  17   1        805.01        797.69        21.93 o                         
  10  17   1        586.71        520.47        20.05 o                         
  11  17   1         26.77         22.02         5.84 o                         
  -9  18   1          6.11          1.38         3.89 o                         
  -8  18   1         70.32         71.89         6.78 o                         
  -7  18   1         49.77         38.35         9.77 o                         
  -6  18   1          6.15          2.36         6.61 o                         
  -5  18   1        153.22        159.75        14.95 o                         
  -4  18   1          4.00         -4.68         5.66 o                         
  -3  18   1        118.64        126.42         9.09 o                         
  -2  18   1         49.28         52.93         7.69 o                         
  -1  18   1         85.60        103.32         9.99 o                         
   0  18   1          8.70          6.88         7.79 o                         
   1  18   1         86.36         90.36         8.90 o                         
   2  18   1        147.83        170.36        10.61 o                         
   3  18   1         66.87         58.02         7.16 o                         
   4  18   1        212.31        204.10        12.11 o                         
   5  18   1        226.70        249.11        15.89 o                         
   6  18   1         32.36         28.32         5.66 o                         
   7  18   1        805.77        845.94        19.56 o                         
   8  18   1        155.66        176.24         8.38 o                         
   9  18   1        366.19        404.27        14.50 o                         
  -6  19   1         48.84         55.05         8.26 o                         
  -5  19   1         79.31         49.54        11.01 o                         
  -4  19   1          6.73         -8.26         8.26 o                         
  -3  19   1          7.37         -5.50         8.26 o                         
  -2  19   1        114.12         61.35        15.14 o                         
  -1  19   1          2.98         -7.86        12.39 o                         
   0  19   1         14.03        -13.76        13.76 o                         
   1  19   1         30.35          3.15        12.39 o                         
   2  19   1         71.42         68.42        24.77 o                         
   3  19   1        129.28        112.85        13.76 o                         
   4  19   1        204.31        140.38        13.76 o                         
   5  19   1          0.00         -8.26         8.26 o                         
   6  19   1          5.00         -2.75         8.26 o                         
 -22   0   2        157.72        134.87        13.76 o                         
 -20   0   2        144.86         96.34        16.51 o                         
 -18   0   2        442.36        581.93        34.02 o                         
 -16   0   2      10697.25      11655.26       283.50 o                         
 -14   0   2        261.13        196.33        26.42 o                         
 -12   0   2          0.12         -5.50        22.02 o                         
 -10   0   2      11767.95      12867.80       242.22 o                         
  -8   0   2       6918.00       7040.82       156.89 o                         
  -6   0   2      12995.84      12963.91       192.67 o                         
  -4   0   2       1495.72       1579.92        77.07 o                         
  -2   0   2       3329.08       2662.61        45.42 o                         
   0   0   2       9164.74       8799.65        85.33 o                         
   2   0   2       6540.05       6228.54       210.56 o                         
   4   0   2      71693.18      64767.59      1354.22 o                         
   6   0   2      32648.20      32375.18       259.38 o                         
   8   0   2       7978.41       7324.33       154.14 o                         
  10   0   2         99.32        173.41        30.28 o                         
  12   0   2       5009.77       5204.92       165.15 o                         
  14   0   2        296.27        214.69        29.00 o                         
  16   0   2      10948.89      11276.87       264.24 o                         
  18   0   2        465.16        379.84        38.53 o                         
  20   0   2         28.62         11.01        13.76 o                         
  22   0   2          2.01         -5.50         8.26 o                         
 -23   1   2        120.16        120.10        23.40 o                         
 -22   1   2         97.75        108.49        15.14 o                         
 -21   1   2          1.57         46.79        16.51 o                         
 -20   1   2         98.55        165.15        30.28 o                         
 -19   1   2        275.17        277.94        18.94 o                         
 -18   1   2        347.79        374.81        20.79 o                         
 -17   1   2         10.96         73.20        24.82 o                         
 -16   1   2        887.88        923.51        54.50 o                         
 -15   1   2         49.23         52.95        12.80 o                         
 -14   1   2        598.36        475.84        28.82 o                         
 -13   1   2         42.66         56.99        14.95 o                         
 -12   1   2       3737.47       3917.91        82.02 o                         
 -11   1   2        125.78        549.72        44.80 o                         
 -10   1   2        291.78        206.95        18.54 o                         
  -9   1   2        263.72       2017.24       412.87 o                         
  -8   1   2        340.43        520.73        29.96 o                         
  -7   1   2         17.00         13.92         7.53 o                         
  -6   1   2          7.24          3.11         6.20 o                         
  -5   1   2       7090.01       5882.08       107.04 o                         
  -4   1   2     295814.03     273845.03       653.14 o                         
  -3   1   2      30099.65      27648.62       138.18 o                         
  -2   1   2       4353.74       4093.99        46.35 o                         
   0   1   2     118852.31     111177.82       360.57 o                         
   1   1   2       6201.29       6043.63        68.04 o                         
   2   1   2       5307.72       5002.78        58.67 o                         
   3   1   2       6237.52       5398.56        46.88 o                         
   4   1   2      48306.75      44342.67       371.58 o                         
   5   1   2         35.87         59.57        14.69 o                         
   6   1   2       3768.61       4107.34       123.16 o                         
   7   1   2       2882.93       2993.76       100.47 o                         
   8   1   2        261.13        680.88        35.97 o                         
   9   1   2      10479.05      12196.71       149.71 o                         
  10   1   2        736.49       1027.81        38.37 o                         
  11   1   2        975.92       1134.69        42.47 o                         
  12   1   2         92.28        126.43        22.32 o                         
  13   1   2        515.82        493.03        31.70 o                         
  14   1   2       7600.77       7656.50       121.55 o                         
  15   1   2        174.57        182.65        26.22 o                         
  16   1   2        795.33        860.39        45.13 o                         
  17   1   2          2.74         -0.08         7.51 o                         
  18   1   2         12.41         60.95        18.75 o                         
  19   1   2        611.58        595.29        30.12 o                         
  20   1   2        665.50        609.68        27.25 o                         
  21   1   2          1.01          5.50        11.01 o                         
  22   1   2          5.09         19.27         7.79 o                         
 -22   2   2          3.01         40.79         9.73 o                         
 -21   2   2          2.88          2.75        13.76 o                         
 -20   2   2         49.48        225.70        44.04 o                         
 -19   2   2        183.95        124.84        15.57 o                         
 -18   2   2       1056.04       1039.04        33.30 o                         
 -17   2   2       2423.89       2370.77        50.35 o                         
 -16   2   2        107.33         65.37        20.64 o                         
 -15   2   2       4180.57       4390.04       119.50 o                         
 -14   2   2          5.38          2.75        11.91 o                         
 -13   2   2        291.42        292.37        25.50 o                         
 -12   2   2        899.03       1099.97        44.07 o                         
 -11   2   2          0.03        200.91        85.33 o                         
 -10   2   2       1310.61       1457.49        62.62 o                         
  -9   2   2       3540.30       3207.77        62.69 o                         
  -8   2   2       2651.73       3276.20       133.49 o                         
  -7   2   2        149.69        205.99        20.41 o                         
  -6   2   2       3233.30       3054.54        71.50 o                         
  -5   2   2       1236.75       1057.15        63.96 o                         
  -4   2   2       3780.56       3451.82        81.74 o                         
  -3   2   2       5290.52       4804.62        59.18 o                         
  -2   2   2      74497.84      67603.04      1077.59 o                         
  -1   2   2      12746.46      11456.16       110.85 o                         
   0   2   2        691.05        649.69        25.30 o                         
   1   2   2         61.60         60.55        13.76 o                         
   2   2   2        290.75        250.47        30.28 o                         
   3   2   2     181928.64     172526.14      2581.82 o                         
   4   2   2       3304.09       3236.06        68.65 o                         
   5   2   2         73.19         42.75        13.11 o                         
   6   2   2         90.47        146.53        10.90 o                         
   7   2   2        712.75        594.33        26.71 o                         
   8   2   2       4830.33       5251.67        73.21 o                         
   9   2   2      14961.55      15223.23       177.60 o                         
  10   2   2        158.71        262.03        21.43 o                         
  11   2   2      11153.64      12353.38       175.75 o                         
  12   2   2       2946.43       3637.23       364.70 o                         
  13   2   2        124.22        157.54        25.79 o                         
  14   2   2       4634.07       4729.30       122.48 o                         
  15   2   2         21.38         44.83        19.82 o                         
  16   2   2          0.14         28.83        18.41 o                         
  17   2   2        132.47        134.62        15.78 o                         
  18   2   2        405.97        346.81        35.78 o                         
  19   2   2          7.78         63.31        19.27 o                         
  20   2   2        103.33         82.57        19.27 o                         
  21   2   2        311.87        319.29        27.52 o                         
  22   2   2          4.17         23.40         7.79 o                         
 -22   3   2        375.10        546.89       167.90 o                         
 -21   3   2        122.01        133.04        16.46 o                         
 -20   3   2         13.46          0.00        13.76 o                         
 -19   3   2        143.82        169.02        20.64 o                         
 -18   3   2        457.39        553.25        34.41 o                         
 -17   3   2        199.15        292.67        20.66 o                         
 -16   3   2        335.46        387.05        44.04 o                         
 -15   3   2        489.66        712.89        90.83 o                         
 -14   3   2         37.86         41.72        18.41 o                         
 -13   3   2        913.81       1082.60        58.84 o                         
 -12   3   2        221.14        282.40        29.75 o                         
 -11   3   2        345.88        417.43        27.12 o                         
 -10   3   2         65.34        646.65       101.84 o                         
  -9   3   2        908.99       2612.28       328.92 o                         
  -8   3   2       6172.04       7107.45       126.38 o                         
  -7   3   2          7.84        248.28        44.04 o                         
  -6   3   2       5274.10       4640.23        72.85 o                         
  -5   3   2       5502.45       5285.88        73.42 o                         
  -4   3   2      11211.05      11455.47       133.07 o                         
  -3   3   2       2135.84       1774.66        34.36 o                         
  -2   3   2      13326.53      12967.36       119.73 o                         
  -1   3   2      30267.13      29632.43       322.04 o                         
   0   3   2        416.98        265.70        26.15 o                         
   1   3   2      45550.29      43383.88       265.66 o                         
   2   3   2      19233.72      18232.37       261.48 o                         
   3   3   2        180.59        107.35        11.01 o                         
   4   3   2       1929.55       1769.85        50.52 o                         
   5   3   2      13057.03      12377.60       144.39 o                         
   6   3   2       4985.80       4876.87        63.06 o                         
   7   3   2       3118.05       3348.08        92.38 o                         
   8   3   2       2056.14       2376.19        61.92 o                         
   9   3   2        618.51        814.68        45.42 o                         
  10   3   2         78.21        104.39        18.41 o                         
  11   3   2       4783.24       4656.32       108.72 o                         
  12   3   2        377.40        516.49        83.95 o                         
  13   3   2          0.78         28.21        19.17 o                         
  14   3   2       7947.17       7775.65       158.71 o                         
  15   3   2       1548.06       1553.32        74.46 o                         
  16   3   2       5606.08       6045.08       145.62 o                         
  17   3   2        210.90        233.88        20.47 o                         
  18   3   2        790.34        897.31        63.31 o                         
  19   3   2        599.44        875.29        63.31 o                         
  20   3   2        283.28        198.18        24.77 o                         
  21   3   2         12.85         16.51         9.73 o                         
  22   3   2         88.36         50.16         7.79 o                         
 -22   4   2        180.70        170.28        12.54 o                         
 -21   4   2          8.95         20.02        10.57 o                         
 -20   4   2         14.33         76.49        38.53 o                         
 -19   4   2          0.03         22.02        22.02 o                         
 -18   4   2        364.97        399.11        38.53 o                         
 -17   4   2        263.42        200.93        27.52 o                         
 -16   4   2       2595.30       2848.81       151.39 o                         
 -15   4   2       2189.20       2339.60       137.62 o                         
 -14   4   2       3308.46       3352.51       165.15 o                         
 -13   4   2         33.49         35.78        35.78 o                         
 -12   4   2       1257.07       1434.04        99.09 o                         
 -11   4   2       1002.61       1026.67        82.57 o                         
 -10   4   2        382.56        308.28        44.04 o                         
  -9   4   2         11.93         22.02        35.78 o                         
  -8   4   2        822.99       1085.25        35.17 o                         
  -7   4   2       4309.56       4574.24        67.52 o                         
  -6   4   2         18.83         -7.45        12.29 o                         
  -5   4   2        770.66        721.61        24.55 o                         
  -4   4   2        464.52        363.72        33.03 o                         
  -3   4   2        274.96        206.44        33.03 o                         
  -2   4   2        527.54        375.28        34.41 o                         
  -1   4   2      19169.80      18455.32       242.22 o                         
   0   4   2      22769.56      23418.02       294.51 o                         
   1   4   2      23825.16      23295.99       634.44 o                         
   2   4   2      23648.47      23726.23       643.60 o                         
   3   4   2         59.78         71.14        10.73 o                         
   4   4   2          7.59         51.67         7.39 o                         
   5   4   2      20120.56      20257.89       361.98 o                         
   6   4   2       9748.78       9824.74        95.39 o                         
   7   4   2       1397.95       1600.13        39.47 o                         
   8   4   2       2654.60       2895.81        56.33 o                         
   9   4   2       1639.06       1819.23        61.10 o                         
  10   4   2       1663.57       1913.18        66.62 o                         
  11   4   2        386.88        401.77        33.69 o                         
  12   4   2       1873.94       2141.08        77.20 o                         
  13   4   2        662.89       1098.24        90.83 o                         
  14   4   2        153.60        118.36        35.78 o                         
  15   4   2          1.76         33.03        38.53 o                         
  16   4   2        686.61        928.04        53.42 o                         
  17   4   2       2591.69       2738.71       110.10 o                         
  18   4   2        455.90        465.17        46.79 o                         
  19   4   2        100.14         44.04        16.51 o                         
  20   4   2         48.01         54.47        12.54 o                         
  21   4   2          6.96         24.97         6.78 o                         
  22   4   2         25.47        145.49        90.83 o                         
 -22   5   2        266.45        305.20        64.68 o                         
 -21   5   2          0.18          5.50        11.01 o                         
 -20   5   2         71.89         77.05        15.14 o                         
 -19   5   2        386.94        366.63        18.94 o                         
 -18   5   2        285.71        272.65        55.05 o                         
 -17   5   2        220.45        253.23        38.53 o                         
 -16   5   2        730.25        680.33        40.37 o                         
 -15   5   2          5.00         79.82        44.04 o                         
 -14   5   2       8047.26       8304.21       253.23 o                         
 -13   5   2        383.58        368.83        60.55 o                         
 -12   5   2        159.13        200.93        44.04 o                         
 -11   5   2        194.17        388.10        63.31 o                         
 -10   5   2       3468.81       3985.58       151.39 o                         
  -9   5   2        200.22        477.73        44.24 o                         
  -8   5   2        675.56        674.46        38.53 o                         
  -7   5   2       3066.43       3468.72       445.90 o                         
  -6   5   2       2818.66       2724.80        50.24 o                         
  -5   5   2        123.47        231.01        21.82 o                         
  -4   5   2         56.81         14.19         7.29 o                         
  -3   5   2       1213.29       1087.09        33.77 o                         
  -2   5   2       4565.56       5004.16        65.03 o                         
  -1   5   2       3403.13       3332.70        48.23 o                         
   0   5   2      12983.15      12469.26       171.27 o                         
   1   5   2     121628.01     124938.71      2051.55 o                         
   2   5   2         36.21        112.49         8.41 o                         
   3   5   2        135.06         94.88         7.79 o                         
   4   5   2       3785.26       4079.97        47.36 o                         
   5   5   2      10580.91      10412.34        93.23 o                         
   6   5   2        330.09        226.58        13.71 o                         
   7   5   2       9681.16       9860.27       240.84 o                         
   8   5   2       9150.15       9797.12       289.01 o                         
   9   5   2        191.29        644.08        57.80 o                         
  10   5   2       1900.45       2053.34       110.10 o                         
  11   5   2       1901.49       2427.68       123.86 o                         
  12   5   2       1048.30        938.59        79.82 o                         
  13   5   2        745.55        963.36        88.08 o                         
  14   5   2       6245.87       6272.88       217.45 o                         
  15   5   2        224.77        203.68        55.05 o                         
  16   5   2       2518.81       2546.08        78.33 o                         
  17   5   2        682.86        687.63        71.56 o                         
  18   5   2       1846.67       2017.56        79.82 o                         
  19   5   2        442.20        453.82        33.03 o                         
  20   5   2        285.46        275.68        19.17 o                         
  21   5   2          0.16          3.85         5.50 o                         
  22   5   2        105.43        107.35        13.76 o                         
 -22   6   2         17.88         41.29         8.26 o                         
 -21   6   2         66.98         78.35         7.29 o                         
 -20   6   2        227.34        200.78        13.01 o                         
 -19   6   2         48.38         85.12        12.11 o                         
 -18   6   2        493.00        746.30       231.21 o                         
 -17   6   2         61.07        118.13        24.77 o                         
 -16   6   2        808.81        850.51        63.31 o                         
 -15   6   2       2862.84       3035.98       156.89 o                         
 -14   6   2       1532.41       1640.47       126.61 o                         
 -13   6   2        785.32        820.24        82.57 o                         
 -12   6   2         11.90        159.64        49.54 o                         
 -11   6   2       1964.44       2237.76       129.37 o                         
 -10   6   2       1362.32       1579.92        96.34 o                         
  -9   6   2         21.38          6.88        13.62 o                         
  -8   6   2        195.41        326.71        46.79 o                         
  -7   6   2       1921.94       2077.88       161.02 o                         
  -6   6   2       4399.03       4256.84        82.29 o                         
  -5   6   2       3908.97       4184.48        87.01 o                         
  -4   6   2       9853.48       9847.83       122.09 o                         
  -3   6   2       2529.62       2856.92        44.70 o                         
  -2   6   2         66.00        110.15         7.94 o                         
  -1   6   2        399.80        506.76        14.90 o                         
   0   6   2       3510.58       3426.37        40.58 o                         
   1   6   2      15937.62      15573.57       129.91 o                         
   2   6   2       2021.11       2142.16        36.32 o                         
   3   6   2       6945.95       7607.45        74.29 o                         
   4   6   2       3776.03       3728.03        44.00 o                         
   5   6   2       6130.39       6936.98        98.27 o                         
   6   6   2       3231.14       2950.26        55.87 o                         
   7   6   2       1528.04       1520.64        41.07 o                         
   8   6   2        881.38       1036.28        55.05 o                         
   9   6   2        653.80        788.32        60.55 o                         
  10   6   2         16.04         44.04        33.03 o                         
  11   6   2         88.02        330.30        60.55 o                         
  12   6   2        297.66        481.68        63.31 o                         
  13   6   2       1820.26       2080.87       123.86 o                         
  14   6   2       2637.65       2846.05       148.63 o                         
  15   6   2       1283.26       1354.22       104.59 o                         
  16   6   2        212.39        300.02        38.53 o                         
  17   6   2        291.28        341.33        25.30 o                         
  18   6   2       2916.34       2895.43       144.50 o                         
  19   6   2          0.57        146.76       166.52 o                         
  20   6   2          7.81          4.13         7.79 o                         
  21   6   2         26.52         58.49        16.51 o                         
 -21   7   2          8.46         37.97        27.52 o                         
 -20   7   2          2.26          0.00         5.56 o                         
 -19   7   2          7.39          7.45         6.44 o                         
 -18   7   2        277.13        308.05        19.86 o                         
 -17   7   2        252.74        236.74        21.41 o                         
 -16   7   2         16.97         30.28        20.64 o                         
 -15   7   2          4.02        330.66       192.67 o                         
 -14   7   2          0.07         11.01        33.03 o                         
 -13   7   2        665.30        737.66        79.82 o                         
 -12   7   2        222.51        280.75        46.79 o                         
 -11   7   2        434.86        611.05        71.56 o                         
 -10   7   2        600.78        707.42        43.50 o                         
  -9   7   2         41.03         55.66        22.02 o                         
  -8   7   2       4454.73       4672.54       192.67 o                         
  -7   7   2       3295.03       3512.16       213.32 o                         
  -6   7   2       3291.96       3539.32       107.61 o                         
  -5   7   2        339.11        498.79        21.14 o                         
  -4   7   2       4320.58       3811.97        58.37 o                         
  -3   7   2        526.78        557.30        16.78 o                         
  -2   7   2        470.71        493.49        17.64 o                         
  -1   7   2        120.54        151.14        11.64 o                         
   0   7   2        690.27        772.37        24.05 o                         
   1   7   2        719.45        810.38        24.18 o                         
   2   7   2       4499.46       4621.74        69.34 o                         
   3   7   2       5175.27       6102.47        90.68 o                         
   4   7   2        297.11        313.67        15.30 o                         
   5   7   2      15422.20      16722.45       132.62 o                         
   6   7   2       4594.86       5198.55        77.58 o                         
   7   7   2        114.89         91.11        17.81 o                         
   8   7   2        917.85        821.97        42.69 o                         
   9   7   2       2519.27       2836.62        81.12 o                         
  10   7   2        323.14        677.11        66.06 o                         
  11   7   2        132.50        423.88        68.81 o                         
  12   7   2         45.03         63.31        27.52 o                         
  13   7   2        265.73        421.13        60.55 o                         
  14   7   2         39.24         71.56        35.78 o                         
  15   7   2        161.19        246.67        37.16 o                         
  16   7   2        233.03        383.31        32.06 o                         
  17   7   2        129.36        188.31        21.82 o                         
  18   7   2         15.43         33.03        10.57 o                         
  19   7   2          0.24         11.41         7.85 o                         
  20   7   2        425.88        489.44        24.77 o                         
  21   7   2         11.54         21.63         6.61 o                         
 -21   8   2        322.11        355.07        19.27 o                         
 -20   8   2        425.38        426.64        20.76 o                         
 -19   8   2         37.64         69.91        10.51 o                         
 -18   8   2        137.55        164.97        14.13 o                         
 -17   8   2         41.97         30.96        15.41 o                         
 -16   8   2       1837.60       2029.35       192.67 o                         
 -15   8   2       2289.33       2507.50        88.08 o                         
 -14   8   2         83.67         96.34        35.78 o                         
 -13   8   2       4325.90       4632.41       187.17 o                         
 -12   8   2        312.28        465.17        66.06 o                         
 -11   8   2         36.97         66.06        27.52 o                         
 -10   8   2        769.35        801.06        48.54 o                         
  -9   8   2        277.45        416.39        56.43 o                         
  -8   8   2       2292.36       2297.45        67.27 o                         
  -7   8   2       1557.58       1447.87        45.54 o                         
  -6   8   2        288.75        328.05        22.74 o                         
  -5   8   2          1.30         18.63         7.26 o                         
  -4   8   2       5597.55       5713.07        89.93 o                         
  -3   8   2        466.78        555.77        19.77 o                         
  -2   8   2        161.80        144.24        12.05 o                         
  -1   8   2          0.99          0.52         7.69 o                         
   0   8   2        922.08        980.04        28.49 o                         
   1   8   2       4180.73       4920.04        63.39 o                         
   2   8   2        957.14        993.79        36.15 o                         
   3   8   2       1572.36       1869.29        36.09 o                         
   4   8   2      12572.80      13327.98       125.98 o                         
   5   8   2       6421.53       6480.77       109.95 o                         
   6   8   2       6764.51       6628.36       151.71 o                         
   7   8   2         63.10         26.65        12.51 o                         
   8   8   2       3963.40       4009.73        97.08 o                         
   9   8   2         68.56        141.44        23.81 o                         
  10   8   2        371.99        420.50        41.00 o                         
  11   8   2         99.90        385.35        52.30 o                         
  12   8   2         15.96         49.54        33.03 o                         
  13   8   2         67.95         49.54        35.78 o                         
  14   8   2          2.37         70.04        26.22 o                         
  15   8   2         98.55        158.43        33.03 o                         
  16   8   2         25.95         44.76        23.40 o                         
  17   8   2        757.02        759.80        44.04 o                         
  18   8   2        233.76        271.89        18.67 o                         
  19   8   2         78.95        179.97        19.46 o                         
  20   8   2        319.08        356.10        14.30 o                         
  21   8   2          1.70         35.78        30.28 o                         
 -20   9   2        161.02        144.97         7.95 o                         
 -19   9   2        238.86        254.97        13.71 o                         
 -18   9   2        218.71        209.38        13.71 o                         
 -17   9   2       1233.69       1168.39        56.43 o                         
 -16   9   2        122.37        148.30        19.46 o                         
 -15   9   2       3751.03       3984.48       191.30 o                         
 -14   9   2         31.47         35.78        16.51 o                         
 -13   9   2        585.29        489.75        68.81 o                         
 -12   9   2          7.63         33.03        24.77 o                         
 -11   9   2       1021.93       1116.54        61.92 o                         
 -10   9   2          0.61         25.58        16.46 o                         
  -9   9   2          0.06         43.60        20.22 o                         
  -8   9   2         54.92         56.23        13.99 o                         
  -7   9   2        388.98        478.14        28.52 o                         
  -6   9   2        797.30        814.18       147.26 o                         
  -5   9   2         67.44         66.95        11.73 o                         
  -4   9   2        153.66        266.86       100.12 o                         
  -3   9   2       2082.62       2448.13        44.05 o                         
  -2   9   2        181.66        184.52        14.40 o                         
  -1   9   2       1131.24       1160.24        33.61 o                         
   0   9   2         24.97         -2.52         7.84 o                         
   1   9   2         32.87         34.41         8.26 o                         
   2   9   2       1185.13       1285.91        35.58 o                         
   3   9   2        778.47        760.20        32.82 o                         
   4   9   2       4352.23       4554.17       111.21 o                         
   5   9   2       1589.99       1721.69        75.58 o                         
   6   9   2       2231.04       2349.43        76.18 o                         
   7   9   2       1438.31       1536.76        52.99 o                         
   8   9   2       1519.60       1639.14        82.57 o                         
   9   9   2        206.80        217.81        28.90 o                         
  10   9   2        536.70        586.27        41.54 o                         
  11   9   2        361.14        302.77        49.54 o                         
  12   9   2       1080.25       1100.99        88.08 o                         
  13   9   2          0.28        118.36        41.29 o                         
  14   9   2         90.02         96.34        24.77 o                         
  15   9   2        767.27        806.77        36.83 o                         
  16   9   2        331.36        382.79        21.57 o                         
  17   9   2        165.78        178.40        15.30 o                         
  18   9   2          1.16         17.75        13.92 o                         
  19   9   2         68.50         55.92         8.38 o                         
  20   9   2        175.46        148.40         9.14 o                         
 -19  10   2         90.45         98.75        28.90 o                         
 -18  10   2        110.66        193.04        19.27 o                         
 -17  10   2        403.77        444.86        27.52 o                         
 -16  10   2        412.45        484.34        35.78 o                         
 -15  10   2         35.32         71.56        15.57 o                         
 -14  10   2        740.42        732.16        49.54 o                         
 -13  10   2       2434.40       2430.43        90.83 o                         
 -12  10   2         16.33         61.27        24.77 o                         
 -11  10   2       1346.66       1281.31        64.23 o                         
 -10  10   2        183.71        125.02        22.32 o                         
  -9  10   2        506.24        583.52        63.31 o                         
  -8  10   2       4067.53       4117.70       156.89 o                         
  -7  10   2         50.72         77.86        19.82 o                         
  -6  10   2         24.94         35.23        14.50 o                         
  -5  10   2        249.78        256.07        22.13 o                         
  -4  10   2        526.17        520.98        48.17 o                         
  -3  10   2        329.17        439.09        50.91 o                         
  -2  10   2        680.85        698.27        29.02 o                         
  -1  10   2       1782.43       1767.46        44.55 o                         
   0  10   2        171.85        187.97        15.87 o                         
   1  10   2        365.26        355.67        20.76 o                         
   2  10   2          3.14         -1.57         9.34 o                         
   3  10   2        248.85        230.24        25.30 o                         
   4  10   2        757.55        791.82        45.71 o                         
   5  10   2         81.68        105.76        20.37 o                         
   6  10   2         13.97         14.86        14.50 o                         
   7  10   2         35.79         65.04        14.13 o                         
   8  10   2       2155.48       2228.50        78.81 o                         
   9  10   2         65.43         79.82        19.46 o                         
  10  10   2       2434.76       2253.33        83.62 o                         
  11  10   2       2052.22       1879.94       115.60 o                         
  12  10   2         23.72         15.39        12.11 o                         
  13  10   2         30.56         77.70        27.52 o                         
  14  10   2       1071.36       1492.47       145.88 o                         
  15  10   2        112.60        218.96        30.28 o                         
  16  10   2         85.19        106.15        16.46 o                         
  17  10   2        180.42        213.53        35.78 o                         
  18  10   2       1262.45       1211.99        35.03 o                         
  19  10   2         36.77         36.69         9.63 o                         
 -19  11   2        883.79        916.29        31.65 o                         
 -18  11   2         40.79         52.30        12.54 o                         
 -17  11   2        160.43        198.25        34.41 o                         
 -16  11   2        152.22        123.46        16.46 o                         
 -15  11   2        143.00        235.55        23.36 o                         
 -14  11   2         56.74         96.45        33.03 o                         
 -13  11   2       2532.73       2650.63        93.58 o                         
 -12  11   2          4.64         38.53        19.27 o                         
 -11  11   2         89.16         90.36        20.64 o                         
 -10  11   2        152.85        165.15        41.29 o                         
  -9  11   2        314.96        366.08        52.30 o                         
  -8  11   2        947.74        798.22        71.56 o                         
  -7  11   2        803.33        886.30        74.32 o                         
  -6  11   2        260.92        242.22        38.53 o                         
  -5  11   2        945.21        967.73        52.55 o                         
  -4  11   2       6874.45       6651.03       133.31 o                         
  -3  11   2        660.14        616.75        42.82 o                         
  -2  11   2       1264.34       1343.84        47.46 o                         
  -1  11   2        323.50        298.07        23.73 o                         
   0  11   2         30.26         49.84        13.59 o                         
   1  11   2        290.67        252.66        22.62 o                         
   2  11   2         97.17        112.34        21.82 o                         
   3  11   2       1476.16       1494.63        63.23 o                         
   4  11   2        742.11        758.42        46.59 o                         
   5  11   2        183.20        192.71        28.17 o                         
   6  11   2        189.24        252.18        30.12 o                         
   7  11   2          8.08          5.50        19.27 o                         
   8  11   2       1573.89       1827.64       107.35 o                         
   9  11   2          0.31        -16.51        19.27 o                         
  10  11   2        912.65        964.43        55.44 o                         
  11  11   2        541.83        510.18        27.81 o                         
  12  11   2          3.63         40.96        16.46 o                         
  13  11   2        216.15        201.05        28.90 o                         
  14  11   2         99.90         59.32        13.21 o                         
  15  11   2         60.15         76.11        14.50 o                         
  16  11   2          9.36         21.27        10.57 o                         
  17  11   2          5.55         -4.13         7.79 o                         
  18  11   2        118.06         87.55        13.76 o                         
  19  11   2          6.67          8.26        16.51 o                         
 -18  12   2         23.41         22.31         5.84 o                         
 -17  12   2          2.33          7.65         8.60 o                         
 -16  12   2        300.00        360.66        21.41 o                         
 -15  12   2        601.24        715.86       103.22 o                         
 -14  12   2         43.51         77.65        18.41 o                         
 -13  12   2          1.72         17.36        12.54 o                         
 -12  12   2        316.45        317.40        25.08 o                         
 -11  12   2         27.78         37.16        13.62 o                         
 -10  12   2       1597.87       1411.41        43.68 o                         
  -9  12   2          0.04         -8.26        24.77 o                         
  -8  12   2        132.41        170.65        38.53 o                         
  -7  12   2        619.00        602.79        68.81 o                         
  -6  12   2       2455.76       2427.68       123.86 o                         
  -5  12   2       1240.56       1271.64        90.83 o                         
  -4  12   2       4330.41       3977.32       154.14 o                         
  -3  12   2       1712.06       1647.94        69.99 o                         
  -2  12   2        940.45        995.97        55.44 o                         
  -1  12   2       1372.82       1392.37        51.64 o                         
   0  12   2       3758.02       3569.49        80.84 o                         
   1  12   2         40.45         51.60        16.05 o                         
   2  12   2        240.49        157.22        24.42 o                         
   3  12   2        695.50        635.63        45.46 o                         
   4  12   2        732.78        641.02        48.17 o                         
   5  12   2        228.77        154.14        33.03 o                         
   6  12   2        850.83       1048.69        82.57 o                         
   7  12   2        332.21        244.97        41.29 o                         
   8  12   2        344.32        481.68        63.31 o                         
   9  12   2        736.78        950.64        39.33 o                         
  10  12   2       1140.90       1288.18        68.81 o                         
  11  12   2          0.04         38.53        13.62 o                         
  12  12   2        123.03        136.64        33.03 o                         
  13  12   2         10.80         16.77        10.57 o                         
  14  12   2          0.08          6.26        10.57 o                         
  15  12   2        195.79        242.38        50.92 o                         
  16  12   2         56.68         68.30        11.20 o                         
  17  12   2          6.84          8.26         7.79 o                         
  18  12   2          0.27          4.13         9.63 o                         
 -17  13   2        327.85        338.00        16.51 o                         
 -16  13   2        116.69        107.00        13.76 o                         
 -15  13   2          2.11         54.99        16.51 o                         
 -14  13   2       1969.93       2152.45        50.60 o                         
 -13  13   2         40.33         67.43        13.21 o                         
 -12  13   2        803.87        855.51        35.97 o                         
 -11  13   2       1484.55       1360.57        45.71 o                         
 -10  13   2       1005.56       1005.43        39.86 o                         
  -9  13   2         41.71         33.49        13.76 o                         
  -8  13   2       1030.81        948.37        40.58 o                         
  -7  13   2         69.48         91.05        13.08 o                         
  -6  13   2         99.29         79.82        27.52 o                         
  -5  13   2          3.69         41.29        30.28 o                         
  -4  13   2      10665.64      10407.09       255.98 o                         
  -3  13   2        661.71        767.94        74.32 o                         
  -2  13   2       2098.85       2006.55       112.85 o                         
  -1  13   2        877.97        905.46        43.83 o                         
   0  13   2       2568.35       2448.85        70.23 o                         
   1  13   2       5383.83       4936.97       124.15 o                         
   2  13   2        356.05        349.08        34.87 o                         
   3  13   2        643.51        635.82        63.31 o                         
   4  13   2       4578.93       4346.15       167.90 o                         
   5  13   2       2557.87       2595.58       129.37 o                         
   6  13   2        268.24        269.74        44.04 o                         
   7  13   2       1192.88       1091.40        48.33 o                         
   8  13   2        914.85        879.62        33.55 o                         
   9  13   2        142.28         83.21        17.02 o                         
  10  13   2        141.93        149.09        17.52 o                         
  11  13   2       1331.54       1247.41       103.22 o                         
  12  13   2        197.53        224.55        23.40 o                         
  13  13   2         65.00         57.80        20.64 o                         
  14  13   2         24.39         19.27        11.01 o                         
  15  13   2          0.40          2.75         6.61 o                         
  16  13   2        139.95         94.39        10.57 o                         
  17  13   2          4.95         -9.44        17.89 o                         
 -16  14   2        700.47        650.75        27.52 o                         
 -15  14   2        498.27        441.81        19.46 o                         
 -14  14   2        270.38        266.48        17.52 o                         
 -13  14   2        163.02        198.38        13.31 o                         
 -12  14   2        107.15        118.93        11.81 o                         
 -11  14   2        142.97        169.06        14.58 o                         
 -10  14   2        224.85        219.52        19.46 o                         
  -9  14   2        646.60        659.04        25.92 o                         
  -8  14   2        272.61        271.18        21.41 o                         
  -7  14   2        182.98        187.36        16.37 o                         
  -6  14   2        167.45        129.55        13.14 o                         
  -5  14   2        987.44       1095.52        38.27 o                         
  -4  14   2        207.11        216.74        14.14 o                         
  -3  14   2        325.59        275.25        44.04 o                         
  -2  14   2        311.21        300.02        46.79 o                         
  -1  14   2          5.65          0.00        16.51 o                         
   0  14   2       1152.45       1127.27        96.34 o                         
   1  14   2       2909.95       2810.27       129.37 o                         
   2  14   2        726.36        682.61        68.81 o                         
   3  14   2         38.21         52.74        13.51 o                         
   4  14   2        364.31        394.63        16.48 o                         
   5  14   2       2925.20       2938.68        86.21 o                         
   6  14   2        180.50        158.04        20.84 o                         
   7  14   2        138.84        137.62        24.77 o                         
   8  14   2        893.19        867.03        49.54 o                         
   9  14   2       1934.81       2189.77       100.47 o                         
  10  14   2        336.16        363.39        19.42 o                         
  11  14   2        142.52        166.81        17.52 o                         
  12  14   2         35.76         30.28        16.51 o                         
  13  14   2         27.74         14.40         7.64 o                         
  14  14   2        791.28        801.23        21.68 o                         
  15  14   2        130.73        129.78         8.90 o                         
  16  14   2          7.96         34.84         6.61 o                         
 -15  15   2         18.44          8.26         8.26 o                         
 -14  15   2         43.57         49.70         7.79 o                         
 -13  15   2        154.26        167.68        13.03 o                         
 -12  15   2       2019.80       2115.61        49.54 o                         
 -11  15   2         39.97         41.04        10.57 o                         
 -10  15   2         17.93         30.33        20.64 o                         
  -9  15   2        194.21        223.59        15.30 o                         
  -8  15   2         34.41         27.92        11.59 o                         
  -7  15   2        148.12        143.92        13.71 o                         
  -6  15   2        269.95        251.86        21.41 o                         
  -5  15   2        414.91        447.19        28.17 o                         
  -4  15   2        588.95        536.05        30.96 o                         
  -3  15   2        184.52        163.37        12.27 o                         
  -2  15   2        136.02        120.25         9.99 o                         
  -1  15   2        360.36        376.55        22.69 o                         
   0  15   2         97.47         88.40         8.22 o                         
   1  15   2        740.19        749.92        20.52 o                         
   2  15   2        170.80        176.66        12.79 o                         
   3  15   2          0.19         23.00         8.32 o                         
   4  15   2        708.77        736.97        29.11 o                         
   5  15   2        432.93        448.20        30.12 o                         
   6  15   2        118.87        129.14        18.41 o                         
   7  15   2        289.61        279.26        22.32 o                         
   8  15   2       1357.96       1381.69        71.56 o                         
   9  15   2         11.37          6.51        26.15 o                         
  10  15   2        104.48         81.78        13.44 o                         
  11  15   2          0.06         19.27         9.73 o                         
  12  15   2         15.56         36.53        10.57 o                         
  13  15   2         47.54         48.73         7.29 o                         
  14  15   2        142.80        145.52        14.36 o                         
 -13  16   2         46.42         49.54        11.01 o                         
 -12  16   2         31.58         19.66         6.88 o                         
 -11  16   2          6.41         16.51         7.79 o                         
 -10  16   2        101.86        120.40        12.54 o                         
  -9  16   2         57.84         76.27         9.27 o                         
  -8  16   2        209.81        209.26        13.71 o                         
  -7  16   2          4.90          1.38         9.73 o                         
  -6  16   2         85.75         94.31        15.57 o                         
  -5  16   2        230.69        226.48        16.77 o                         
  -4  16   2         82.73         93.80        13.03 o                         
  -3  16   2        295.16        280.02        15.04 o                         
  -2  16   2        224.26        230.40        12.03 o                         
  -1  16   2        179.65        211.94        11.51 o                         
   0  16   2        737.62        713.79        19.07 o                         
   1  16   2         92.10         95.43         7.68 o                         
   2  16   2       1268.17       1266.18        22.58 o                         
   3  16   2        509.80        579.26        18.93 o                         
   4  16   2        337.75        346.41        16.74 o                         
   5  16   2        118.89        112.12        11.59 o                         
   6  16   2        445.68        503.06        26.22 o                         
   7  16   2        176.58        186.05        17.52 o                         
   8  16   2        116.62        128.21        24.77 o                         
   9  16   2        432.12        456.11        52.30 o                         
  10  16   2         47.61         43.71         9.16 o                         
  11  16   2        642.22        608.30        33.03 o                         
  12  16   2          2.09         27.52        24.77 o                         
  13  16   2         85.46         41.29         8.26 o                         
 -11  17   2        198.05        172.10        11.01 o                         
 -10  17   2         16.26          1.38         5.84 o                         
  -9  17   2        214.30        211.07        11.33 o                         
  -8  17   2          0.55         -9.43         9.43 o                         
  -7  17   2         14.64         16.32         7.09 o                         
  -6  17   2         20.85         37.04         9.27 o                         
  -5  17   2       1037.48       1093.46        29.63 o                         
  -4  17   2         35.63         41.97         9.53 o                         
  -3  17   2          5.19         27.25         9.14 o                         
  -2  17   2         20.59         21.96         6.92 o                         
  -1  17   2         14.64         12.97         7.51 o                         
   0  17   2         25.67         49.51         6.22 o                         
   1  17   2        531.54        573.64        17.23 o                         
   2  17   2        470.81        478.97        17.44 o                         
   3  17   2        137.33        120.30         9.48 o                         
   4  17   2         81.98         85.49         7.84 o                         
   5  17   2          0.04         -8.60         8.60 o                         
   6  17   2         33.05         25.64        11.47 o                         
   7  17   2       1055.04       1036.73        38.50 o                         
   8  17   2         72.63         69.38         8.90 o                         
   9  17   2         22.45         40.51         7.29 o                         
  10  17   2         86.10         83.81        12.62 o                         
  11  17   2        165.10        117.61        26.15 o                         
  -9  18   2         17.31         21.61         9.63 o                         
  -8  18   2          2.98         10.22         6.61 o                         
  -7  18   2         26.81         47.62         8.60 o                         
  -6  18   2         89.94         63.56        11.09 o                         
  -5  18   2         65.08         55.39         7.63 o                         
  -4  18   2        343.25        351.98        15.30 o                         
  -3  18   2          0.65         11.47         6.08 o                         
  -2  18   2        682.63        681.21        17.81 o                         
  -1  18   2         72.14         93.01         9.53 o                         
   0  18   2         66.78         41.38         9.73 o                         
   1  18   2          4.25          4.59         6.36 o                         
   2  18   2        506.31        493.78        17.97 o                         
   3  18   2          9.58          8.06         6.78 o                         
   4  18   2         13.92          0.00         7.79 o                         
   5  18   2        242.63        240.55        17.26 o                         
   6  18   2        353.60        391.38        14.13 o                         
   7  18   2        207.12        214.46        10.51 o                         
   8  18   2         32.50         33.31         7.20 o                         
   9  18   2          8.07         26.15        17.89 o                         
  -6  19   2        208.93        181.66        13.76 o                         
  -5  19   2         22.43         15.79        12.39 o                         
  -4  19   2        196.25        162.40        16.51 o                         
  -3  19   2        416.24        445.90        24.77 o                         
  -2  19   2          1.43        -12.39        12.39 o                         
  -1  19   2         15.88         -4.72        15.14 o                         
   0  19   2         31.73         -2.75         9.63 o                         
   1  19   2         68.50         57.20        24.77 o                         
   2  19   2        376.21        338.73        14.50 o                         
   3  19   2        306.33        295.32        12.54 o                         
   4  19   2         23.81          2.75         8.26 o                         
   5  19   2         81.86         55.60         7.79 o                         
   6  19   2          1.06         13.76         8.26 o                         
 -23   0   3         18.86         41.29        11.01 o                         
 -21   0   3          4.48         11.01        11.01 o                         
 -19   0   3         17.56         19.77        10.57 o                         
 -17   0   3       9996.70      10576.30       282.13 o                         
 -15   0   3        272.94        383.83        78.45 o                         
 -13   0   3        146.29        143.69        23.11 o                         
 -11   0   3       2380.19       2350.61       112.85 o                         
  -9   0   3      22191.28      24532.77       316.53 o                         
  -7   0   3      10878.54      13223.68       335.80 o                         
  -5   0   3       1279.14       1208.33        79.82 o                         
  -3   0   3     129559.17     117812.93       405.99 o                         
  -1   0   3        543.37        589.03        27.52 o                         
   1   0   3      30493.71      30092.77       198.18 o                         
   3   0   3     149162.16     141503.48      1395.50 o                         
   5   0   3      15841.37      15201.22       107.93 o                         
   7   0   3       1451.62       1524.87        66.06 o                         
   9   0   3       7083.70       6743.55       156.89 o                         
  11   0   3         69.52        159.64        30.28 o                         
  13   0   3       1263.49       1498.34        64.14 o                         
  15   0   3      13387.10      13288.47       204.99 o                         
  17   0   3          3.01          8.91         8.90 o                         
  19   0   3         70.40         55.05        16.51 o                         
  21   0   3        407.04        382.59        27.52 o                         
 -23   1   3        351.36        382.61        15.57 o                         
 -22   1   3         90.36         86.00        10.57 o                         
 -21   1   3         82.30         88.08        16.51 o                         
 -20   1   3        231.60        233.96        27.52 o                         
 -19   1   3         26.57         26.84         9.99 o                         
 -18   1   3         79.19         95.97        11.89 o                         
 -17   1   3        326.31        275.38        17.37 o                         
 -16   1   3        861.78        851.69        38.56 o                         
 -15   1   3        501.40        517.66        43.70 o                         
 -14   1   3          2.61         -3.40         9.97 o                         
 -13   1   3        818.91        742.02        38.37 o                         
 -12   1   3        116.70        124.47        17.81 o                         
 -11   1   3       7346.76       7572.58       128.28 o                         
 -10   1   3          6.98         24.33        10.20 o                         
  -9   1   3      15133.24      16836.44       187.81 o                         
  -8   1   3       1509.84       1412.65        45.06 o                         
  -7   1   3         85.05        124.79        12.19 o                         
  -6   1   3       1269.51       1147.79        33.79 o                         
  -5   1   3      43870.97      41854.95       317.99 o                         
  -4   1   3        426.97        449.93        17.50 o                         
  -3   1   3      81166.15      73373.19       234.65 o                         
  -2   1   3       2534.25       2291.45        39.53 o                         
  -1   1   3       3586.25       3252.05        52.55 o                         
   0   1   3       2249.72       1921.22        57.80 o                         
   1   1   3       3970.57       4111.58        48.19 o                         
   2   1   3      21247.17      20479.46       183.04 o                         
   3   1   3       7986.24       7587.42        59.75 o                         
   4   1   3       2359.86       1604.42        31.39 o                         
   5   1   3      11191.72      10638.30       200.93 o                         
   6   1   3       1668.97       1192.16        26.76 o                         
   7   1   3         92.11        102.44        13.71 o                         
   8   1   3        557.09        716.02        35.03 o                         
   9   1   3       1736.45       2734.31       150.01 o                         
  10   1   3       3217.62       3388.48        67.56 o                         
  11   1   3        505.80        569.48        31.06 o                         
  12   1   3        674.47        713.70        35.39 o                         
  13   1   3       3055.77       3273.25        78.20 o                         
  14   1   3        140.30         92.19        21.73 o                         
  15   1   3          1.02          3.92        15.20 o                         
  16   1   3          0.01         36.08        15.30 o                         
  17   1   3         23.58         25.24         8.25 o                         
  18   1   3          2.28         21.68        14.16 o                         
  19   1   3          4.61          8.05        10.06 o                         
  20   1   3         31.91        105.38        27.52 o                         
  21   1   3         85.95        118.36        19.27 o                         
  22   1   3          3.27         22.02        11.01 o                         
 -22   2   3         52.18         84.19        34.41 o                         
 -21   2   3         47.01         67.73        16.51 o                         
 -20   2   3        874.48        858.77        46.79 o                         
 -19   2   3        102.58        103.02        37.16 o                         
 -18   2   3         21.82          9.63        15.57 o                         
 -17   2   3       1872.78       1776.82        44.24 o                         
 -16   2   3       2404.52       2440.31        73.85 o                         
 -15   2   3       1672.92       1800.22        72.01 o                         
 -14   2   3        823.30        902.85        43.64 o                         
 -13   2   3        305.77        314.16        26.64 o                         
 -12   2   3        224.00        164.92        19.82 o                         
 -11   2   3       6656.91       6906.57       103.89 o                         
 -10   2   3       1786.22       1723.96        49.34 o                         
  -9   2   3         86.37       1153.95        55.42 o                         
  -8   2   3       7121.82       7813.67       136.10 o                         
  -7   2   3       4869.62       4857.31        62.69 o                         
  -6   2   3        157.07        261.93        13.96 o                         
  -5   2   3       6701.08       6976.51        93.50 o                         
  -4   2   3       3413.88       3649.13        51.67 o                         
  -3   2   3       6100.76       5518.04       107.35 o                         
  -2   2   3        646.60        722.75        28.27 o                         
  -1   2   3        459.06        649.58        35.78 o                         
   0   2   3      10796.78      10167.05       104.11 o                         
   1   2   3       3709.75       3418.57        93.58 o                         
   2   2   3      47888.02      46373.76       253.54 o                         
   3   2   3       7491.72       7143.07        88.14 o                         
   4   2   3      16308.71      14836.29       129.60 o                         
   5   2   3       5428.72       4546.27        66.35 o                         
   6   2   3         29.33         34.81         6.25 o                         
   7   2   3       4904.81       4356.84        49.95 o                         
   8   2   3        382.83        718.38        46.48 o                         
   9   2   3       4269.03       5456.77       122.48 o                         
  10   2   3        121.96        118.51        14.95 o                         
  11   2   3          0.15        889.79       487.19 o                         
  12   2   3        418.00        523.36        88.08 o                         
  13   2   3         38.83         62.52        19.82 o                         
  14   2   3       2068.56       2023.23        79.51 o                         
  15   2   3       5054.15       4813.37       126.11 o                         
  16   2   3        753.16        739.84        42.23 o                         
  17   2   3        744.01        757.70        27.56 o                         
  18   2   3         32.53         71.56        30.28 o                         
  19   2   3        968.34        982.63        55.05 o                         
  20   2   3         34.24         22.02        16.51 o                         
  21   2   3        135.95        189.92        24.77 o                         
  22   2   3         39.44         40.21         8.60 o                         
 -22   3   3        732.55        859.18        45.42 o                         
 -21   3   3          0.51         76.92        49.54 o                         
 -20   3   3          3.12          8.26        13.76 o                         
 -19   3   3        276.87        270.74        23.11 o                         
 -18   3   3        319.09        375.86        22.53 o                         
 -17   3   3        947.47       1015.22        38.15 o                         
 -16   3   3       3360.56       3383.22       108.92 o                         
 -15   3   3       2410.34       2254.27       137.62 o                         
 -14   3   3        268.85        304.67        33.69 o                         
 -13   3   3       4858.01       4900.93       120.24 o                         
 -12   3   3        248.58        258.07        24.22 o                         
 -11   3   3        250.21        268.08        22.26 o                         
 -10   3   3       9831.79      11263.08       125.74 o                         
  -9   3   3      15171.28      15558.05       147.66 o                         
  -8   3   3       1364.38       1991.43        45.42 o                         
  -7   3   3       5759.14       6502.58        64.69 o                         
  -6   3   3       6979.85       6408.74        57.73 o                         
  -5   3   3       2631.11       2660.46        52.39 o                         
  -4   3   3       4390.90       3903.88        53.64 o                         
  -3   3   3       7380.37       7053.37       106.68 o                         
  -2   3   3      41497.16      39515.72       655.09 o                         
  -1   3   3      19297.77      17636.92       258.63 o                         
   0   3   3      23281.91      21945.19       349.56 o                         
   1   3   3        560.70        228.21        22.32 o                         
   2   3   3      44546.21      40009.92       393.60 o                         
   3   3   3      10885.39       9735.56       147.88 o                         
   4   3   3       1935.79       1706.11        61.46 o                         
   5   3   3       4074.47       3675.67        45.98 o                         
   6   3   3       1841.37       1951.25        30.81 o                         
   7   3   3       1883.31       2383.78        38.62 o                         
   8   3   3      11312.79      11071.22       135.20 o                         
   9   3   3        225.80        254.23        25.79 o                         
  10   3   3          0.29         -2.98        11.20 o                         
  11   3   3       2085.16       2433.69       342.68 o                         
  12   3   3        987.06        891.80        50.16 o                         
  13   3   3        734.46        713.78        56.43 o                         
  14   3   3        437.61        580.25       104.59 o                         
  15   3   3       3226.25       3661.27       111.59 o                         
  16   3   3        726.42        746.15        53.28 o                         
  17   3   3        180.66        184.42        30.28 o                         
  18   3   3         35.64         60.55        30.28 o                         
  19   3   3       1132.84       1117.50        57.80 o                         
  20   3   3        217.11        258.73        30.28 o                         
  21   3   3        143.84        169.29        15.57 o                         
  22   3   3          0.04         36.82        42.66 o                         
 -22   4   3        258.42        392.52        22.02 o                         
 -21   4   3         53.47         72.74        12.54 o                         
 -20   4   3        164.81        162.22        26.15 o                         
 -19   4   3        343.50        312.66        18.20 o                         
 -18   4   3         23.12         31.19        38.53 o                         
 -17   4   3          3.94          2.75        22.02 o                         
 -16   4   3       1125.49       1139.52       101.84 o                         
 -15   4   3        493.40        489.94        68.81 o                         
 -14   4   3        259.61        209.19        46.79 o                         
 -13   4   3       1968.85       2078.12       126.61 o                         
 -12   4   3        158.41        294.51        46.79 o                         
 -11   4   3       1285.28       1590.93       107.35 o                         
 -10   4   3          2.20         19.27        24.77 o                         
  -9   4   3       1790.03       2510.58        89.46 o                         
  -8   4   3         49.48        128.43        18.39 o                         
  -7   4   3        806.08        727.53        40.02 o                         
  -6   4   3       1690.49       1650.00        36.20 o                         
  -5   4   3       7063.72       7173.98       192.67 o                         
  -4   4   3       4692.25       4167.24       159.64 o                         
  -3   4   3         61.23         11.01        11.01 o                         
  -2   4   3         76.01        129.52        10.32 o                         
  -1   4   3       6473.31       6254.51        75.88 o                         
   0   4   3      18539.14      17096.06       181.01 o                         
   1   4   3      14183.62      15225.99       182.95 o                         
   2   4   3      83613.86      80672.91       678.48 o                         
   3   4   3        191.79        159.64        33.03 o                         
   4   4   3       1782.73       1353.99        87.23 o                         
   5   4   3       4925.27       4985.70        97.89 o                         
   6   4   3       7514.99       7307.06        84.22 o                         
   7   4   3       3308.02       3972.19        61.32 o                         
   8   4   3       3409.94       3316.92        76.42 o                         
   9   4   3      12608.17      14200.66       247.72 o                         
  10   4   3       2271.06       2542.63       133.49 o                         
  11   4   3       1725.36       1748.88        66.62 o                         
  12   4   3       1711.91       1878.63        73.27 o                         
  13   4   3        191.87        286.26        49.54 o                         
  14   4   3        430.98        509.21        63.31 o                         
  15   4   3       3783.02       3550.69       165.15 o                         
  16   4   3       2552.26       2758.75        84.01 o                         
  17   4   3          5.24         96.34        35.78 o                         
  18   4   3        576.14        641.33        46.79 o                         
  19   4   3         13.52         16.51        19.27 o                         
  20   4   3         53.93         61.43        12.39 o                         
  21   4   3         42.77         34.78         7.29 o                         
  22   4   3        200.60        170.83        11.68 o                         
 -22   5   3        343.33        343.36        68.81 o                         
 -21   5   3          4.15         22.02         8.60 o                         
 -20   5   3         58.77         85.68        13.62 o                         
 -19   5   3          7.39         28.09        10.90 o                         
 -18   5   3       1322.43       1310.76        78.45 o                         
 -16   5   3         79.11         72.62        19.70 o                         
 -15   5   3       1075.01       1153.29        99.09 o                         
 -14   5   3       2131.64       2232.25       134.87 o                         
 -13   5   3        691.72        778.95        77.07 o                         
 -12   5   3        533.62        611.05        71.56 o                         
 -11   5   3       2607.49       2851.56       132.12 o                         
 -10   5   3       3429.24       3784.65       145.88 o                         
  -9   5   3       5306.37       6099.47       273.87 o                         
  -8   5   3        119.71        312.54       136.25 o                         
  -7   5   3       8949.66       9000.47       254.60 o                         
  -6   5   3        810.78        896.96        37.92 o                         
  -5   5   3       4606.31       3861.79        71.70 o                         
  -4   5   3        186.54        212.51        12.69 o                         
  -3   5   3       5335.10       5189.57       111.47 o                         
  -2   5   3        612.48        615.06        18.78 o                         
  -1   5   3        580.97        747.50        21.06 o                         
   0   5   3      19257.41      18186.34       257.09 o                         
   1   5   3      18607.84      17481.95       442.17 o                         
   2   5   3        150.64        151.49         8.65 o                         
   3   5   3      25907.58      26835.58       351.76 o                         
   4   5   3         30.52         40.99         6.35 o                         
   5   5   3          6.50         10.46         8.02 o                         
   6   5   3       3006.19       3197.71        53.45 o                         
   7   5   3      26210.23      28223.04       224.33 o                         
   8   5   3       9686.96      10772.04       137.44 o                         
   9   5   3         79.30        134.87        30.28 o                         
  10   5   3         64.69        167.90        41.29 o                         
  11   5   3        236.73        467.92        57.80 o                         
  12   5   3        297.51        327.54        52.30 o                         
  13   5   3       4976.11       5273.73       192.67 o                         
  14   5   3       5110.28       5675.60       209.19 o                         
  15   5   3       2822.75       2796.51       148.63 o                         
  16   5   3       1003.47       1006.52        72.94 o                         
  17   5   3         50.89        109.81        63.31 o                         
  18   5   3       1324.77       1519.36        82.57 o                         
  19   5   3        342.19        416.06        25.08 o                         
  20   5   3        150.48        124.69        39.91 o                         
  21   5   3        153.64        172.44        16.51 o                         
  22   5   3          0.20        140.38        19.27 o                         
 -22   6   3          1.97        129.37        19.27 o                         
 -21   6   3          9.86         28.14         8.60 o                         
 -20   6   3        112.35        130.96        11.12 o                         
 -19   6   3        586.28        548.77        18.89 o                         
 -18   6   3         22.97         58.01        20.64 o                         
 -17   6   3        473.58        587.17        34.02 o                         
 -16   6   3       2844.45       3220.39       104.59 o                         
 -15   6   3         34.64         96.34        41.29 o                         
 -14   6   3        864.23        955.11        93.58 o                         
 -13   6   3         43.97         55.05        33.03 o                         
 -12   6   3       2314.45       2524.02       134.87 o                         
 -11   6   3       7153.69       7483.97       217.45 o                         
 -10   6   3        558.48        668.85        66.06 o                         
  -9   6   3        321.46        319.00        28.42 o                         
  -8   6   3       2310.59       2361.24        81.20 o                         
  -7   6   3        451.54        381.69        28.17 o                         
  -6   6   3       3330.09       3524.00        94.96 o                         
  -5   6   3       1923.75       1517.21        32.58 o                         
  -4   6   3       5435.85       5564.52       138.65 o                         
  -3   6   3       4274.60       4150.93        73.45 o                         
  -2   6   3        559.57        562.49        17.44 o                         
  -1   6   3       7582.08       7717.12        60.80 o                         
   0   6   3      12412.48      11869.88       118.15 o                         
   1   6   3        630.57        603.45        19.39 o                         
   2   6   3      11158.54      11745.24       148.33 o                         
   3   6   3       7437.06       8314.41        72.03 o                         
   4   6   3       2519.38       3058.08        44.58 o                         
   5   6   3       5071.82       5481.88        89.93 o                         
   6   6   3       1311.09       1434.64        40.12 o                         
   7   6   3       2128.72       1788.48        49.81 o                         
   8   6   3          0.08          1.18        12.03 o                         
   9   6   3        990.07       1278.12        52.86 o                         
  10   6   3       1433.30       1401.01        90.83 o                         
  11   6   3        108.81        151.39        35.78 o                         
  12   6   3       2303.23       2215.74       123.86 o                         
  13   6   3        320.64        487.19        66.06 o                         
  14   6   3        591.39        828.49        85.33 o                         
  15   6   3        816.90        876.96        49.90 o                         
  16   6   3         24.89         43.21        19.17 o                         
  17   6   3        382.49        303.94        25.08 o                         
  18   6   3        314.89        474.96       137.62 o                         
  19   6   3        520.64        532.74        96.34 o                         
  20   6   3         42.75         52.64        11.01 o                         
  21   6   3          4.27          7.86        12.39 o                         
 -21   7   3         89.69         80.78         7.29 o                         
 -20   7   3         21.26         28.27         5.77 o                         
 -19   7   3          6.68         21.72         7.84 o                         
 -18   7   3        134.31        132.14        13.91 o                         
 -17   7   3         25.97         96.53        15.53 o                         
 -16   7   3        144.21        137.62        30.28 o                         
 -15   7   3       7563.74       7932.14       302.77 o                         
 -14   7   3          2.79         38.53        38.53 o                         
 -13   7   3        837.24        798.22        79.82 o                         
 -12   7   3         41.01        123.86        46.79 o                         
 -11   7   3       3022.49       2835.05       137.62 o                         
 -10   7   3         51.14        124.48        31.72 o                         
  -9   7   3       1009.63       1084.97        55.05 o                         
  -8   7   3       2234.69       2172.97        74.32 o                         
  -7   7   3       2193.98       2268.51        88.08 o                         
  -6   7   3       1701.20       1952.88        60.34 o                         
  -5   7   3         66.19         90.70         9.61 o                         
  -4   7   3       2866.73       2661.19        53.72 o                         
  -3   7   3         46.36        104.37         9.29 o                         
  -2   7   3        701.90        733.72        21.35 o                         
  -1   7   3         35.39         42.41         6.51 o                         
   0   7   3        773.02        825.57        22.62 o                         
   1   7   3        398.46        359.59        14.30 o                         
   2   7   3        461.91        489.75        16.80 o                         
   3   7   3        143.76        209.84        10.69 o                         
   4   7   3       6582.78       7260.22       134.68 o                         
   5   7   3       2013.42       2182.86        51.85 o                         
   6   7   3       3848.46       4115.94        74.37 o                         
   7   7   3       6714.96       6710.42        91.73 o                         
   8   7   3         60.03         73.17        17.19 o                         
   9   7   3        173.01        251.61        28.17 o                         
  10   7   3          4.06         33.03        22.02 o                         
  11   7   3          6.85         16.51        22.02 o                         
  12   7   3        370.61        363.33        55.05 o                         
  13   7   3       5297.51       5133.36       192.67 o                         
  14   7   3        379.85        473.43        66.06 o                         
  15   7   3          0.34         10.62        12.03 o                         
  16   7   3       3079.21       3105.70        82.57 o                         
  17   7   3        536.27        496.92        29.19 o                         
  18   7   3        230.30        205.90        18.41 o                         
  19   7   3        103.36         92.41        10.90 o                         
  20   7   3         41.79         60.12        12.43 o                         
  21   7   3         36.95         56.29         8.26 o                         
 -21   8   3        514.93        613.80        24.77 o                         
 -20   8   3          3.00         20.49        13.76 o                         
 -19   8   3         52.14         44.61         6.88 o                         
 -18   8   3         29.52         26.37        10.51 o                         
 -17   8   3        957.40        893.48        28.04 o                         
 -16   8   3        378.04        353.70        25.30 o                         
 -15   8   3        174.43        278.00        35.78 o                         
 -14   8   3       1258.55       1480.83       107.35 o                         
 -13   8   3       1594.52       1731.30       115.60 o                         
 -12   8   3       2143.12       1923.98       118.36 o                         
 -11   8   3        149.14        112.85        33.03 o                         
 -10   8   3        370.57        562.02        42.29 o                         
  -9   8   3       2767.35       2890.98        85.57 o                         
  -8   8   3        161.63        115.33        15.73 o                         
  -7   8   3        355.25        341.02        28.17 o                         
  -6   8   3        848.45        843.91        34.41 o                         
  -5   8   3        424.45        464.01        21.59 o                         
  -4   8   3        132.15        150.72        14.40 o                         
  -3   8   3         30.43         36.96         9.11 o                         
  -2   8   3       3668.14       3972.72        54.13 o                         
  -1   8   3       1253.71       1365.72        33.65 o                         
   0   8   3       5651.45       5940.22        70.01 o                         
   1   8   3      11754.00      12534.31       153.35 o                         
   2   8   3       3118.46       3337.85        69.27 o                         
   3   8   3        402.22        334.71        17.63 o                         
   4   8   3        856.75       1062.04        38.58 o                         
   5   8   3       2134.65       2074.55        65.98 o                         
   6   8   3         58.89         75.24        15.35 o                         
   7   8   3       7877.57       8179.21       157.27 o                         
   8   8   3         36.30         83.26        22.40 o                         
   9   8   3          8.13         -1.69        12.54 o                         
  10   8   3         37.01         79.82        19.82 o                         
  11   8   3          1.85         27.52        24.77 o                         
  12   8   3       2806.74       2653.38       134.87 o                         
  13   8   3       3427.82       3399.30       159.64 o                         
  14   8   3       1224.01       1080.45        64.68 o                         
  15   8   3        122.20        139.67        19.82 o                         
  16   8   3       1135.31       1047.15        44.04 o                         
  17   8   3        584.13        731.36        48.17 o                         
  18   8   3        913.62        809.49        30.55 o                         
  19   8   3       1062.49       1047.22        28.24 o                         
  20   8   3        135.14        132.50        15.14 o                         
 -20   9   3          7.89         15.34         6.61 o                         
 -19   9   3         36.98         52.58        16.15 o                         
 -18   9   3          3.18         27.21         8.69 o                         
 -17   9   3         20.19         57.60        21.36 o                         
 -16   9   3        244.44        317.13        23.36 o                         
 -15   9   3        253.03        344.75        44.04 o                         
 -14   9   3          0.04        148.63        44.04 o                         
 -13   9   3         70.64        115.83        20.84 o                         
 -12   9   3          0.26        118.36        46.79 o                         
 -11   9   3       1992.16       2193.92        81.47 o                         
 -10   9   3        121.48        109.27        17.70 o                         
  -9   9   3       2283.28       2311.20        65.12 o                         
  -8   9   3        764.22        807.22        39.18 o                         
  -7   9   3        891.60        788.47        44.64 o                         
  -6   9   3       3292.05       3446.31        89.53 o                         
  -5   9   3        275.85        350.54        33.32 o                         
  -4   9   3       6854.83       7052.80       132.12 o                         
  -3   9   3       1334.80       1399.87        33.29 o                         
  -2   9   3          0.22         -3.28         7.84 o                         
  -1   9   3        824.96        770.18        28.09 o                         
   0   9   3        900.59        860.32        29.82 o                         
   1   9   3        635.30        773.57        27.70 o                         
   2   9   3          0.08          0.74         9.52 o                         
   3   9   3       3621.03       3426.71        84.65 o                         
   4   9   3        248.94        269.41        21.02 o                         
   5   9   3       1098.78       1101.15        51.21 o                         
   6   9   3       2113.45       2333.27        78.45 o                         
   7   9   3        137.09        117.48        15.30 o                         
   8   9   3         10.66         21.70        16.46 o                         
   9   9   3        742.71        757.71        46.59 o                         
  10   9   3        418.58        411.88        36.83 o                         
  11   9   3       2676.98       2835.05       137.62 o                         
  12   9   3         66.26        112.85        35.78 o                         
  13   9   3        392.67        382.32        33.03 o                         
  14   9   3        824.55        889.05        60.55 o                         
  15   9   3        419.26        445.24        29.00 o                         
  16   9   3        236.79        271.06        17.34 o                         
  17   9   3          2.62          5.36         7.63 o                         
  18   9   3         37.10         36.19        15.47 o                         
  19   9   3          9.95         24.97         6.78 o                         
  20   9   3         76.55         92.39         9.73 o                         
 -19  10   3        460.78        502.36        21.74 o                         
 -18  10   3        587.03        648.54        21.01 o                         
 -17  10   3          9.57         47.71        27.52 o                         
 -16  10   3        599.82        643.69        32.07 o                         
 -15  10   3        136.56        123.86        27.52 o                         
 -14  10   3        363.20        264.24        33.03 o                         
 -13  10   3        916.69        732.16        52.30 o                         
 -12  10   3       1933.32       1901.49        66.64 o                         
 -11  10   3       1071.74       1254.09        64.23 o                         
 -10  10   3        163.32        170.65        38.53 o                         
  -9  10   3        731.86        968.87        79.82 o                         
  -8  10   3       2854.73       2620.03        84.65 o                         
  -7  10   3        955.98       1087.42        54.39 o                         
  -6  10   3         19.89         47.76        16.46 o                         
  -5  10   3        255.44        309.25        23.73 o                         
  -4  10   3        851.75       1028.50        56.87 o                         
  -3  10   3       3343.63       3224.60        86.59 o                         
  -2  10   3       1753.90       1774.91        50.49 o                         
  -1  10   3          1.50         15.60         9.01 o                         
   0  10   3        517.90        432.54        25.92 o                         
   1  10   3        308.71        303.41        22.62 o                         
   2  10   3        775.57        822.40        34.89 o                         
   3  10   3          0.01        -12.29        14.50 o                         
   4  10   3       2819.85       2994.96        85.64 o                         
   5  10   3        570.52        674.19        48.17 o                         
   6  10   3          1.62         -0.85        14.72 o                         
   7  10   3         96.62        126.76        17.81 o                         
   8  10   3       1401.70       1318.90        62.28 o                         
   9  10   3       1094.25       1319.47        93.58 o                         
  10  10   3          9.25         31.29        56.43 o                         
  11  10   3         18.85        198.18        38.53 o                         
  12  10   3        284.33        312.32        29.53 o                         
  13  10   3         19.94         17.36        12.54 o                         
  14  10   3        962.77       1125.13        44.64 o                         
  15  10   3          5.38         21.81        20.64 o                         
  16  10   3         42.59          8.26        13.76 o                         
  17  10   3          2.56         13.26        10.57 o                         
  18  10   3        437.68        567.22        25.30 o                         
  19  10   3        438.70        403.16        63.31 o                         
 -19  11   3        257.01        290.26        46.79 o                         
 -18  11   3        721.03        637.22        23.36 o                         
 -17  11   3        335.22        264.94        18.41 o                         
 -16  11   3         33.47         48.41        19.27 o                         
 -15  11   3       1252.88       1442.55        45.71 o                         
 -14  11   3       1146.92       1262.44       116.98 o                         
 -13  11   3        190.26        192.67        27.52 o                         
 -12  11   3         69.83        170.65        30.28 o                         
 -11  11   3        944.12       1020.51        48.24 o                         
 -10  11   3         24.98         11.01        19.27 o                         
  -9  11   3        483.68        423.88        52.30 o                         
  -8  11   3         10.34         19.27        22.02 o                         
  -7  11   3        535.09        489.94        57.80 o                         
  -6  11   3         16.35        -11.01        20.64 o                         
  -5  11   3        173.62        198.43        27.25 o                         
  -4  11   3         71.26         92.40        37.16 o                         
  -3  11   3       1158.82        978.29        51.55 o                         
  -2  11   3        145.02        126.00        18.01 o                         
  -1  11   3        390.55        435.91        27.34 o                         
   0  11   3        491.83        452.74        27.34 o                         
   1  11   3        321.73        378.71        25.74 o                         
   2  11   3          5.25         -1.38        13.62 o                         
   3  11   3         89.00         53.43        16.46 o                         
   4  11   3          7.70         -4.02        12.54 o                         
   5  11   3         73.70        108.93        21.15 o                         
   6  11   3         65.58         21.73        19.27 o                         
   7  11   3          1.88         11.01        19.27 o                         
   8  11   3         88.51         93.58        30.28 o                         
   9  11   3        666.84        528.19        41.81 o                         
  10  11   3          6.33         17.89        16.26 o                         
  11  11   3        221.12        257.38        30.28 o                         
  12  11   3        916.13        872.84        39.86 o                         
  13  11   3        105.79        102.30        22.02 o                         
  14  11   3          5.24          6.88        11.68 o                         
  15  11   3          3.07          1.38        17.89 o                         
  16  11   3         42.67         29.33        30.28 o                         
  17  11   3         21.53         26.15         9.73 o                         
  18  11   3          9.82         24.22         9.16 o                         
  19  11   3         37.82         27.13         6.88 o                         
 -18  12   3          0.19         13.76         8.26 o                         
 -17  12   3         45.95         46.22         8.60 o                         
 -16  12   3          2.52         22.52        23.40 o                         
 -15  12   3        387.65        427.82        28.90 o                         
 -14  12   3       1299.29       1310.16        57.80 o                         
 -13  12   3        392.49        461.87        28.17 o                         
 -12  12   3        152.94        120.56        17.19 o                         
 -11  12   3        289.56        280.40        24.27 o                         
 -10  12   3        299.12        222.80        60.55 o                         
  -9  12   3         99.98         80.63        18.32 o                         
  -8  12   3         26.50         85.33        49.54 o                         
  -7  12   3       2782.83       3104.79       143.13 o                         
  -6  12   3        511.51        489.94        57.80 o                         
  -5  12   3        520.99        525.72        60.55 o                         
  -4  12   3        361.52        324.51        34.87 o                         
  -3  12   3         10.47         40.74        19.17 o                         
  -2  12   3        584.39        537.21        40.73 o                         
  -1  12   3       5276.86       5170.45       113.87 o                         
   0  12   3        160.00        140.54        18.37 o                         
   1  12   3         51.18         35.90        11.91 o                         
   2  12   3          0.31        -18.41        18.41 o                         
   3  12   3       2183.03       2139.58        81.67 o                         
   4  12   3       2768.69       2727.65        91.41 o                         
   5  12   3       1022.38        983.40        56.44 o                         
   6  12   3         71.54         93.58        30.28 o                         
   7  12   3        689.96        591.78        63.31 o                         
   8  12   3       2570.04       2730.45       134.87 o                         
   9  12   3       2192.11       2134.78        44.31 o                         
  10  12   3          4.26         16.15        11.59 o                         
  11  12   3        773.51        789.67        61.93 o                         
  12  12   3        118.81         72.67        24.77 o                         
  13  12   3          0.36          6.88        11.68 o                         
  14  12   3        380.86        411.04        50.92 o                         
  15  12   3        731.17        737.21        30.96 o                         
  16  12   3         13.62         20.49        13.76 o                         
  17  12   3         17.55         18.00        41.29 o                         
  18  12   3         12.70          6.88         5.84 o                         
 -17  13   3         34.38         51.65         8.60 o                         
 -16  13   3        254.16        297.67        17.52 o                         
 -15  13   3        843.57        890.88        30.28 o                         
 -14  13   3       1214.52       1462.55        41.81 o                         
 -13  13   3       2685.82       2695.24        45.68 o                         
 -12  13   3        498.45        546.61        23.41 o                         
 -11  13   3        399.58        450.91        28.17 o                         
 -10  13   3          6.72          8.47        11.67 o                         
  -9  13   3        185.94        192.67        27.52 o                         
  -8  13   3       1503.13       1493.10        43.82 o                         
  -7  13   3          4.45         -0.57         9.27 o                         
  -6  13   3         39.93          0.00        19.27 o                         
  -5  13   3       1015.98        924.83        79.82 o                         
  -4  13   3        936.33       1054.20        82.57 o                         
  -3  13   3       3915.64       3503.90       145.88 o                         
  -2  13   3       1298.86       1218.18        63.05 o                         
  -1  13   3       1636.82       1592.79        55.71 o                         
   0  13   3       2268.68       2355.83        68.63 o                         
   1  13   3          6.92         41.29        37.16 o                         
   2  13   3        136.28        132.18        23.40 o                         
   3  13   3        624.56        515.85        44.26 o                         
   4  13   3       6333.20       5961.85       192.67 o                         
   5  13   3        124.56        154.14        44.04 o                         
   6  13   3        895.90        875.29        77.07 o                         
   7  13   3        116.44        218.50        24.95 o                         
   8  13   3        627.34        662.00        28.85 o                         
   9  13   3        465.83        432.11        22.25 o                         
  10  13   3       1161.93       1122.75        33.80 o                         
  11  13   3         10.02         55.37        41.29 o                         
  12  13   3        101.66         85.42        13.62 o                         
  13  13   3          9.64          9.63         9.73 o                         
  14  13   3         16.46         17.89         9.73 o                         
  15  13   3        592.66        541.03        23.36 o                         
  16  13   3         25.46         53.78        26.15 o                         
  17  13   3        100.37        104.39        22.02 o                         
 -16  14   3          0.02         28.34        30.28 o                         
 -15  14   3         15.64         31.82         8.60 o                         
 -14  14   3         75.22         81.40        23.40 o                         
 -13  14   3       1230.75       1165.11        29.39 o                         
 -12  14   3         62.43         59.33         9.53 o                         
 -11  14   3        191.92        165.99        13.55 o                         
 -10  14   3          1.22         -2.98        11.20 o                         
  -9  14   3        637.24        638.87        25.33 o                         
  -8  14   3       1529.54       1727.17        72.99 o                         
  -7  14   3        540.75        571.09        25.33 o                         
  -6  14   3        145.80        167.52        14.91 o                         
  -5  14   3         64.31         41.59        12.27 o                         
  -4  14   3        195.43        193.35        17.37 o                         
  -3  14   3         67.57        162.38        28.90 o                         
  -2  14   3        209.81        374.34        68.81 o                         
  -1  14   3        124.55        143.13        35.78 o                         
   1  14   3       1515.08       1409.27        93.58 o                         
   2  14   3          2.72         11.01        19.27 o                         
   3  14   3          7.38         30.03         8.16 o                         
   4  14   3       2343.82       2347.49        45.03 o                         
   5  14   3        260.08        217.67        20.26 o                         
   6  14   3        704.56        842.26        52.30 o                         
   7  14   3         10.66         24.77        16.51 o                         
   8  14   3        684.70        715.64        46.79 o                         
   9  14   3       1387.63       1503.19        90.83 o                         
  10  14   3        558.08        615.19        26.93 o                         
  11  14   3        308.13        287.77        20.37 o                         
  12  14   3          0.09         12.62        11.20 o                         
  13  14   3         84.70         74.51         8.90 o                         
  14  14   3         23.21         65.77         9.27 o                         
  15  14   3        399.19        370.49        16.48 o                         
  16  14   3         95.64         70.29        13.76 o                         
 -15  15   3        148.33        126.61        13.76 o                         
 -14  15   3        325.80        375.20        28.90 o                         
 -13  15   3        768.79        659.15        18.49 o                         
 -12  15   3          0.54         26.00         8.60 o                         
 -11  15   3        792.19        744.13        28.17 o                         
 -10  15   3          5.31         24.77        10.57 o                         
  -9  15   3          1.72          6.14         7.29 o                         
  -8  15   3        158.70        153.38        13.18 o                         
  -7  15   3        108.74         84.69        15.07 o                         
  -6  15   3        508.33        505.56        22.74 o                         
  -5  15   3       1373.48       1428.93        45.71 o                         
  -4  15   3       1334.87       1283.97        43.76 o                         
  -3  15   3         30.52         27.42         6.81 o                         
  -2  15   3        122.86        106.25         8.81 o                         
  -1  15   3       1398.38       1367.79        29.41 o                         
   0  15   3        206.48        203.69        13.09 o                         
   1  15   3       1382.61       1423.41        30.26 o                         
   2  15   3       3481.04       3319.49        45.52 o                         
   3  15   3        404.67        393.90        17.23 o                         
   4  15   3       1799.82       1876.71        45.54 o                         
   5  15   3        115.37        165.61        18.06 o                         
   6  15   3        265.16        296.97        23.36 o                         
   7  15   3         78.57         73.41        14.50 o                         
   8  15   3        473.64        540.77        28.17 o                         
   9  15   3         77.81         66.24        19.27 o                         
  10  15   3        363.38        300.51        15.30 o                         
  11  15   3         49.29         72.94        12.65 o                         
  12  15   3        378.64        364.66        15.89 o                         
  13  15   3         66.87         61.07         7.29 o                         
  14  15   3        797.42        697.82        26.94 o                         
 -13  16   3        175.57        173.41        13.76 o                         
 -12  16   3        138.12        157.21        20.64 o                         
 -11  16   3         20.33         11.01         9.63 o                         
 -10  16   3         53.98         59.09        20.64 o                         
  -9  16   3        486.68        500.39        21.54 o                         
  -8  16   3          7.06         14.79         8.90 o                         
  -7  16   3          0.03         -1.91         7.29 o                         
  -6  16   3        237.41        221.14        18.41 o                         
  -5  16   3         18.00         23.77        10.57 o                         
  -4  16   3        576.30        583.31        23.84 o                         
  -3  16   3         41.19         23.25        10.33 o                         
  -2  16   3         21.26          6.30         6.42 o                         
  -1  16   3        933.84        854.92        20.58 o                         
   0  16   3          5.49          8.97         8.21 o                         
   1  16   3        317.62        355.63        14.20 o                         
   2  16   3         13.03         60.33         8.92 o                         
   3  16   3        919.79        916.52        23.35 o                         
   4  16   3        147.69        144.73        11.31 o                         
   5  16   3        158.76        164.36        14.58 o                         
   6  16   3          4.81         12.39         9.73 o                         
   7  16   3          2.34          8.26        13.76 o                         
   8  16   3        238.86        232.73        34.41 o                         
   9  16   3         29.93         39.47        31.65 o                         
  10  16   3         38.26         20.64        16.51 o                         
  11  16   3         36.81         44.04        13.76 o                         
  12  16   3         75.31         63.31        11.01 o                         
  13  16   3          8.68         -2.75         5.50 o                         
 -11  17   3         13.03         12.39         3.52 o                         
 -10  17   3        228.43        190.11         9.99 o                         
  -9  17   3         75.43         89.85         6.67 o                         
  -8  17   3        124.56        106.88        12.44 o                         
  -7  17   3          0.82         -2.75         6.36 o                         
  -6  17   3       1056.39       1088.44        28.04 o                         
  -5  17   3          4.47         10.46         9.21 o                         
  -4  17   3        102.98        128.11        15.57 o                         
  -3  17   3        784.65        827.38        25.35 o                         
  -2  17   3        231.28        241.44        13.38 o                         
  -1  17   3         18.46         10.62         8.41 o                         
   0  17   3         21.79         30.30         6.10 o                         
   1  17   3        334.39        395.17        14.99 o                         
   2  17   3         54.35         65.19        10.48 o                         
   3  17   3          1.89          1.48         8.08 o                         
   4  17   3          0.04         -3.18         7.29 o                         
   5  17   3         79.07         70.19         8.90 o                         
   6  17   3        392.72        377.79        27.08 o                         
   7  17   3          0.62         -6.30         6.30 o                         
   8  17   3        907.02        878.23        31.18 o                         
   9  17   3        151.02        139.39         9.31 o                         
  10  17   3         36.88         23.20         6.61 o                         
  11  17   3          1.32          2.75         8.26 o                         
  -9  18   3        103.34         93.21         9.63 o                         
  -8  18   3        212.70        172.38        10.62 o                         
  -7  18   3          4.66          2.75         5.16 o                         
  -6  18   3          1.71         -3.30         6.62 o                         
  -5  18   3         14.55         13.76         6.36 o                         
  -4  18   3         23.97         23.05         7.04 o                         
  -3  18   3          4.55          8.65         6.78 o                         
  -2  18   3         25.01         36.35         7.69 o                         
  -1  18   3          1.31          3.81         7.29 o                         
   0  18   3        179.92        134.51        12.54 o                         
   1  18   3         55.58         56.59         8.38 o                         
   2  18   3        232.19        262.18        14.78 o                         
   3  18   3         89.28         95.57         9.27 o                         
   4  18   3         25.75         14.61         8.88 o                         
   5  18   3          3.64        -18.17        26.15 o                         
   6  18   3         45.06         44.39        11.01 o                         
   7  18   3         28.95         17.89         7.79 o                         
   8  18   3         72.21         62.78        11.01 o                         
   9  18   3         63.27         88.90        35.78 o                         
  -6  19   3        230.02        231.21        16.51 o                         
  -5  19   3         67.13         77.95         8.26 o                         
  -4  19   3        777.28        751.42        30.28 o                         
  -3  19   3         99.53         88.08        13.76 o                         
  -2  19   3         25.96         12.70        24.77 o                         
  -1  19   3         54.84         48.13        16.51 o                         
   0  19   3         12.00          2.75        24.77 o                         
   1  19   3        387.63        331.82        15.57 o                         
   2  19   3         47.29         47.46         9.63 o                         
   3  19   3         56.51         61.61        20.64 o                         
   4  19   3        142.49        145.88        13.76 o                         
   5  19   3         80.82         92.55        13.76 o                         
   6  19   3        152.24        185.88        11.68 o                         
 -22   0   4          4.65          9.29         7.08 o                         
 -20   0   4         71.08         79.82        19.27 o                         
 -18   0   4       3719.71       3848.75        76.86 o                         
 -16   0   4      10749.55      10651.59       432.14 o                         
 -14   0   4        540.34        522.52        40.32 o                         
 -12   0   4        626.62        733.53        42.99 o                         
 -10   0   4        119.66         82.57        27.52 o                         
  -8   0   4      51571.27      51983.17       440.40 o                         
  -6   0   4       2118.02       2214.64        58.07 o                         
  -4   0   4      41238.27      39083.79       524.35 o                         
  -2   0   4        360.32        451.41        27.52 o                         
   0   0   4       3162.86       3891.99        79.82 o                         
   2   0   4      56872.43      51961.15       297.27 o                         
   4   0   4       8159.12       7227.62        86.55 o                         
   8   0   4      23237.50      23751.07       272.49 o                         
  10   0   4       4970.59       5378.33       148.63 o                         
  12   0   4         18.00         44.04        24.77 o                         
  14   0   4        522.55        449.45        38.78 o                         
  16   0   4       2151.59       2133.17       118.36 o                         
  18   0   4       1680.62       1579.92        66.06 o                         
  20   0   4        351.86        346.81        27.52 o                         
  22   0   4         73.93         68.81        11.01 o                         
 -23   1   4        286.68        317.73        14.50 o                         
 -22   1   4         19.35         24.77        16.51 o                         
 -21   1   4         20.75         88.08        19.27 o                         
 -20   1   4          2.44         27.52        16.51 o                         
 -19   1   4        209.82        209.72        13.76 o                         
 -18   1   4          0.13          2.47         8.74 o                         
 -17   1   4        987.20       1057.58        39.13 o                         
 -16   1   4       3238.91       3273.91        89.82 o                         
 -15   1   4         99.16         68.21        13.51 o                         
 -14   1   4       2238.28       2283.14        57.90 o                         
 -13   1   4        162.22        158.56        20.54 o                         
 -12   1   4        245.91        261.62        26.17 o                         
 -11   1   4       1256.28       1571.21        50.17 o                         
 -10   1   4         68.78         37.50        11.19 o                         
  -9   1   4      10155.49      10335.18       127.89 o                         
  -8   1   4         66.77         90.30        21.54 o                         
  -7   1   4       1033.70       1243.79        53.24 o                         
  -6   1   4         48.40        185.64        11.06 o                         
  -5   1   4       3526.10       2823.24        92.85 o                         
  -4   1   4      20680.87      19029.21       222.20 o                         
  -3   1   4      79270.44      70064.42       339.93 o                         
  -2   1   4      45861.21      43999.48       811.98 o                         
  -1   1   4       9164.41       8832.90        95.37 o                         
   0   1   4          2.62         49.54        13.76 o                         
   1   1   4       9096.24       9234.08        79.98 o                         
   2   1   4      55804.62      52818.55       243.28 o                         
   3   1   4      29340.41      28754.09       131.08 o                         
   4   1   4       6862.00       6977.34        83.03 o                         
   5   1   4         36.47         78.97         9.98 o                         
   6   1   4       3525.24       3474.88       154.14 o                         
   7   1   4       6681.05       6982.05        97.08 o                         
   8   1   4      11209.72      11670.50       134.12 o                         
   9   1   4       4851.29       5330.97       150.01 o                         
  10   1   4         88.42        155.34        24.27 o                         
  11   1   4        209.87        239.53        21.15 o                         
  12   1   4        819.60        930.51        40.64 o                         
  13   1   4       1079.07       1064.32        56.34 o                         
  14   1   4       1673.70       1578.08        56.66 o                         
  15   1   4       7721.31       7735.58       127.46 o                         
  16   1   4      11738.32      12128.93       163.58 o                         
  17   1   4        134.28        147.72        14.46 o                         
  18   1   4        698.62        671.20        32.07 o                         
  19   1   4        185.13        247.65        21.41 o                         
  20   1   4        192.54        208.39        26.15 o                         
  21   1   4        309.27        418.38        30.28 o                         
  22   1   4         21.78         55.05        11.01 o                         
 -22   2   4          0.09         81.10        53.67 o                         
 -21   2   4         80.34        173.57        26.15 o                         
 -20   2   4         11.01        104.59        24.77 o                         
 -19   2   4         17.01         20.17         9.27 o                         
 -18   2   4          1.61          8.67         9.27 o                         
 -17   2   4        135.72        119.39        17.39 o                         
 -16   2   4       1530.47       1667.58       210.56 o                         
 -15   2   4        177.18        240.64        23.39 o                         
 -14   2   4        363.20        390.55        29.86 o                         
 -13   2   4          5.08          7.86        12.88 o                         
 -12   2   4        271.75        279.23        23.88 o                         
 -11   2   4        148.97        184.57        20.72 o                         
 -10   2   4          5.39         65.46        18.20 o                         
  -9   2   4      15696.54      16567.99       167.83 o                         
  -8   2   4       8058.74       8677.93        95.99 o                         
  -7   2   4       3577.38       3721.40        56.88 o                         
  -6   2   4        293.34        429.82        18.59 o                         
  -5   2   4         45.52         30.22         7.96 o                         
  -4   2   4        218.17        117.60        13.69 o                         
  -3   2   4       1685.75       1652.20        41.83 o                         
  -2   2   4          6.64         23.85         7.95 o                         
  -1   2   4      14749.55      14777.27       283.50 o                         
   0   2   4      61624.04      58509.28       374.34 o                         
   1   2   4      29618.17      28206.79       200.93 o                         
   2   2   4        456.63        493.66        23.58 o                         
   3   2   4       2021.89       1906.98        46.84 o                         
   4   2   4      14390.85      14333.58       179.18 o                         
   5   2   4        593.00        441.55        16.00 o                         
   6   2   4        555.86        579.78        30.08 o                         
   7   2   4       3809.15       4035.83        48.43 o                         
   8   2   4       2802.90       3050.29        68.33 o                         
   9   2   4        306.12        542.37        40.90 o                         
  10   2   4        273.95        382.25        29.00 o                         
  11   2   4        431.37        543.58        37.92 o                         
  12   2   4        292.27        272.11        33.03 o                         
  13   2   4       1916.18       1987.65        74.76 o                         
  14   2   4       2030.65       2231.30        84.51 o                         
  15   2   4       3564.57       3672.30        89.24 o                         
  16   2   4       1039.08       1247.37        54.33 o                         
  17   2   4        857.00        753.10        32.92 o                         
  18   2   4         16.49         11.01        16.51 o                         
  19   2   4        184.05        154.14        24.77 o                         
  20   2   4         48.36         33.03        13.76 o                         
  21   2   4         16.19         11.01        13.76 o                         
  22   2   4          5.34         20.64         7.79 o                         
 -22   3   4          9.76        102.76        70.19 o                         
 -21   3   4        373.20        470.79        75.69 o                         
 -20   3   4         71.71         90.48        14.50 o                         
 -19   3   4        108.69         77.46        13.62 o                         
 -18   3   4        107.31        115.60        19.46 o                         
 -17   3   4       1804.55       1786.19        48.29 o                         
 -16   3   4         31.29         57.08        22.32 o                         
 -15   3   4       3999.10       3718.59       173.41 o                         
 -14   3   4          8.09          0.86        17.89 o                         
 -13   3   4       4179.40       4430.10        93.38 o                         
 -12   3   4        529.19        566.59        44.66 o                         
 -11   3   4          0.49          7.11        12.11 o                         
 -10   3   4          1.77         38.72        12.83 o                         
  -9   3   4       3725.89       4753.45       132.12 o                         
  -8   3   4       6514.96       6908.20        83.29 o                         
  -7   3   4       2371.86       2684.77        51.84 o                         
  -6   3   4        329.45        340.83        17.88 o                         
  -5   3   4       5304.33       4772.97       111.64 o                         
  -4   3   4        242.94        278.96        25.82 o                         
  -3   3   4       1166.43       1048.11        40.87 o                         
  -2   3   4      46526.34      45254.00       706.01 o                         
  -1   3   4     177590.20     170441.25       696.38 o                         
   0   3   4       8265.78       8548.07       158.27 o                         
   1   3   4      47459.17      46258.52       371.58 o                         
   2   3   4       1776.45       1731.30        85.33 o                         
   3   3   4       5879.09       5595.31        90.33 o                         
   4   3   4        615.45        812.94        26.77 o                         
   5   3   4       2838.94       2925.28        47.03 o                         
   6   3   4       2595.44       3047.56        35.00 o                         
   7   3   4       3763.49       3964.67        73.89 o                         
   8   3   4        238.66        339.67        30.42 o                         
   9   3   4        234.87        221.66        23.11 o                         
  10   3   4       1446.61       1682.41        59.96 o                         
  11   3   4         24.21         82.11        60.55 o                         
  12   3   4        703.06        748.11        46.23 o                         
  13   3   4       1307.86       1254.13        62.19 o                         
  14   3   4        282.48        301.64        34.87 o                         
  15   3   4        641.04        557.73        46.23 o                         
  16   3   4        596.63        679.06        50.16 o                         
  17   3   4        313.63        396.36        41.29 o                         
  18   3   4         45.82         22.02        16.51 o                         
  19   3   4         83.76        148.63        35.78 o                         
  20   3   4        144.19        121.11        22.02 o                         
  21   3   4        207.79        254.67        17.52 o                         
  22   3   4        132.12         98.40        10.57 o                         
 -22   4   4        292.10        597.64       191.30 o                         
 -21   4   4        120.30        148.29        16.46 o                         
 -20   4   4         37.76         44.46        12.54 o                         
 -19   4   4        292.34        285.92        19.27 o                         
 -18   4   4          0.96         49.77        61.93 o                         
 -17   4   4        637.88        606.10        30.96 o                         
 -16   4   4         93.57        132.92        26.20 o                         
 -15   4   4        284.28        377.09        77.07 o                         
 -14   4   4       2268.16       2028.57       129.37 o                         
 -13   4   4       1861.96       1824.89       118.36 o                         
 -12   4   4        142.53        156.89        41.29 o                         
 -11   4   4       4044.06       4390.19       162.40 o                         
 -10   4   4          2.96         11.19        17.89 o                         
  -9   4   4       3537.42       3842.46        94.26 o                         
  -8   4   4       1779.20       2354.75       178.91 o                         
  -7   4   4       1352.33       1313.87        37.25 o                         
  -6   4   4        340.43        549.73        33.27 o                         
  -5   4   4        517.80        577.19        39.91 o                         
  -4   4   4       1703.79       1460.19        38.36 o                         
  -3   4   4       5994.18       6018.54        83.95 o                         
  -2   4   4      11928.19      11359.78       115.40 o                         
  -1   4   4       1926.35       2104.81        35.10 o                         
   0   4   4     154681.95     149041.44       544.95 o                         
   1   4   4     134512.14     130790.27       542.04 o                         
   2   4   4       8629.42       8086.50       143.04 o                         
   3   4   4      15964.18      15410.03       132.23 o                         
   4   4   4         63.53         66.25         8.78 o                         
   5   4   4        813.10        720.48        23.30 o                         
   6   4   4       5706.13       5879.26        82.23 o                         
   7   4   4        367.51        453.70        23.49 o                         
   8   4   4       2815.57       3248.41        61.10 o                         
   9   4   4        899.41       1422.30        75.69 o                         
  10   4   4        114.51        174.02        49.54 o                         
  11   4   4       1146.15       1243.71        88.08 o                         
  12   4   4       5130.18       5613.32       126.11 o                         
  13   4   4       5199.69       5276.49       187.17 o                         
  14   4   4        477.14        696.38        74.32 o                         
  15   4   4       2673.23       2986.43       151.39 o                         
  16   4   4       4041.63       4022.19        96.65 o                         
  17   4   4         28.21         27.52        19.27 o                         
  18   4   4        196.90        192.67        30.28 o                         
  19   4   4         95.04         93.58        19.27 o                         
  20   4   4         62.78        119.25        16.46 o                         
  21   4   4         72.59         65.42         9.73 o                         
  22   4   4          1.77         27.52        11.01 o                         
 -22   5   4         72.97        129.20        38.53 o                         
 -21   5   4        104.64         84.75        11.01 o                         
 -20   5   4         30.51         15.14         9.73 o                         
 -19   5   4        591.14        639.84        28.60 o                         
 -18   5   4        103.81        119.50        22.02 o                         
 -16   5   4        989.39        990.92        51.27 o                         
 -15   5   4       1089.23       1222.10       101.84 o                         
 -14   5   4       3149.21       3236.91       159.64 o                         
 -13   5   4        158.16        170.65        46.79 o                         
 -12   5   4       2148.98       2237.76       126.61 o                         
 -11   5   4        117.38        140.38        38.53 o                         
 -10   5   4        182.48        319.29        46.79 o                         
  -9   5   4       1125.93       1358.49        61.93 o                         
  -8   5   4       4271.00       4152.33        86.55 o                         
  -7   5   4        174.23        127.65        45.42 o                         
  -6   5   4        934.33        890.10        30.61 o                         
  -5   5   4        466.12        495.31        23.39 o                         
  -4   5   4       1195.52       1128.51        55.05 o                         
  -3   5   4       1895.39       1981.78        68.81 o                         
  -2   5   4         13.29         45.63         6.52 o                         
  -1   5   4      10393.12      10486.38        66.47 o                         
   0   5   4      31535.81      29894.91       155.82 o                         
   1   5   4      26930.49      26867.92       229.93 o                         
   2   5   4      60337.91      62350.32      1133.06 o                         
   3   5   4      26222.82      27729.71       254.60 o                         
   4   5   4      13449.07      14012.33       105.08 o                         
   5   5   4      13889.59      14068.37       132.40 o                         
   6   5   4       1561.74       1437.59        37.33 o                         
   7   5   4        470.99        451.51        36.37 o                         
   8   5   4         30.56         67.10        26.15 o                         
   9   5   4        132.22        162.40        33.03 o                         
  10   5   4          6.57         24.77        19.27 o                         
  11   5   4          0.05         44.04        30.28 o                         
  12   5   4         69.73        134.87        41.29 o                         
  13   5   4         10.48        379.84        66.06 o                         
  14   5   4       4556.52       5130.61       198.18 o                         
  15   5   4       5035.30       5083.81       198.18 o                         
  16   5   4       1723.24       1684.27        48.75 o                         
  17   5   4       4529.71       4412.20       173.41 o                         
  18   5   4        249.76        434.89        41.29 o                         
  19   5   4        165.59        149.00        16.46 o                         
  20   5   4         85.34         90.83        16.51 o                         
  21   5   4        316.56        293.69        24.77 o                         
  22   5   4        526.95        531.23        24.77 o                         
 -22   6   4        476.10        498.20        22.02 o                         
 -21   6   4          6.59         92.28        94.96 o                         
 -20   6   4          4.93         15.51         6.86 o                         
 -19   6   4         43.61         34.40        19.47 o                         
 -18   6   4        869.13        839.32        28.52 o                         
 -17   6   4        186.01        225.70        33.03 o                         
 -16   6   4       2080.97       2028.57        85.33 o                         
 -15   6   4         29.63         52.30        27.52 o                         
 -14   6   4      10443.79      10324.52       283.50 o                         
 -13   6   4         77.91         41.29        33.03 o                         
 -12   6   4       4429.58       4613.14       178.91 o                         
 -11   6   4        437.23        379.84        55.05 o                         
 -10   6   4        631.01        632.05        38.35 o                         
  -9   6   4        142.23        193.43        23.40 o                         
  -8   6   4          3.52         44.53        16.46 o                         
  -7   6   4        328.25        488.93        96.34 o                         
  -6   6   4        972.38       1137.20       126.61 o                         
  -5   6   4         59.90         35.39         9.64 o                         
  -4   6   4        490.53        532.30        24.40 o                         
  -3   6   4         51.24        134.03         8.50 o                         
  -2   6   4        232.89        235.36        13.28 o                         
  -1   6   4      11998.78      11126.70        85.44 o                         
   0   6   4       2508.26       2749.72        35.80 o                         
   1   6   4       5857.18       6070.46        56.42 o                         
   2   6   4       4520.15       4249.50        53.37 o                         
   3   6   4       5427.56       5484.43        69.89 o                         
   4   6   4        637.07        863.97        35.11 o                         
   5   6   4       8286.55       8721.12       131.39 o                         
   6   6   4      19696.03      21144.54       164.12 o                         
   7   6   4         72.24         92.15        13.18 o                         
   8   6   4          3.50         -8.68        12.54 o                         
   9   6   4        320.97        297.71        26.98 o                         
  10   6   4        782.56        875.29        71.56 o                         
  11   6   4       1944.95       2072.61       112.85 o                         
  12   6   4       1393.75       1761.58       110.10 o                         
  13   6   4        552.07        649.58        68.81 o                         
  14   6   4          2.20        -24.77        24.77 o                         
  15   6   4         32.04         97.84        22.40 o                         
  16   6   4        515.74        501.49        33.09 o                         
  17   6   4        318.96        355.23        25.08 o                         
  18   6   4        743.43        774.00        34.02 o                         
  19   6   4         11.64         32.14        49.54 o                         
  20   6   4         41.69         22.63         8.60 o                         
  21   6   4         87.86        128.60        10.57 o                         
 -21   7   4         21.92         30.50         7.79 o                         
 -20   7   4        127.65        102.36         8.08 o                         
 -19   7   4        110.36        156.99        14.30 o                         
 -18   7   4          0.71          5.83         8.38 o                         
 -17   7   4       1085.36       1010.29        34.41 o                         
 -16   7   4        532.30        604.87        33.09 o                         
 -15   7   4        803.95        732.70        86.70 o                         
 -14   7   4        229.44        225.70        46.79 o                         
 -13   7   4        206.26        217.45        55.05 o                         
 -12   7   4       2850.38       2857.06       143.13 o                         
 -11   7   4        101.95        145.88        44.04 o                         
 -10   7   4       4193.85       4373.66       137.62 o                         
  -9   7   4       1717.03       1829.38        66.96 o                         
  -8   7   4        659.67        666.26        38.78 o                         
  -7   7   4        494.56        384.40        31.65 o                         
  -6   7   4         19.22         25.69        30.28 o                         
  -5   7   4         32.02         70.21         9.77 o                         
  -4   7   4       2010.50       2176.52        41.25 o                         
  -3   7   4         83.33         90.76         8.86 o                         
  -2   7   4       1748.78       1775.12        37.34 o                         
  -1   7   4         52.65         80.59         7.63 o                         
   0   7   4        125.87         79.60         8.86 o                         
   1   7   4          9.11          1.34         6.00 o                         
   2   7   4       4952.50       5628.08        72.59 o                         
   3   7   4       1090.70       1294.32        46.88 o                         
   4   7   4      31458.66      33543.26       234.47 o                         
   5   7   4       1416.03       1552.37        42.36 o                         
   6   7   4         47.14         78.37        17.82 o                         
   7   7   4       2379.83       2683.38        59.06 o                         
   8   7   4        394.94        416.83        30.96 o                         
   9   7   4        355.13        383.66        31.72 o                         
  10   7   4        527.06        550.49        60.55 o                         
  11   7   4         64.30        101.84        33.03 o                         
  12   7   4        265.90        294.51        52.30 o                         
  13   7   4        702.27       1040.43        90.83 o                         
  14   7   4       3904.87       3787.40       167.90 o                         
  15   7   4       1337.07       1311.50        45.08 o                         
  16   7   4        631.91        758.10        82.57 o                         
  17   7   4          4.30         30.28        17.19 o                         
  18   7   4          2.11         16.51         9.73 o                         
  19   7   4        121.05        160.60        13.18 o                         
  20   7   4        870.26        823.84        28.10 o                         
  21   7   4        117.53        153.86        50.92 o                         
 -21   8   4        111.14        289.01        22.02 o                         
 -20   8   4         78.95        116.19        11.68 o                         
 -19   8   4         27.26         25.75         9.93 o                         
 -18   8   4        515.91        588.99        21.85 o                         
 -17   8   4         41.14         43.28        13.80 o                         
 -16   8   4        255.10        230.59        28.69 o                         
 -15   8   4        129.59        292.94        39.91 o                         
 -14   8   4        745.15        685.67        57.80 o                         
 -13   8   4          1.54         -8.26        22.02 o                         
 -12   8   4         62.53         88.08        30.28 o                         
 -11   8   4         75.75        137.62        41.29 o                         
 -10   8   4       2421.25       2418.82        81.47 o                         
  -9   8   4          0.64         81.30        75.69 o                         
  -8   8   4         30.55         91.10        19.53 o                         
  -7   8   4       3016.64       3227.67       100.33 o                         
  -6   8   4        287.81        338.38        22.74 o                         
  -5   8   4        174.73        242.18        18.94 o                         
  -4   8   4        651.58        705.33        30.11 o                         
  -3   8   4      13836.45      14277.88       204.70 o                         
  -2   8   4       1420.84       1277.28        30.73 o                         
  -1   8   4       8210.19       8542.36       135.87 o                         
   0   8   4       1588.13       1574.60        36.68 o                         
   1   8   4       9670.71      10661.03       143.06 o                         
   2   8   4       3255.83       4068.29        68.77 o                         
   3   8   4         33.82         86.69        15.90 o                         
   4   8   4        488.91        468.59        24.86 o                         
   5   8   4        356.17        328.59        21.68 o                         
   6   8   4       3843.88       4265.43       107.91 o                         
   7   8   4         59.29         61.81        14.46 o                         
   8   8   4        104.28        133.23        20.37 o                         
   9   8   4        632.60        676.32        46.79 o                         
  10   8   4       2623.80       2659.71       147.26 o                         
  11   8   4        303.55        275.25        46.79 o                         
  12   8   4        200.31        377.09        55.05 o                         
  13   8   4        635.74        792.71        79.82 o                         
  14   8   4         99.21        175.50        18.49 o                         
  15   8   4        708.45        683.09        33.69 o                         
  16   8   4        852.13        840.29        49.54 o                         
  17   8   4        849.30        792.00        34.02 o                         
  18   8   4          0.04          3.50        10.57 o                         
  19   8   4        118.69        140.65        15.57 o                         
  20   8   4         68.83         76.08        11.44 o                         
 -20   9   4          3.95          3.67         4.77 o                         
 -19   9   4        176.04        165.87        13.45 o                         
 -18   9   4          4.36         35.94        11.19 o                         
 -17   9   4        227.78        221.24        15.30 o                         
 -16   9   4        339.82        384.21        25.30 o                         
 -15   9   4       1660.54       1901.06       145.88 o                         
 -14   9   4       4488.50       5144.37       129.37 o                         
 -13   9   4        434.83        539.59       112.85 o                         
 -12   9   4       6100.02       5926.07       203.68 o                         
 -11   9   4       1412.17       1466.46        55.49 o                         
 -10   9   4          6.84         20.79        11.66 o                         
  -9   9   4        566.87        582.51        34.89 o                         
  -8   9   4        765.99        771.45        37.59 o                         
  -7   9   4        468.75        472.37        35.03 o                         
  -6   9   4          7.86         19.82        13.74 o                         
  -5   9   4       2078.72       2251.86        56.57 o                         
  -4   9   4        243.56        275.33        21.15 o                         
  -3   9   4        926.20        949.41        30.74 o                         
  -2   9   4         43.45         65.21        12.51 o                         
  -1   9   4         75.40         81.36        12.11 o                         
   0   9   4       7899.56       7850.03       121.96 o                         
   1   9   4        286.63        213.80        17.34 o                         
   2   9   4       3487.01       3675.57        87.32 o                         
   3   9   4          5.85          7.24        10.51 o                         
   4   9   4        862.86       1113.39        39.73 o                         
   5   9   4       4293.67       4541.78       167.90 o                         
   6   9   4       4180.00       4475.15       102.17 o                         
   7   9   4         47.60        102.61        15.30 o                         
   8   9   4       2823.16       2960.73        89.47 o                         
   9   9   4       1136.60       1109.67        56.34 o                         
  10   9   4        533.31        646.77        44.64 o                         
  11   9   4        345.45        473.43        68.81 o                         
  12   9   4        133.39        151.39        35.78 o                         
  13   9   4        154.02        157.39        23.81 o                         
  14   9   4       2625.18       2796.51       101.84 o                         
  15   9   4        261.21        278.75        23.11 o                         
  16   9   4         42.68         39.45        14.50 o                         
  17   9   4         10.59          1.83         9.95 o                         
  18   9   4         20.72         -5.81         9.63 o                         
  19   9   4         19.48         40.34         9.73 o                         
  20   9   4       1573.39       1442.12        28.17 o                         
 -19  10   4        380.30        546.29        34.41 o                         
 -18  10   4        160.89        291.88        50.92 o                         
 -17  10   4        429.86        380.67        25.50 o                         
 -16  10   4         50.83         98.07        18.32 o                         
 -15  10   4        897.75        696.38        46.79 o                         
 -14  10   4        555.80        506.45        44.04 o                         
 -13  10   4        883.97       1098.24        60.55 o                         
 -12  10   4        197.02        161.99        23.11 o                         
 -11  10   4       1429.45       1681.76       101.84 o                         
 -10  10   4        319.05        368.83        55.05 o                         
  -9  10   4       3926.21       3810.58       106.06 o                         
  -8  10   4        658.78        602.84        42.82 o                         
  -7  10   4       1468.61       1417.57        62.28 o                         
  -6  10   4        687.53        583.29        67.44 o                         
  -5  10   4        348.85        372.66        26.37 o                         
  -4  10   4       3733.93       3566.27        76.15 o                         
  -3  10   4        141.60        204.87        26.22 o                         
  -2  10   4        325.25        240.11        21.26 o                         
  -1  10   4         26.16         36.02        13.28 o                         
   0  10   4        212.76        235.46        20.54 o                         
   1  10   4       6190.46       6436.04       168.21 o                         
   2  10   4         32.18         14.37        10.24 o                         
   3  10   4        908.31        856.58        46.71 o                         
   4  10   4        877.12        925.18        48.66 o                         
   5  10   4       2043.40       1948.54        71.02 o                         
   6  10   4       1217.33       1444.15        50.31 o                         
   7  10   4       2897.62       3184.14       100.02 o                         
   8  10   4        364.47        437.00        36.98 o                         
   9  10   4        164.63        143.37        25.30 o                         
  10  10   4        358.67        314.65        33.09 o                         
  11  10   4         34.18         33.03        22.02 o                         
  12  10   4         90.30        144.87        21.82 o                         
  13  10   4        100.64        101.84        27.52 o                         
  14  10   4          0.27         53.27        16.46 o                         
  15  10   4         32.23         22.02        17.89 o                         
  16  10   4        104.11         92.75        14.50 o                         
  17  10   4         21.15         44.04        11.68 o                         
  18  10   4         40.67         58.33        11.68 o                         
  19  10   4        195.99        244.69        30.28 o                         
 -19  11   4        885.02        834.14        21.41 o                         
 -18  11   4         33.31         10.09        15.14 o                         
 -17  11   4         97.55         69.89        16.51 o                         
 -16  11   4        902.92       1009.24        61.93 o                         
 -15  11   4        779.34        888.43        53.67 o                         
 -14  11   4        279.05        275.25        35.78 o                         
 -13  11   4          3.39         11.01        16.51 o                         
 -12  11   4       3281.53       3454.35       107.35 o                         
 -11  11   4         35.39         53.66        23.40 o                         
 -10  11   4         40.06         35.78        24.77 o                         
  -9  11   4        704.23        745.92        71.56 o                         
  -8  11   4         93.58         90.83        33.03 o                         
  -7  11   4         54.85         48.02        17.19 o                         
  -6  11   4         80.78         78.04        26.15 o                         
  -5  11   4         74.89         99.54        33.03 o                         
  -4  11   4       1468.97       1350.04        68.81 o                         
  -3  11   4        168.50        179.06        57.80 o                         
  -2  11   4       2487.19       2320.41        61.22 o                         
  -1  11   4        134.77        188.15        18.94 o                         
   0  11   4         19.25         -4.58         9.98 o                         
   1  11   4        258.88        181.47        18.71 o                         
   2  11   4       1905.27       2245.86        76.86 o                         
   3  11   4        307.02        271.64        55.05 o                         
   4  11   4        123.30        140.38        23.11 o                         
   5  11   4        710.24        503.52        39.86 o                         
   6  11   4       1364.73       1439.32        85.33 o                         
   7  11   4          4.48         26.15        17.52 o                         
   8  11   4        209.44        215.10        28.17 o                         
   9  11   4        299.97        367.74        34.87 o                         
  10  11   4        304.41        227.75        29.19 o                         
  11  11   4          0.38          7.16        10.90 o                         
  12  11   4        620.42        571.91        72.94 o                         
  13  11   4        894.00        965.11        53.67 o                         
  14  11   4         33.64         35.46        30.28 o                         
  15  11   4          4.07         11.01        16.51 o                         
  16  11   4         80.09         85.05        14.50 o                         
  17  11   4        227.16        293.14        19.46 o                         
  18  11   4        380.66        450.54        19.46 o                         
 -18  12   4         52.19         72.78        16.51 o                         
 -17  12   4         70.12         48.93         8.60 o                         
 -16  12   4        187.57        202.98        16.46 o                         
 -15  12   4        312.36        340.92        22.32 o                         
 -14  12   4       1240.75       1564.37        47.65 o                         
 -13  12   4        688.81        705.04        34.02 o                         
 -12  12   4        669.63        598.82        31.14 o                         
 -11  12   4          1.85          0.00        16.51 o                         
 -10  12   4         33.67         36.81        14.16 o                         
  -9  12   4        269.94        313.83        37.16 o                         
  -8  12   4       3690.61       3693.82       156.89 o                         
  -7  12   4       1594.44       1745.07       123.86 o                         
  -6  12   4         57.75         96.34        35.78 o                         
  -5  12   4        215.91        286.26        44.04 o                         
  -4  12   4        309.36        316.82        32.92 o                         
  -3  12   4        787.08        820.05        51.55 o                         
  -2  12   4        125.69        108.66        20.37 o                         
  -1  12   4       1465.57       1430.89        51.71 o                         
   0  12   4        713.41        749.20        37.33 o                         
   1  12   4       1343.43       1310.13        49.68 o                         
   2  12   4        104.01         98.98        30.28 o                         
   3  12   4          0.29         -2.17        37.16 o                         
   4  12   4        258.41        216.10        29.00 o                         
   5  12   4       1539.59       1506.78        70.07 o                         
   6  12   4        127.39        207.64        30.12 o                         
   7  12   4        838.86        743.17        68.81 o                         
   8  12   4       1955.64       1758.83       107.35 o                         
   9  12   4        178.53        307.10        20.66 o                         
  10  12   4          9.13         -5.92        13.07 o                         
  11  12   4        575.86        600.15        33.09 o                         
  12  12   4        120.71        107.42        15.57 o                         
  13  12   4        189.06        193.57        18.41 o                         
  14  12   4         18.43         20.64        11.68 o                         
  15  12   4        124.01        179.89        17.19 o                         
  16  12   4         72.88         76.32        11.68 o                         
  17  12   4       1066.00       1018.13        56.43 o                         
  18  12   4          3.31          5.50        19.27 o                         
 -17  13   4        229.49        200.97        11.68 o                         
 -16  13   4        711.05        691.03        24.27 o                         
 -15  13   4       1117.55       1181.49        35.97 o                         
 -14  13   4        752.10        792.71        31.14 o                         
 -13  13   4        555.08        731.98        38.53 o                         
 -12  13   4       1007.31       1014.78        47.80 o                         
 -11  13   4         45.99         67.03        11.91 o                         
 -10  13   4        322.78        286.88        42.66 o                         
  -9  13   4          7.28         22.02        16.51 o                         
  -8  13   4        154.16        171.93        15.35 o                         
  -7  13   4        114.84         98.85        12.37 o                         
  -6  13   4         73.66         71.56        30.28 o                         
  -5  13   4        512.78        726.65        71.56 o                         
  -4  13   4       1601.70       1813.88       110.10 o                         
  -3  13   4        239.93        179.48        31.65 o                         
  -2  13   4        616.98        701.52        64.68 o                         
  -1  13   4        172.22        196.27        32.07 o                         
   0  13   4        312.97        375.45        28.72 o                         
   1  13   4         25.00          5.50        17.19 o                         
   2  13   4        653.42        599.67        45.46 o                         
   3  13   4          4.83          4.13        19.46 o                         
   4  13   4        545.22        658.20        47.42 o                         
   5  13   4       3681.91       3999.34       159.64 o                         
   6  13   4        501.94        498.20        57.80 o                         
   7  13   4       2879.01       2845.24        76.89 o                         
   8  13   4        174.54        160.76        22.40 o                         
   9  13   4       1365.74       1220.08        43.50 o                         
  10  13   4        132.37        200.02        26.81 o                         
  11  13   4        336.44        325.37        23.36 o                         
  12  13   4         11.94          9.10        12.54 o                         
  13  13   4         65.34         51.94        10.57 o                         
  14  13   4         36.85         18.04        11.01 o                         
  15  13   4         28.69         53.54        11.20 o                         
  16  13   4        590.27        626.56        22.32 o                         
  17  13   4         52.69         40.77         6.61 o                         
 -16  14   4        209.14        212.59        20.64 o                         
 -15  14   4         30.62         20.64         7.79 o                         
 -14  14   4        838.28        800.10        35.78 o                         
 -13  14   4        139.82        164.71        17.52 o                         
 -12  14   4          0.37          7.57         9.89 o                         
 -11  14   4        239.65        243.27        19.17 o                         
 -10  14   4       1003.72       1083.27        56.43 o                         
  -9  14   4        134.65        175.50        14.78 o                         
  -8  14   4        225.92        282.97        19.07 o                         
  -7  14   4        104.43        105.47        13.18 o                         
  -6  14   4        635.67        583.84        25.43 o                         
  -5  14   4        585.88        519.20        19.87 o                         
  -4  14   4         42.12         29.07        10.90 o                         
  -3  14   4       1291.03       1239.15        41.18 o                         
  -2  14   4       3231.21       3063.50       137.62 o                         
  -1  14   4        135.56         96.34        30.28 o                         
   2  14   4         35.24         27.52        19.27 o                         
   3  14   4       1233.94       1303.28        27.51 o                         
   4  14   4       1698.79       1609.57        43.43 o                         
   5  14   4          0.39          5.61         9.98 o                         
   6  14   4         29.70         12.58        13.76 o                         
   7  14   4        213.45        189.92        24.77 o                         
   8  14   4        652.22        619.31        44.04 o                         
   9  14   4        386.85        443.15        35.78 o                         
  10  14   4         31.78         18.01        12.62 o                         
  11  14   4         63.00         80.72        12.54 o                         
  12  14   4        775.97        800.16        30.28 o                         
  13  14   4         89.41        131.46        24.77 o                         
  14  14   4          1.05         11.01         6.36 o                         
  15  14   4        243.66        230.54        10.90 o                         
  16  14   4         84.83         97.87        11.01 o                         
 -15  15   4          3.04          5.50         5.50 o                         
 -14  15   4        743.25        724.41        21.41 o                         
 -13  15   4         35.27         46.79        10.57 o                         
 -12  15   4        125.64        145.02        12.54 o                         
 -11  15   4          0.07          8.51         9.56 o                         
 -10  15   4       1349.51       1452.06        46.79 o                         
  -9  15   4        262.90        247.66        15.30 o                         
  -8  15   4        299.97        319.79        17.97 o                         
  -7  15   4          5.26         15.31         8.90 o                         
  -6  15   4          2.25         10.03         9.27 o                         
  -5  15   4        136.87        161.17        19.17 o                         
  -4  15   4         47.00         35.01         9.27 o                         
  -3  15   4          9.19         -6.65         6.65 o                         
  -2  15   4        390.34        412.82        16.40 o                         
  -1  15   4         56.21         85.53        11.27 o                         
   0  15   4       1328.15       1353.79        29.03 o                         
   1  15   4        397.71        415.66        17.64 o                         
   2  15   4          5.16         13.38        11.66 o                         
   3  15   4         28.03         42.17         9.93 o                         
   4  15   4        501.17        534.32        25.74 o                         
   5  15   4         86.28         98.47        13.71 o                         
   6  15   4         14.47         30.28        13.62 o                         
   7  15   4        381.59        402.03        25.30 o                         
   8  15   4          2.60         -0.25        12.39 o                         
   9  15   4        106.29        111.98        17.89 o                         
  10  15   4         40.54         51.31        12.39 o                         
  11  15   4          4.78         26.45         7.16 o                         
  12  15   4         52.32         80.89         9.53 o                         
  13  15   4        106.24        101.20         8.38 o                         
  14  15   4          0.72         16.51         9.63 o                         
 -13  16   4          0.23         -5.50         8.26 o                         
 -12  16   4        145.32        145.09        28.90 o                         
 -11  16   4         70.47         40.94         8.60 o                         
 -10  16   4          7.79         12.39         7.79 o                         
  -9  16   4          0.04          4.52         6.78 o                         
  -8  16   4        657.44        640.58        22.13 o                         
  -7  16   4        135.94        158.47        12.71 o                         
  -6  16   4        233.33        261.77        27.52 o                         
  -5  16   4       2182.21       2284.09        45.01 o                         
  -4  16   4          5.39         -2.45         7.21 o                         
  -3  16   4        110.11        135.66        10.70 o                         
  -2  16   4          6.95        135.26        64.89 o                         
  -1  16   4        469.02        506.35        16.45 o                         
   0  16   4         91.09         74.24        10.04 o                         
   1  16   4        328.45        333.52        13.65 o                         
   2  16   4        748.15        668.99        22.68 o                         
   3  16   4       1370.90       1379.73        31.25 o                         
   4  16   4         18.20         26.10         8.25 o                         
   5  16   4        876.03        869.27        28.04 o                         
   6  16   4          2.07         11.01        13.21 o                         
   7  16   4        280.84        340.37        21.15 o                         
   8  16   4        464.12        475.80        49.54 o                         
   9  16   4        144.09        109.21        15.14 o                         
  10  16   4          6.09         16.51         7.79 o                         
  11  16   4        156.25        151.39        19.27 o                         
  12  16   4          1.58          0.00         8.26 o                         
  13  16   4         53.54         38.53         8.26 o                         
 -11  17   4         15.37         15.73         4.01 o                         
 -10  17   4         41.83         54.16         6.36 o                         
  -9  17   4         20.82          4.77         5.75 o                         
  -8  17   4          9.54         -5.47         5.47 o                         
  -7  17   4        201.34        214.12        13.18 o                         
  -6  17   4        430.71        427.72        18.94 o                         
  -5  17   4         33.40         12.84         8.65 o                         
  -4  17   4       1676.03       1690.61        36.55 o                         
  -3  17   4        237.39        248.87        12.32 o                         
  -2  17   4        251.73        253.89        12.03 o                         
  -1  17   4         36.72         56.47         7.06 o                         
   0  17   4         10.29          3.39         5.16 o                         
   1  17   4        385.90        387.67        14.65 o                         
   2  17   4          0.14         -1.91         7.16 o                         
   3  17   4         34.62         23.80         8.38 o                         
   4  17   4         17.27          9.95         7.29 o                         
   5  17   4         47.60         22.73        22.02 o                         
   6  17   4          6.26         -9.26        19.27 o                         
   7  17   4          1.57          5.50        12.39 o                         
   8  17   4         64.54         78.88         9.27 o                         
   9  17   4        129.64        140.93         9.27 o                         
  10  17   4        140.53         88.66        15.14 o                         
  11  17   4        235.12        217.45        16.51 o                         
  -9  18   4        561.28        499.26        24.77 o                         
  -8  18   4         56.02         54.93         5.96 o                         
  -7  18   4         82.73         59.99        11.16 o                         
  -6  18   4          3.89          9.17         6.36 o                         
  -5  18   4          2.32          4.59         6.36 o                         
  -4  18   4          0.57         -1.00         7.55 o                         
  -3  18   4         17.28         26.61         7.95 o                         
  -2  18   4         10.77         30.04         7.29 o                         
  -1  18   4         30.98         60.27         7.84 o                         
   0  18   4          6.83          9.17         8.60 o                         
   1  18   4          3.49          5.50         6.36 o                         
   2  18   4        262.90        265.39        14.30 o                         
   3  18   4        172.25        155.16        10.51 o                         
   4  18   4         38.07         56.46         9.73 o                         
   5  18   4          0.05         -7.65         8.60 o                         
   6  18   4        157.70        169.08        12.54 o                         
   7  18   4         10.99          0.00         5.84 o                         
   8  18   4         17.77         24.38         6.61 o                         
   9  18   4        688.95        733.39        19.27 o                         
  -6  19   4         23.80         36.31        15.14 o                         
  -5  19   4        962.35        924.86        21.41 o                         
  -4  19   4        210.62        193.85        12.54 o                         
  -3  19   4         60.13        101.84        16.51 o                         
  -2  19   4        348.70        341.31        22.02 o                         
  -1  19   4          3.31         -6.88         6.88 o                         
   0  19   4        414.58        415.56        23.40 o                         
   1  19   4         36.33         22.02         6.61 o                         
   2  19   4         17.49         -9.44        11.01 o                         
   3  19   4         74.76         67.62        16.51 o                         
   4  19   4          2.31         -8.26         8.26 o                         
   5  19   4         48.64         66.52         9.73 o                         
   6  19   4        906.49       1000.84        21.41 o                         
 -23   0   5        279.13        272.49        19.27 o                         
 -21   0   5         52.29         68.81        13.76 o                         
 -19   0   5       1019.77        981.81        36.98 o                         
 -17   0   5       3710.12       3774.75        92.95 o                         
 -15   0   5       3231.74       2786.98        93.18 o                         
 -13   0   5       1467.32       1381.39        60.83 o                         
 -11   0   5       3868.25       3454.35       140.38 o                         
  -9   0   5      75109.63      78291.29       586.28 o                         
  -7   0   5      17665.44      17596.55       247.72 o                         
  -5   0   5       7979.33       8535.46       304.15 o                         
  -3   0   5     171665.05     160268.14       569.76 o                         
  -1   0   5      18916.40      19347.12       200.93 o                         
   1   0   5      57693.86      54476.91       341.31 o                         
   3   0   5     132809.97     126532.47       384.42 o                         
   5   0   5       5216.70       4001.04        72.74 o                         
   7   0   5       5879.77       4984.73       115.60 o                         
   9   0   5       3150.73       3066.25       104.59 o                         
  11   0   5         10.59         27.52        19.27 o                         
  13   0   5       2863.98       2614.77        86.46 o                         
  15   0   5       8002.60       7946.38       222.95 o                         
  17   0   5        205.00        158.04        20.84 o                         
  19   0   5        962.78        891.80        49.54 o                         
  21   0   5        262.75        255.98        22.02 o                         
 -23   1   5        278.36        298.65        13.62 o                         
 -22   1   5         41.79         39.77        15.93 o                         
 -21   1   5        254.45        266.99        24.77 o                         
 -20   1   5          0.17          8.26         9.73 o                         
 -19   1   5         10.04         24.56        11.19 o                         
 -18   1   5        158.17        202.39        20.46 o                         
 -17   1   5        948.14        950.07        36.97 o                         
 -16   1   5        126.56        110.99        25.08 o                         
 -15   1   5       2713.75       2886.88        82.50 o                         
 -14   1   5        255.85        218.40        21.18 o                         
 -13   1   5        961.55       1067.80        46.13 o                         
 -12   1   5       2505.45       2965.44       101.45 o                         
 -11   1   5       1648.47       1827.62        55.09 o                         
 -10   1   5        129.66        211.09        21.02 o                         
  -9   1   5       1812.81       1592.02        44.03 o                         
  -8   1   5       4169.69       4864.92       238.09 o                         
  -7   1   5       2664.17       2911.03        72.01 o                         
  -6   1   5       4352.36       4103.98        65.49 o                         
  -5   1   5       4404.94       3717.27        65.88 o                         
  -4   1   5      27703.99      25348.38       289.01 o                         
  -3   1   5       7524.58       6873.19        85.02 o                         
  -2   1   5         98.45         98.20        13.62 o                         
  -1   1   5       5416.95       5078.38        77.85 o                         
   0   1   5       1803.93       1827.64        66.06 o                         
   1   1   5       6612.32       6421.59        87.58 o                         
   2   1   5       6156.35       5609.93        68.78 o                         
   3   1   5     152322.38     147031.50       685.37 o                         
   4   1   5        266.45        277.93        17.70 o                         
   5   1   5      11107.45      10614.07       150.01 o                         
   6   1   5       1047.96        732.71        29.16 o                         
   7   1   5       2103.84       2264.65        55.24 o                         
   8   1   5         11.13         94.78        34.41 o                         
   9   1   5         57.64        101.58        23.11 o                         
  10   1   5        258.74        355.79        23.27 o                         
  11   1   5       4469.10       4786.14        84.57 o                         
  12   1   5        510.40        526.66        31.15 o                         
  13   1   5       1218.51       1334.78        62.19 o                         
  14   1   5        550.74        579.20        35.85 o                         
  15   1   5       1251.79       1402.20        56.05 o                         
  16   1   5         23.79         62.23        22.32 o                         
  17   1   5        482.83        445.19        23.26 o                         
  18   1   5          0.80          6.35        11.67 o                         
  19   1   5       1054.18       1060.42        37.92 o                         
  20   1   5        215.62        224.92        16.46 o                         
  21   1   5        265.77        294.51        24.77 o                         
  22   1   5         99.38        159.64        16.51 o                         
 -22   2   5        580.21        646.76        39.91 o                         
 -21   2   5         75.93        254.11       129.37 o                         
 -20   2   5        279.10        305.81        33.03 o                         
 -19   2   5          0.01         -1.20         9.37 o                         
 -18   2   5        147.63        124.85        16.46 o                         
 -17   2   5         48.89         64.51        14.00 o                         
 -16   2   5       2003.76       2039.58       134.87 o                         
 -15   2   5       5813.59       5786.00       114.08 o                         
 -14   2   5        444.41        432.55        42.72 o                         
 -13   2   5        112.25        122.73        18.99 o                         
 -12   2   5         86.80         70.30        13.69 o                         
 -11   2   5       1818.97       1849.53        54.27 o                         
 -10   2   5       2180.07       2302.47        57.48 o                         
  -9   2   5      18480.84      18803.36       152.19 o                         
  -8   2   5       1746.94       1467.38        48.58 o                         
  -7   2   5      10875.58      10526.83        99.94 o                         
  -6   2   5        596.09        682.69        28.62 o                         
  -5   2   5      17341.11      16502.61       124.05 o                         
  -4   2   5      16879.01      15511.60       145.66 o                         
  -3   2   5       6331.61       5784.30        80.44 o                         
  -2   2   5         39.84         55.05        16.51 o                         
  -1   2   5      44143.67      41237.52       360.57 o                         
   0   2   5         98.83        104.59        19.27 o                         
   1   2   5        466.90        291.76        22.32 o                         
   2   2   5       6738.21       6730.99        87.31 o                         
   3   2   5       3933.56       3927.99        69.66 o                         
   4   2   5       3337.10       2787.67        60.35 o                         
   5   2   5      10220.07       9156.83       102.07 o                         
   6   2   5       2336.75       2117.77        40.26 o                         
   7   2   5        356.03        511.58        21.16 o                         
   8   2   5       4310.22       4775.83        77.78 o                         
   9   2   5        787.82        781.98        31.56 o                         
  10   2   5        874.53        968.35        45.71 o                         
  11   2   5      10877.60      10254.00       154.28 o                         
  12   2   5        540.90        573.10        39.58 o                         
  13   2   5          4.09         -3.06        38.53 o                         
  14   2   5         23.07          4.74        16.26 o                         
  15   2   5        498.07        627.79        38.52 o                         
  16   2   5       1271.52       1385.95        56.91 o                         
  17   2   5          0.42         24.77        24.77 o                         
  18   2   5        184.49        101.84        22.02 o                         
  19   2   5         93.24        104.59        24.77 o                         
  20   2   5         71.29         27.52        13.76 o                         
  21   2   5         30.10         22.02        11.01 o                         
  22   2   5         89.52         70.77         8.60 o                         
 -22   3   5         84.22         39.65         8.60 o                         
 -21   3   5        554.43        582.47       121.11 o                         
 -20   3   5         54.82         36.33        26.15 o                         
 -19   3   5          0.02         14.86        13.74 o                         
 -18   3   5        887.90        944.52        41.29 o                         
 -17   3   5       1529.85       1492.61        45.41 o                         
 -16   3   5        968.68        792.71        82.57 o                         
 -15   3   5       3583.82       3671.80       173.41 o                         
 -14   3   5       1269.62       1315.68       101.84 o                         
 -13   3   5        297.09        320.78        27.86 o                         
 -12   3   5       1303.94       1199.11        46.94 o                         
 -11   3   5        875.91        894.32        40.39 o                         
 -10   3   5        220.38        381.37        25.50 o                         
  -9   3   5      16957.42      17982.96       152.29 o                         
  -8   3   5          0.57         55.97        20.98 o                         
  -7   3   5        406.15        587.12        35.40 o                         
  -6   3   5       1841.21       2015.74        36.06 o                         
  -5   3   5       4583.89       4519.56        53.96 o                         
  -4   3   5       5957.66       5256.01        66.81 o                         
  -3   3   5      18333.77      16726.39       132.20 o                         
  -2   3   5      14140.73      14775.98       314.65 o                         
  -1   3   5       6251.77       5580.03        99.54 o                         
   0   3   5     110865.62     104618.67       602.79 o                         
   1   3   5      55106.93      54128.84       266.31 o                         
   2   3   5      94268.70      91645.23       995.02 o                         
   3   3   5        136.90         80.35        13.71 o                         
   4   3   5         75.45         38.56         7.14 o                         
   5   3   5          1.61         47.68         5.99 o                         
   6   3   5       2425.54       2127.75        32.89 o                         
   7   3   5       4765.09       5020.03        69.52 o                         
   8   3   5       2534.16       2823.44        55.32 o                         
   9   3   5       2761.95       2716.23        72.50 o                         
  10   3   5        379.65        362.13        30.96 o                         
  11   3   5       2388.52       2397.96        77.56 o                         
  12   3   5       1436.03       1532.69        65.83 o                         
  13   3   5         27.25         47.19        19.82 o                         
  14   3   5        392.83        355.71        35.97 o                         
  15   3   5       1539.24       1653.97        75.61 o                         
  16   3   5       7068.79       7062.13       157.51 o                         
  17   3   5       1204.56       1032.18        60.55 o                         
  18   3   5        284.00        258.73        33.03 o                         
  19   3   5        609.28        699.13        46.79 o                         
  20   3   5        153.09        181.66        24.77 o                         
  21   3   5        556.71        550.89        77.07 o                         
  22   3   5        259.16        178.95        11.68 o                         
 -22   4   5       1360.06       1488.19        71.56 o                         
 -21   4   5        289.73        383.39        77.07 o                         
 -20   4   5        174.68        121.95        14.50 o                         
 -19   4   5        305.57        334.81        19.42 o                         
 -18   4   5        991.60        982.63        57.80 o                         
 -17   4   5        575.29        600.42        32.07 o                         
 -16   4   5        355.10        334.32        30.81 o                         
 -15   4   5       1391.18       1431.28       110.10 o                         
 -14   4   5        128.23        156.89        38.53 o                         
 -13   4   5        770.21        721.15        74.32 o                         
 -12   4   5        767.33        781.70        74.32 o                         
 -11   4   5          1.07         13.28        39.91 o                         
 -10   4   5         11.75         46.79        24.77 o                         
  -9   4   5       1807.99       1734.08       147.26 o                         
  -8   4   5      10062.90      10622.04       181.06 o                         
  -7   4   5         40.36         57.71        64.68 o                         
  -6   4   5       3029.26       3229.43        50.81 o                         
  -5   4   5      14960.12      14754.08       101.09 o                         
  -4   4   5      19924.11      18046.66       213.10 o                         
  -3   4   5       1076.84        898.27        31.70 o                         
  -2   4   5       1700.15       1404.08        36.93 o                         
  -1   4   5      60825.48      57017.43       467.92 o                         
   0   4   5      31337.19      30950.56       279.38 o                         
   1   4   5      49159.70      48136.81       338.65 o                         
   2   4   5       2434.52       2274.87        77.78 o                         
   3   4   5       2090.66       1403.61        68.29 o                         
   4   4   5      11980.68      11453.41        89.29 o                         
   5   4   5       1054.38        828.19        39.91 o                         
   6   4   5        206.94        246.65        13.91 o                         
   7   4   5       3122.61       3299.08        60.72 o                         
   8   4   5       1724.88       1791.56        58.00 o                         
   9   4   5       3476.53       3837.66        89.28 o                         
  10   4   5       1900.28       2147.64        70.86 o                         
  11   4   5       8899.49       9490.57       155.38 o                         
  12   4   5       1222.04       1502.35       187.17 o                         
  13   4   5       2196.72       2609.34       134.87 o                         
  14   4   5       6566.11       6716.03       220.20 o                         
  15   4   5        734.41        723.90        77.07 o                         
  16   4   5       2545.48       2375.67        76.89 o                         
  17   4   5        636.03        668.85        52.30 o                         
  18   4   5         34.29         11.01        16.51 o                         
  19   4   5         58.06         79.82        22.02 o                         
  20   4   5        311.34        279.74        22.02 o                         
  21   4   5        395.91        373.37        24.77 o                         
  22   4   5         35.97         19.27         8.26 o                         
 -22   5   5          0.72         99.59        60.55 o                         
 -21   5   5         24.35         12.84         8.60 o                         
 -20   5   5         11.85         16.51         9.73 o                         
 -19   5   5        252.90        296.85        24.27 o                         
 -18   5   5          0.03          3.91         8.69 o                         
 -17   5   5       1047.15        969.67        74.32 o                         
 -16   5   5       3619.07       3468.95       133.49 o                         
 -15   5   5        198.84        311.03        60.55 o                         
 -14   5   5        256.36        305.52        57.80 o                         
 -13   5   5       3327.43       3333.24       156.89 o                         
 -12   5   5       1682.70       1709.28       110.10 o                         
 -11   5   5        140.60        192.67        49.54 o                         
 -10   5   5         20.15         35.78        38.53 o                         
  -9   5   5        807.22       1005.60       127.99 o                         
  -8   5   5        214.94        389.04       158.27 o                         
  -7   5   5       1305.16       1371.48        40.86 o                         
  -6   5   5         48.83         28.90        11.68 o                         
  -5   5   5        917.95       1022.30        35.41 o                         
  -4   5   5         88.06        152.32        14.50 o                         
  -3   5   5      10752.29       9871.75       130.40 o                         
  -2   5   5      12043.06      12453.50       106.57 o                         
  -1   5   5       3587.40       3250.90        37.72 o                         
   0   5   5      15905.43      15385.95       106.58 o                         
   1   5   5      28784.72      28012.21       328.35 o                         
   2   5   5       4068.44       4300.24        73.50 o                         
   3   5   5        506.41        564.04        53.67 o                         
   4   5   5       4886.04       4611.21        92.95 o                         
   5   5   5         36.92         40.79        11.28 o                         
   6   5   5       4623.07       4363.08        88.98 o                         
   7   5   5        249.71        285.02        21.82 o                         
   8   5   5        625.58        800.54        38.35 o                         
   9   5   5       2679.84       3206.63       126.61 o                         
  10   5   5       2815.72       3013.96       129.37 o                         
  11   5   5       1884.33       1852.41       107.35 o                         
  12   5   5       3268.33       3374.53       151.39 o                         
  13   5   5       4879.31       4800.31       184.42 o                         
  14   5   5        319.75        509.21        74.32 o                         
  15   5   5         79.89        173.41        55.05 o                         
  16   5   5       2932.56       2969.16        64.50 o                         
  17   5   5        154.06        368.83        66.06 o                         
  18   5   5         10.71         38.53        19.27 o                         
  19   5   5        120.00        123.86        22.02 o                         
  20   5   5         45.72          2.75        11.01 o                         
  21   5   5          1.02          0.79         6.61 o                         
  22   5   5          3.02         63.31        13.76 o                         
 -21   6   5        685.77        730.85        23.36 o                         
 -20   6   5         53.83         47.02        11.20 o                         
 -19   6   5        135.66        169.65        12.57 o                         
 -18   6   5         69.25         40.14        15.14 o                         
 -17   6   5          0.00          2.75        12.54 o                         
 -16   6   5       1416.82       1469.82        74.32 o                         
 -15   6   5        232.02        225.70        49.54 o                         
 -14   6   5         58.09        107.35        46.79 o                         
 -13   6   5          1.34         19.27        22.02 o                         
 -12   6   5       2394.55       2328.59       129.37 o                         
 -11   6   5         52.65         63.31        27.52 o                         
 -10   6   5         70.19         67.63        19.82 o                         
  -9   6   5         22.30         16.70        17.89 o                         
  -8   6   5        745.71        875.97        43.50 o                         
  -7   6   5       4524.77       3787.31        84.25 o                         
  -6   6   5       3925.96       4122.11        82.56 o                         
  -5   6   5       1557.10       1778.44        50.49 o                         
  -4   6   5         71.59         93.88        10.90 o                         
  -3   6   5          4.77         22.02         7.95 o                         
  -2   6   5        736.69        521.12        20.54 o                         
  -1   6   5       1544.60       1689.06        35.33 o                         
   0   6   5       4846.42       5284.29        70.94 o                         
   1   6   5       4598.47       4624.51        58.66 o                         
   2   6   5          3.86          5.38         6.82 o                         
   3   6   5       2724.28       2718.71        59.34 o                         
   4   6   5         10.81         10.09         7.95 o                         
   5   6   5        181.68        109.45        13.55 o                         
   6   6   5       2812.29       3222.40        59.53 o                         
   7   6   5       5883.09       7109.28       114.04 o                         
   8   6   5        134.33        144.70        19.17 o                         
   9   6   5       1845.14       1923.09        64.14 o                         
  10   6   5        127.99        217.45        46.79 o                         
  11   6   5        280.34        481.68        60.55 o                         
  12   6   5        236.20        404.61        57.80 o                         
  13   6   5        147.96        209.19        46.79 o                         
  14   6   5        487.39        594.53        68.81 o                         
  15   6   5       1184.15       1185.76        41.94 o                         
  16   6   5       1206.42       1191.12        45.71 o                         
  17   6   5         30.01         49.15        13.21 o                         
  18   6   5         31.21         42.66        27.52 o                         
  19   6   5          5.91         19.27        16.51 o                         
  20   6   5          0.33         -4.28        13.76 o                         
  21   6   5         14.01         22.02         9.63 o                         
 -21   7   5        881.58        905.28        31.65 o                         
 -20   7   5         67.73         66.39         7.16 o                         
 -19   7   5        800.67        772.79        21.30 o                         
 -18   7   5          8.92         -1.38         9.73 o                         
 -17   7   5       1646.58       1533.88       114.23 o                         
 -16   7   5        201.99        173.72        20.37 o                         
 -15   7   5          6.19         33.95        22.16 o                         
 -14   7   5       4000.51       4260.82       181.66 o                         
 -13   7   5       7152.45       7194.96       231.21 o                         
 -12   7   5        255.53        264.24        49.54 o                         
 -11   7   5       1840.91       1921.22       112.85 o                         
 -10   7   5       1348.33       1554.77        63.87 o                         
  -9   7   5        107.48        171.28        56.43 o                         
  -8   7   5        286.35        322.42        29.19 o                         
  -7   7   5        446.63        363.99        78.45 o                         
  -6   7   5       1834.84       1943.37       151.39 o                         
  -5   7   5        922.76        832.86        45.69 o                         
  -4   7   5        810.05        807.49        55.05 o                         
  -3   7   5         62.22         84.84        10.62 o                         
  -2   7   5          0.42         14.33         6.35 o                         
  -1   7   5      16532.35      17203.51       252.07 o                         
   0   7   5        844.87        645.60        24.86 o                         
   1   7   5      10554.68      10646.61       176.39 o                         
   2   7   5       2714.17       2931.86        45.13 o                         
   3   7   5        348.81        384.03        21.15 o                         
   4   7   5       8562.76       8135.11        94.81 o                         
   5   7   5         19.35         77.95        12.11 o                         
   6   7   5       1573.36       1648.73        45.54 o                         
   7   7   5       1074.88       1160.58        40.12 o                         
   8   7   5          0.22         -1.83        11.20 o                         
   9   7   5        505.94        508.92        37.16 o                         
  10   7   5        713.01        773.44        68.81 o                         
  11   7   5       1484.20       1618.45       104.59 o                         
  12   7   5        869.11        933.09        82.57 o                         
  13   7   5        550.98        558.75        66.06 o                         
  14   7   5        506.37        544.99        68.81 o                         
  15   7   5          0.30         49.98        20.86 o                         
  16   7   5        865.22        815.33        38.93 o                         
  17   7   5        479.29        526.08        29.19 o                         
  18   7   5         17.36          8.01        17.89 o                         
  19   7   5       1130.26       1227.71        42.66 o                         
  20   7   5        346.10        450.57        83.95 o                         
  21   7   5        255.59        223.57        55.05 o                         
 -21   8   5        134.55        167.90        13.76 o                         
 -20   8   5        505.78        551.73        26.96 o                         
 -19   8   5        191.21        231.24        13.51 o                         
 -18   8   5        233.65        283.67        20.15 o                         
 -17   8   5        321.07        338.58        25.30 o                         
 -16   8   5         58.44         78.64        15.57 o                         
 -15   8   5        516.28        597.57        38.53 o                         
 -14   8   5        836.15        946.24        49.45 o                         
 -13   8   5        227.66        294.51        57.80 o                         
 -12   8   5         99.54         85.33        35.78 o                         
 -11   8   5       2005.43       2036.83       115.60 o                         
 -10   8   5        191.62        285.92        82.57 o                         
  -9   8   5       2740.11       2940.72       152.76 o                         
  -8   8   5       1144.03       1130.86        43.42 o                         
  -7   8   5        462.74        484.33        33.06 o                         
  -6   8   5        484.71        501.21        42.66 o                         
  -5   8   5        219.64        169.84        20.64 o                         
  -4   8   5        579.23        499.68        26.45 o                         
  -3   8   5       2820.92       3027.88        51.17 o                         
  -2   8   5       6831.02       6439.50        74.16 o                         
  -1   8   5       8397.71       8971.26       115.25 o                         
   0   8   5       9141.46       9447.05        99.74 o                         
   1   8   5        102.74        141.76        12.49 o                         
   2   8   5       6249.91       6704.11        88.20 o                         
   3   8   5       4454.96       5208.41        78.79 o                         
   4   8   5         38.44         48.17        11.35 o                         
   5   8   5        851.21        788.17        33.30 o                         
   6   8   5       5320.15       5658.26       128.00 o                         
   7   8   5       2158.10       2506.01        61.27 o                         
   8   8   5       1598.13       1584.48        63.05 o                         
   9   8   5        540.08        653.33        74.32 o                         
  10   8   5        386.57        415.53        35.65 o                         
  11   8   5        458.23        412.87        55.05 o                         
  12   8   5         14.37         41.29        24.77 o                         
  13   8   5        171.88        192.67        41.29 o                         
  14   8   5        582.54        556.28        41.46 o                         
  15   8   5        199.21        216.20        22.32 o                         
  16   8   5        237.69        251.45        22.32 o                         
  17   8   5         29.86         55.78        14.50 o                         
  18   8   5          3.61         30.42        11.06 o                         
  19   8   5       1263.41       1258.25        28.60 o                         
  20   8   5         40.69         72.03        27.52 o                         
 -20   9   5         30.13         21.47         6.36 o                         
 -19   9   5          0.00          7.03        11.01 o                         
 -18   9   5        591.78        626.31        29.40 o                         
 -17   9   5          4.44         16.51         8.38 o                         
 -16   9   5        243.02        350.71        21.80 o                         
 -15   9   5       1735.88       1830.39        77.07 o                         
 -14   9   5        157.95        217.45        33.03 o                         
 -13   9   5       1054.91       1096.93        51.41 o                         
 -12   9   5         85.29        121.52        27.77 o                         
 -11   9   5        319.66        370.98        31.15 o                         
 -10   9   5          7.17         20.58        11.59 o                         
  -9   9   5        849.14        897.84        41.32 o                         
  -8   9   5        702.71        680.54        43.76 o                         
  -7   9   5         76.89         81.08        18.41 o                         
  -6   9   5       1206.51       1187.96        54.50 o                         
  -5   9   5         51.11         48.36        12.51 o                         
  -4   9   5        171.13        211.00        23.36 o                         
  -3   9   5         77.71        117.26        12.69 o                         
  -2   9   5        979.06        953.53        35.17 o                         
  -1   9   5       2093.28       2098.75        52.68 o                         
   0   9   5       4321.03       4613.34        90.22 o                         
   1   9   5        264.91        217.45        17.97 o                         
   2   9   5       4685.95       5151.05        83.41 o                         
   3   9   5       4266.59       4529.60       129.52 o                         
   4   9   5       1072.78       1116.67        39.66 o                         
   5   9   5       3692.07       3822.47       114.23 o                         
   6   9   5        493.54        499.57        28.52 o                         
   7   9   5       5523.33       6268.78       139.00 o                         
   8   9   5       1141.47       1089.79        54.39 o                         
   9   9   5        216.06        186.10        25.79 o                         
  10   9   5        639.40        718.95        46.59 o                         
  11   9   5        145.65        176.16        41.29 o                         
  12   9   5         16.15         22.02        22.02 o                         
  13   9   5        613.20        627.58        40.21 o                         
  14   9   5         72.96        258.73        38.53 o                         
  15   9   5        330.07        326.55        24.27 o                         
  16   9   5        173.99        181.78        17.19 o                         
  17   9   5          7.79          1.97         8.01 o                         
  18   9   5         97.83        112.42        10.90 o                         
  19   9   5        723.87        687.78        50.92 o                         
  20   9   5        812.72        759.33        37.16 o                         
 -19  10   5        202.49        410.38        53.67 o                         
 -18  10   5       1357.89       1342.34        30.29 o                         
 -17  10   5        387.14        380.70        18.37 o                         
 -16  10   5        365.88        492.69        38.53 o                         
 -15  10   5         65.25         63.31        19.27 o                         
 -14  10   5        875.23       1040.43        60.55 o                         
 -13  10   5        104.64        110.10        24.77 o                         
 -12  10   5        138.76        134.87        27.52 o                         
 -11  10   5       1535.74       1426.29        81.20 o                         
 -10  10   5        620.20        640.54        46.59 o                         
  -9  10   5         20.51         30.45        15.21 o                         
  -8  10   5        241.58        280.75        30.12 o                         
  -7  10   5        124.12        117.12        20.37 o                         
  -6  10   5       1915.26       1917.21        72.97 o                         
  -5  10   5        288.72        268.18        28.17 o                         
  -4  10   5        505.60        600.93        32.66 o                         
  -3  10   5        977.04       1131.25        54.39 o                         
  -2  10   5       2087.55       2212.49        57.03 o                         
  -1  10   5       2530.61       2470.44        60.52 o                         
   0  10   5         21.41         17.33        12.21 o                         
   1  10   5        353.51        416.62        26.92 o                         
   2  10   5        242.34        320.73        22.62 o                         
   3  10   5       3536.14       3424.60        91.41 o                         
   4  10   5       2925.92       2810.04        84.65 o                         
   5  10   5        979.71        819.75        37.59 o                         
   6  10   5        465.18        533.91        31.23 o                         
   7  10   5       1688.00       1568.92        56.44 o                         
   8  10   5         11.02         27.70        15.21 o                         
   9  10   5        385.40        444.13        36.83 o                         
  10  10   5          2.78          2.96        15.14 o                         
  11  10   5       1391.06       1186.31        93.58 o                         
  12  10   5       2762.24       2683.48        80.41 o                         
  13  10   5        540.65        525.72        44.04 o                         
  14  10   5        142.93        159.69        19.46 o                         
  15  10   5         17.95         31.34        12.54 o                         
  16  10   5          4.52         14.26        10.57 o                         
  17  10   5        363.71        362.03        50.92 o                         
  18  10   5          1.16         15.14         9.73 o                         
  19  10   5        928.53        835.49        23.36 o                         
 -19  11   5          8.39         65.78        24.77 o                         
 -18  11   5         10.52          9.83         6.61 o                         
 -17  11   5        157.89        204.35        16.46 o                         
 -16  11   5        132.11        160.15        39.91 o                         
 -15  11   5        913.45        954.56        37.92 o                         
 -14  11   5       2403.79       2802.02        90.83 o                         
 -13  11   5          9.75         24.77        22.02 o                         
 -12  11   5       1519.98       1681.76        77.07 o                         
 -11  11   5        224.29        199.06        26.20 o                         
 -10  11   5        218.02        184.42        38.53 o                         
  -9  11   5          1.27        -19.27        24.77 o                         
  -8  11   5         45.01        236.16       209.19 o                         
  -7  11   5        455.56        660.41       165.15 o                         
  -6  11   5        869.62       1014.04        55.44 o                         
  -5  11   5       1092.61       1129.99        78.45 o                         
  -4  11   5        105.28        194.85        99.09 o                         
  -3  11   5       1997.85       2022.02        79.82 o                         
  -2  11   5        309.24        316.96        24.33 o                         
  -1  11   5        217.56        237.99        21.15 o                         
   0  11   5        660.56        522.35        30.70 o                         
   1  11   5       1210.84       1373.58        69.44 o                         
   2  11   5       1489.39       1513.01        64.14 o                         
   3  11   5          4.08          6.61        14.50 o                         
   4  11   5          7.00         28.21        16.51 o                         
   5  11   5         12.67          4.13        11.68 o                         
   6  11   5          0.47          2.94        14.50 o                         
   7  11   5       2740.44       2671.79        89.53 o                         
   8  11   5       1986.95       2179.67        82.70 o                         
   9  11   5       1161.89       1201.17        63.23 o                         
  10  11   5        484.23        540.52        42.69 o                         
  11  11   5        587.14        555.76        54.55 o                         
  12  11   5        157.55        217.05        22.32 o                         
  13  11   5        234.76        306.98        49.54 o                         
  14  11   5        222.00        223.60        48.17 o                         
  15  11   5         44.13         26.89        12.54 o                         
  16  11   5       1126.60       1188.29        37.92 o                         
  17  11   5        121.11        103.24        13.62 o                         
  18  11   5        263.85        271.46        15.57 o                         
 -18  12   5        685.75        666.15        20.64 o                         
 -17  12   5          4.42         15.14         7.79 o                         
 -16  12   5         37.48         25.87         9.16 o                         
 -15  12   5        289.75        230.76        18.41 o                         
 -14  12   5       1606.40       1799.46       118.36 o                         
 -13  12   5        331.29        327.66        31.65 o                         
 -12  12   5         12.94          8.26        16.51 o                         
 -11  12   5         14.09         60.55        22.02 o                         
 -10  12   5         34.29         40.25        15.21 o                         
  -9  12   5        281.03        266.82        37.16 o                         
  -8  12   5        317.15        390.85        63.31 o                         
  -7  12   5       8058.43       7861.06       225.70 o                         
  -6  12   5        780.45        831.25        74.32 o                         
  -5  12   5        218.86        228.46        41.29 o                         
  -4  12   5        185.54        255.28        29.00 o                         
  -3  12   5        810.00        728.22        47.65 o                         
  -2  12   5          1.30         11.01        18.32 o                         
  -1  12   5        252.21        208.95        20.63 o                         
   0  12   5       1582.94       1628.97        55.44 o                         
   1  12   5        281.26        245.67        23.27 o                         
   2  12   5        164.06        137.64        23.11 o                         
   3  12   5        584.64        565.29        42.69 o                         
   4  12   5        432.21        366.42        35.65 o                         
   5  12   5        113.73        105.83        23.81 o                         
   6  12   5       1133.71       1222.51        63.23 o                         
   7  12   5        478.71        591.78        63.31 o                         
   8  12   5        409.82        371.58        55.05 o                         
   9  12   5         49.87         34.27        12.62 o                         
  10  12   5       2583.79       2455.25        79.16 o                         
  11  12   5        113.80        108.74        17.52 o                         
  12  12   5        221.52        262.99        22.32 o                         
  13  12   5         38.75         27.52        15.14 o                         
  14  12   5          0.02        -10.57        10.57 o                         
  15  12   5        108.28        158.12        24.77 o                         
  16  12   5          0.40         -8.60         8.60 o                         
  17  12   5         90.75        143.97        17.89 o                         
  18  12   5        357.99        292.24        12.54 o                         
 -17  13   5         76.98         64.47        20.64 o                         
 -16  13   5          1.41          9.91        26.15 o                         
 -15  13   5         10.67         99.41        66.06 o                         
 -14  13   5        231.00        374.73        41.29 o                         
 -13  13   5       2446.46       2426.46        89.46 o                         
 -12  13   5         81.18         83.29        22.02 o                         
 -11  13   5       1648.90       1701.63        39.97 o                         
 -10  13   5          2.82        -11.68        11.68 o                         
  -9  13   5         33.26         33.03        11.20 o                         
  -8  13   5        536.94        491.54        22.09 o                         
  -7  13   5        165.14        248.95        17.69 o                         
  -6  13   5        513.10        509.21        60.55 o                         
  -5  13   5       1714.95       1706.53       110.10 o                         
  -4  13   5       3493.58       3282.07       103.10 o                         
  -3  13   5         16.40         53.08        20.37 o                         
  -2  13   5       2246.66       2216.80        83.62 o                         
  -1  13   5       3089.56       3054.94        97.08 o                         
   0  13   5          4.49         -4.04        19.27 o                         
   1  13   5       1122.54       1052.40        58.00 o                         
   2  13   5        440.35        442.46        39.58 o                         
   3  13   5        188.99        138.19        25.08 o                         
   4  13   5       1055.84        963.80        57.19 o                         
   5  13   5        231.95        258.44        35.62 o                         
   6  13   5        178.73        198.18        38.53 o                         
   7  13   5         52.73         76.21        28.90 o                         
   8  13   5        135.39        115.18        17.81 o                         
   9  13   5          0.59          9.29        10.56 o                         
  10  13   5        125.06         80.01        13.02 o                         
  11  13   5          9.51         26.15        11.68 o                         
  12  13   5        801.62        744.00        32.07 o                         
  13  13   5          5.87         -9.76        10.57 o                         
  14  13   5         62.16         52.72        11.68 o                         
  15  13   5         72.27         65.75        20.64 o                         
  16  13   5        167.10        166.65        11.20 o                         
  17  13   5          3.10          9.63         5.84 o                         
 -16  14   5          6.35          2.75         5.84 o                         
 -15  14   5         83.82         95.11        17.89 o                         
 -14  14   5        592.94        603.22        24.27 o                         
 -13  14   5        281.81        350.87        26.15 o                         
 -12  14   5         28.03         46.55         9.14 o                         
 -11  14   5         17.50         16.26        26.15 o                         
 -10  14   5          0.56         15.60        11.20 o                         
  -9  14   5         69.09         74.17        13.21 o                         
  -8  14   5         10.13         16.18         9.27 o                         
  -7  14   5        444.76        402.54        18.12 o                         
  -6  14   5        235.18        217.22        14.40 o                         
  -5  14   5        206.55        244.99        14.58 o                         
  -4  14   5          4.58         -0.13         7.84 o                         
  -3  14   5        191.72        221.04        20.31 o                         
  -2  14   5         13.10         30.28        44.04 o                         
  -1  14   5         58.06        115.73        27.25 o                         
   0  14   5        179.72        236.71        52.30 o                         
   1  14   5        360.67        360.57        57.80 o                         
   2  14   5         12.61         55.05        33.03 o                         
   3  14   5        299.44        304.79        15.23 o                         
   4  14   5        411.12        572.53        23.04 o                         
   5  14   5         91.24         59.42        13.21 o                         
   6  14   5        649.66        577.40        32.92 o                         
   7  14   5         54.54         44.04        22.02 o                         
   8  14   5         35.24         46.79        16.51 o                         
   9  14   5         16.84          2.75        16.51 o                         
  10  14   5         11.86         30.82        12.85 o                         
  11  14   5          1.01         -7.29         7.29 o                         
  12  14   5        113.87         84.15        13.62 o                         
  13  14   5        234.99        235.17        26.15 o                         
  14  14   5          5.77          0.83         5.66 o                         
  15  14   5        110.43        124.43         8.90 o                         
  16  14   5         30.86         41.29        11.01 o                         
 -15  15   5        228.86        200.93        13.76 o                         
 -14  15   5         32.23         85.67        50.92 o                         
 -13  15   5          6.43         13.76        11.01 o                         
 -12  15   5       1272.95       1356.97        32.92 o                         
 -11  15   5       1539.68       1641.47        40.73 o                         
 -10  15   5         59.94         70.21        13.62 o                         
  -9  15   5          0.65         -5.50         8.38 o                         
  -8  15   5        161.58        147.43        13.71 o                         
  -7  15   5         86.56         99.29        12.51 o                         
  -6  15   5        315.81        305.42        15.78 o                         
  -5  15   5          3.56         10.62         7.84 o                         
  -4  15   5          6.50         -2.75         7.95 o                         
  -3  15   5          2.94         53.41        32.59 o                         
  -2  15   5         71.75         62.88         8.22 o                         
  -1  15   5        983.79       1044.33        25.55 o                         
   0  15   5        262.69        265.02        14.24 o                         
   1  15   5        695.12        646.67        20.93 o                         
   2  15   5        136.83        106.47         9.75 o                         
   3  15   5         35.31         39.03         8.86 o                         
   4  15   5          2.43         18.71        13.49 o                         
   5  15   5          3.49         30.17        11.94 o                         
   6  15   5       1283.95       1434.19       114.23 o                         
   7  15   5         80.28        123.55        16.46 o                         
   8  15   5         27.44         15.51        11.01 o                         
   9  15   5        346.19        353.05        22.32 o                         
  10  15   5          0.01         10.40         8.60 o                         
  11  15   5        710.44        694.96        20.92 o                         
  12  15   5         67.56         55.15        10.40 o                         
  13  15   5        124.98        138.24         8.90 o                         
  14  15   5         50.49         44.91         6.93 o                         
 -13  16   5         17.71         19.27         8.26 o                         
 -12  16   5         21.60         22.02        11.01 o                         
 -11  16   5        148.56        154.60        12.54 o                         
 -10  16   5        767.67        781.71        27.25 o                         
  -9  16   5        334.32        354.11        21.18 o                         
  -8  16   5         13.84         28.90         8.90 o                         
  -7  16   5        121.52        140.16        14.22 o                         
  -6  16   5        554.03        526.99        22.74 o                         
  -5  16   5        577.18        639.76        22.25 o                         
  -4  16   5          5.44         -6.46         7.16 o                         
  -3  16   5       1038.95       1117.45        35.34 o                         
  -2  16   5       3355.52       3404.90        44.72 o                         
  -1  16   5         39.51         20.07         6.51 o                         
   0  16   5        404.44        406.93        15.73 o                         
   1  16   5        120.35        132.33        10.06 o                         
   2  16   5        486.50        535.03        20.57 o                         
   3  16   5        358.61        389.72        21.02 o                         
   4  16   5        140.59        118.07        12.51 o                         
   5  16   5         40.39         52.11        23.40 o                         
   6  16   5        621.63        715.04        33.03 o                         
   7  16   5         19.97         33.30        30.28 o                         
   8  16   5        171.44        195.32        22.02 o                         
   9  16   5        230.99        244.45        16.46 o                         
  10  16   5          0.27          8.26         7.79 o                         
  11  16   5        378.49        381.27        28.90 o                         
  12  16   5        198.22        200.93        16.51 o                         
  13  16   5        279.72        222.95        16.51 o                         
 -11  17   5        252.72        208.02        10.57 o                         
 -10  17   5         25.87         26.97         5.66 o                         
  -9  17   5         18.44         16.12         4.67 o                         
  -8  17   5         90.77        102.85         7.84 o                         
  -7  17   5          1.72         19.27         7.95 o                         
  -6  17   5        239.99        286.06        16.91 o                         
  -5  17   5        280.33        273.01        15.89 o                         
  -4  17   5        630.05        635.71        19.59 o                         
  -3  17   5        187.04        195.79        12.16 o                         
  -2  17   5        129.52        115.16         8.71 o                         
  -1  17   5        338.93        357.79        12.83 o                         
   0  17   5         22.92         24.03         6.18 o                         
   1  17   5         88.89         80.56         8.05 o                         
   2  17   5          0.04         16.28         7.16 o                         
   3  17   5        323.00        278.40        16.37 o                         
   4  17   5          6.96         15.88         7.29 o                         
   5  17   5        114.31        115.25        12.54 o                         
   6  17   5          5.07          5.50        22.02 o                         
   7  17   5        479.10        505.63        30.28 o                         
   8  17   5        203.68        208.97        34.41 o                         
   9  17   5        241.52        215.11        15.14 o                         
  10  17   5        446.40        398.44        16.46 o                         
  11  17   5        207.78        189.92        16.51 o                         
  -9  18   5          8.25          5.50         8.26 o                         
  -8  18   5         90.03        108.43        10.12 o                         
  -7  18   5        208.72        191.21        10.08 o                         
  -6  18   5          7.89         11.93         6.36 o                         
  -5  18   5         10.66          2.75         6.36 o                         
  -4  18   5          0.75          7.34         6.92 o                         
  -3  18   5        139.25        165.56        12.11 o                         
  -2  18   5         26.35         15.29         9.93 o                         
  -1  18   5        552.48        573.47        24.35 o                         
   0  18   5          0.11          6.35        12.13 o                         
   1  18   5          0.90         -7.29         7.29 o                         
   2  18   5         34.18         47.66         9.29 o                         
   3  18   5        198.35        239.80        20.68 o                         
   4  18   5        350.29        299.52        13.18 o                         
   5  18   5        117.22        102.43        10.57 o                         
   6  18   5        737.17        720.44        46.79 o                         
   7  18   5          3.45          4.13         5.84 o                         
   8  18   5         71.05        108.74         9.73 o                         
   9  18   5         20.69         33.03         8.26 o                         
  -6  19   5        316.36        255.26        20.64 o                         
  -5  19   5         48.40         51.85         7.79 o                         
  -4  19   5         21.10         28.84        12.39 o                         
  -3  19   5        103.53        151.39        16.51 o                         
  -2  19   5        102.62        159.64        19.27 o                         
  -1  19   5         16.55          1.97        15.14 o                         
   0  19   5         59.45         76.94        37.16 o                         
   1  19   5        124.51        111.63         9.73 o                         
   2  19   5          2.90          5.50        19.27 o                         
   3  19   5        171.58        186.71        10.57 o                         
   4  19   5          3.48          6.88         6.88 o                         
   5  19   5        854.80        935.11        22.32 o                         
 -22   0   6          0.49         19.27        13.76 o                         
 -20   0   6          1.29          1.22         8.60 o                         
 -18   0   6       1446.37       1337.70        63.31 o                         
 -16   0   6         11.55         22.02        24.77 o                         
 -14   0   6       3287.03       3523.16       162.40 o                         
 -12   0   6        228.17        216.63        26.22 o                         
 -10   0   6       3822.50       3735.10       137.62 o                         
  -8   0   6       2108.22       2023.07        93.58 o                         
  -6   0   6       1606.13       1918.11        65.68 o                         
  -4   0   6      36511.96      33018.64       283.50 o                         
  -2   0   6        821.29        465.17        35.78 o                         
   0   0   6      47354.09      45580.92       341.31 o                         
   2   0   6        870.85        999.15        52.30 o                         
   4   0   6       1764.96       2039.38        55.24 o                         
   6   0   6       7045.99       6967.44        90.36 o                         
   8   0   6       7736.61       8975.81       167.90 o                         
  10   0   6          7.56         24.77        19.27 o                         
  12   0   6        594.23        747.30        44.64 o                         
  14   0   6       1986.66       1899.21       104.59 o                         
  16   0   6      28730.90      30172.59       440.40 o                         
  18   0   6         44.97         22.02        16.51 o                         
  20   0   6        104.72         96.34        16.51 o                         
  22   0   6        513.22        550.49        24.77 o                         
 -23   1   6          0.12          4.13         5.84 o                         
 -22   1   6          3.98         32.03        11.01 o                         
 -21   1   6         10.36        172.58        83.95 o                         
 -20   1   6         33.02         42.54        10.32 o                         
 -19   1   6         75.52         99.17        15.57 o                         
 -18   1   6        449.58        456.12        22.25 o                         
 -17   1   6        824.10        758.62        30.93 o                         
 -16   1   6        349.12        290.86        36.83 o                         
 -15   1   6        222.08        191.45        31.14 o                         
 -14   1   6        879.18        904.25        44.94 o                         
 -13   1   6        880.67        788.99        40.89 o                         
 -12   1   6       9028.37       9903.55       223.86 o                         
 -11   1   6       3149.95       3509.33        74.11 o                         
 -10   1   6       1359.31       1429.16        45.77 o                         
  -9   1   6        850.20       1119.19        42.03 o                         
  -8   1   6      56514.25      59018.25       321.08 o                         
  -7   1   6        395.27        362.00        29.19 o                         
  -6   1   6       1179.26        959.54        26.83 o                         
  -5   1   6          3.98         19.01         8.92 o                         
  -4   1   6      14898.05      14308.27       163.55 o                         
  -3   1   6       8577.69       8304.50        84.22 o                         
  -2   1   6        165.66        148.84        17.52 o                         
  -1   1   6      77974.06      72651.84       743.17 o                         
   0   1   6      57011.85      55198.05       396.36 o                         
   1   1   6      14258.82      13750.96       138.15 o                         
   2   1   6      13659.18      11358.44       139.07 o                         
   3   1   6      23332.44      21556.00       148.36 o                         
   4   1   6          0.37          0.34         7.04 o                         
   5   1   6        477.59        569.14        32.41 o                         
   6   1   6       4079.18       3740.47        54.10 o                         
   7   1   6       2596.18       2552.12        58.29 o                         
   8   1   6      13953.65      14102.34       146.70 o                         
   9   1   6          9.74          9.77         9.99 o                         
  10   1   6       1436.96       1326.64        37.12 o                         
  11   1   6        390.61        436.14        27.96 o                         
  12   1   6        637.26        696.14        42.69 o                         
  13   1   6       1250.27       1400.64        64.23 o                         
  14   1   6        455.64        433.12        30.70 o                         
  15   1   6       1086.12       1115.86        50.26 o                         
  16   1   6      17038.54      18000.70       243.29 o                         
  17   1   6        693.89        674.03        28.23 o                         
  18   1   6         13.71         19.06        12.54 o                         
  19   1   6         92.54         99.26        16.26 o                         
  20   1   6         42.03         60.26        12.54 o                         
  21   1   6        326.06        368.83        27.52 o                         
  22   1   6         46.86         85.90        22.02 o                         
 -22   2   6         28.74        114.62        56.43 o                         
 -21   2   6        813.50        805.78        29.00 o                         
 -20   2   6        441.16        493.43        59.18 o                         
 -19   2   6        317.85        313.01        18.37 o                         
 -18   2   6        287.45        316.92        23.36 o                         
 -17   2   6        789.57        841.95        34.83 o                         
 -16   2   6       6809.73       7018.80       242.22 o                         
 -15   2   6       3512.37       3710.72       121.63 o                         
 -14   2   6          0.67         24.51        20.37 o                         
 -13   2   6       3257.23       3444.18        82.18 o                         
 -12   2   6        183.54        204.67        21.02 o                         
 -11   2   6        760.31        806.10        37.88 o                         
 -10   2   6        195.58        154.75        18.99 o                         
  -9   2   6       4785.67       6271.49       103.69 o                         
  -8   2   6      10236.38      11270.56       111.64 o                         
  -7   2   6       2677.35       2611.14        50.41 o                         
  -6   2   6       7192.66       6737.21        74.80 o                         
  -5   2   6       5405.80       5333.95        58.17 o                         
  -4   2   6        226.14        223.91        19.89 o                         
  -3   2   6      29705.67      28976.66       235.50 o                         
  -2   2   6       1105.34       1054.20        60.55 o                         
  -1   2   6      41041.88      41457.71       377.09 o                         
   0   2   6      41021.90      40067.72       355.07 o                         
   1   2   6      35214.78      33732.13       459.66 o                         
   2   2   6      30752.79      29712.64       232.43 o                         
   3   2   6      14953.07      14305.35       165.72 o                         
   4   2   6       2200.33       1648.48        58.00 o                         
   5   2   6         75.28        176.00        11.30 o                         
   6   2   6       1464.78        994.97        40.11 o                         
   7   2   6          0.77          4.12         6.82 o                         
   8   2   6       3631.24       3337.65        60.35 o                         
   9   2   6       1535.21       1557.34        43.89 o                         
  10   2   6       2350.96       2306.10        70.86 o                         
  11   2   6        315.87        531.85       148.63 o                         
  12   2   6       1085.61       1124.12        70.19 o                         
  13   2   6        788.21        803.92        50.49 o                         
  14   2   6        153.24        208.33        45.42 o                         
  15   2   6       5650.76       5815.71       112.20 o                         
  16   2   6        910.22        809.43        43.89 o                         
  17   2   6          2.06         -2.75        16.51 o                         
  18   2   6        937.93        778.95        49.54 o                         
  19   2   6          2.51          5.50        16.51 o                         
  20   2   6          3.68         44.04        22.02 o                         
  21   2   6          1.07          8.26        11.01 o                         
  22   2   6          0.13         16.91         6.88 o                         
 -22   3   6          2.36         15.73         6.61 o                         
 -21   3   6        130.07        185.05        81.20 o                         
 -20   3   6        579.85        598.02        23.27 o                         
 -19   3   6        532.75        642.09        24.86 o                         
 -18   3   6       1535.31       1530.70       104.59 o                         
 -17   3   6        312.55        273.49        24.27 o                         
 -16   3   6        506.07        448.65        66.06 o                         
 -15   3   6        418.88        357.82        63.31 o                         
 -14   3   6        938.95        950.81        61.28 o                         
 -13   3   6       2323.56       2258.51        89.53 o                         
 -12   3   6          6.01         21.19        12.51 o                         
 -11   3   6       1968.68       2021.69        58.30 o                         
 -10   3   6        524.99        547.89        30.65 o                         
  -9   3   6         97.66        113.53        16.37 o                         
  -8   3   6       2407.98       2608.04        55.01 o                         
  -7   3   6      17356.91      17106.55       253.03 o                         
  -6   3   6       1057.42        968.77        29.99 o                         
  -5   3   6        690.08        673.38        22.11 o                         
  -4   3   6       8200.22       7678.92       108.04 o                         
  -3   3   6       8548.60       7979.70        97.77 o                         
  -2   3   6       8801.07       8435.22       169.28 o                         
  -1   3   6       1682.57       1584.86        56.04 o                         
   0   3   6     284636.62     274927.81      1012.91 o                         
   1   3   6       8878.90       8183.53       136.25 o                         
   2   3   6       4865.20       4869.17       106.06 o                         
   3   3   6        855.64        991.88        40.64 o                         
   4   3   6        509.64        417.34        17.12 o                         
   5   3   6         21.50          7.28         4.53 o                         
   6   3   6        335.30        223.63        11.70 o                         
   7   3   6       2043.91       2317.18        39.95 o                         
   8   3   6       4727.96       5090.67        76.06 o                         
   9   3   6         39.17         11.34         9.53 o                         
  10   3   6       1944.20       1937.27        65.00 o                         
  11   3   6        630.92        665.35        42.29 o                         
  12   3   6        450.37        561.66        41.54 o                         
  13   3   6          1.14          6.88        15.14 o                         
  14   3   6        487.83        477.37        41.54 o                         
  15   3   6       5061.75       5171.40       133.23 o                         
  16   3   6        152.78        185.04        42.66 o                         
  17   3   6        106.00        118.36        27.52 o                         
  18   3   6       1635.51       1489.09        68.81 o                         
  19   3   6        395.56        404.61        35.78 o                         
  20   3   6        125.05        140.38        24.77 o                         
  21   3   6        569.82        594.65        23.36 o                         
  22   3   6        127.46        126.61        13.76 o                         
 -22   4   6        145.49        399.49       244.97 o                         
 -21   4   6        550.63        664.99        33.03 o                         
 -20   4   6          2.03         11.08         7.80 o                         
 -19   4   6          0.33         12.98        13.21 o                         
 -18   4   6        541.25        601.18        30.12 o                         
 -17   4   6          7.97         45.50        16.46 o                         
 -16   4   6       1873.29       1993.55        51.12 o                         
 -15   4   6       6334.13       6270.13       228.46 o                         
 -14   4   6       1504.23       1392.75       104.59 o                         
 -13   4   6       2866.03       3250.67       154.14 o                         
 -12   4   6         46.50         49.54        30.28 o                         
 -11   4   6       5747.78       6057.01       133.23 o                         
 -10   4   6        107.71         96.65        21.41 o                         
  -9   4   6       8429.87       9290.08       207.07 o                         
  -8   4   6        146.24        114.47        27.52 o                         
  -7   4   6       5410.72       4849.40        98.27 o                         
  -6   4   6        782.54        862.59        31.00 o                         
  -5   4   6       1979.83       1980.77        42.01 o                         
  -4   4   6        160.40        205.19        12.53 o                         
  -3   4   6       1819.40       1593.77        44.50 o                         
  -2   4   6          4.71          4.51         7.84 o                         
  -1   4   6       6208.52       5731.42       116.78 o                         
   0   4   6       3834.70       4429.00       105.74 o                         
   1   4   6      38833.10      37663.43       255.03 o                         
   2   4   6      19562.03      19255.24       132.66 o                         
   3   4   6        421.41        449.29        27.74 o                         
   4   4   6        290.29        202.05        14.88 o                         
   5   4   6       2619.78       2718.98        61.09 o                         
   6   4   6       8093.29       8693.74       235.34 o                         
   7   4   6       4401.96       4046.35        64.42 o                         
   8   4   6       4517.65       4340.59        72.29 o                         
   9   4   6       4188.98       4938.60       101.83 o                         
  10   4   6          1.08         22.48        28.90 o                         
  11   4   6       4074.50       4166.33       165.15 o                         
  12   4   6          9.17         42.39        35.78 o                         
  13   4   6       1190.70       1406.51        99.09 o                         
  14   4   6       1624.87       1720.29       115.60 o                         
  15   4   6        805.02        996.39        88.08 o                         
  16   4   6       4282.10       4109.92        97.10 o                         
  17   4   6      11565.10      10500.68       181.66 o                         
  18   4   6        293.09        261.48        30.28 o                         
  19   4   6        682.27        836.75        46.79 o                         
  20   4   6        134.11        165.95        16.46 o                         
  21   4   6       1101.11       1260.63        46.79 o                         
  22   4   6         10.98         11.01         8.26 o                         
 -22   5   6        579.72        617.84        26.25 o                         
 -21   5   6         17.59         35.39        30.28 o                         
 -20   5   6         22.27         40.76        13.76 o                         
 -19   5   6          7.25         19.90        12.54 o                         
 -18   5   6         24.82         -5.50        19.27 o                         
 -17   5   6        629.12        671.83        34.87 o                         
 -16   5   6          5.13          6.48        14.50 o                         
 -15   5   6          3.68         30.28        30.28 o                         
 -14   5   6          0.26         13.76        35.78 o                         
 -13   5   6         35.16         16.51        27.52 o                         
 -12   5   6          3.90          5.50        24.77 o                         
 -11   5   6       2887.02       3000.19       140.38 o                         
 -10   5   6       4834.86       4970.96       167.90 o                         
  -9   5   6       2305.34       2237.32        66.80 o                         
  -8   5   6       4781.82       5165.26       117.16 o                         
  -7   5   6        219.19        220.49        18.20 o                         
  -6   5   6        565.16        583.35        29.75 o                         
  -5   5   6        421.41        416.40        22.21 o                         
  -4   5   6         63.78         23.32         7.59 o                         
  -3   5   6        724.21        737.73        23.13 o                         
  -2   5   6       1407.30       1510.47        28.56 o                         
  -1   5   6        784.32        725.37        22.09 o                         
   0   5   6      12984.64      12749.13       129.03 o                         
   1   5   6       2454.65       2611.49        79.23 o                         
   2   5   6       6650.98       7108.87       114.98 o                         
   3   5   6        321.26        436.97        24.27 o                         
   4   5   6        170.75         87.08        21.82 o                         
   5   5   6       3295.83       3942.23        75.23 o                         
   6   5   6       6388.80       7361.14        85.39 o                         
   7   5   6       5373.59       5773.32       105.97 o                         
   8   5   6       2913.29       3220.47       214.69 o                         
   9   5   6       4365.40       4679.20       151.39 o                         
  10   5   6         76.23        178.91        44.04 o                         
  11   5   6       2570.00       2678.15       129.37 o                         
  12   5   6        511.22        652.34        68.81 o                         
  13   5   6         25.10        198.18        49.54 o                         
  14   5   6       1693.70       1904.71       121.11 o                         
  15   5   6       6616.71       6619.69       225.70 o                         
  16   5   6         29.74         73.29        21.00 o                         
  17   5   6         50.72         41.29        22.02 o                         
  18   5   6        275.51        236.71        27.52 o                         
  19   5   6          6.42         -2.75        16.51 o                         
  20   5   6          8.49         19.27        13.76 o                         
  21   5   6          5.05         16.51        11.01 o                         
 -21   6   6          0.09         73.11        72.94 o                         
 -20   6   6        762.14        817.86        36.24 o                         
 -19   6   6        320.96        348.50        28.90 o                         
 -18   6   6        133.64        121.52        21.31 o                         
 -17   6   6        514.04        514.32        30.12 o                         
 -16   6   6       1059.00       1130.47        44.26 o                         
 -15   6   6        381.52        512.18        99.09 o                         
 -14   6   6         49.73         66.06        33.03 o                         
 -13   6   6         92.75         90.83        33.03 o                         
 -12   6   6         28.90          2.75        22.02 o                         
 -11   6   6        643.96        589.03        63.31 o                         
 -10   6   6       1688.13       1751.45        65.40 o                         
  -9   6   6        257.63        341.15        29.00 o                         
  -8   6   6        597.52        712.36        60.55 o                         
  -7   6   6        109.19        122.16        27.52 o                         
  -6   6   6       3023.11       3056.45        71.93 o                         
  -5   6   6      12389.06      12355.83       159.64 o                         
  -4   6   6         99.08         65.82         9.53 o                         
  -3   6   6       3824.05       3553.48        66.62 o                         
  -2   6   6      11922.52      11846.59        89.17 o                         
  -1   6   6       1245.33       1261.58        29.81 o                         
   0   6   6       3995.30       3659.72        72.41 o                         
   1   6   6         10.97         22.02         9.73 o                         
   2   6   6       1670.22       1714.85        36.77 o                         
   3   6   6      10916.11      11762.94       126.46 o                         
   4   6   6        897.39        887.91        35.97 o                         
   5   6   6      22197.82      24124.05       190.74 o                         
   6   6   6       2789.91       2626.38        54.45 o                         
   7   6   6        499.31        595.36        39.91 o                         
   8   6   6       2240.18       2412.10        82.57 o                         
   9   6   6         90.28         95.57        16.64 o                         
  10   6   6       5309.83       5692.11       178.91 o                         
  11   6   6       1156.94       1230.35        90.83 o                         
  12   6   6        402.37        393.60        55.05 o                         
  13   6   6         71.25         71.56        30.28 o                         
  14   6   6         22.96         55.05        30.28 o                         
  15   6   6       1969.66       1972.47        53.51 o                         
  16   6   6          0.98         35.78        24.77 o                         
  17   6   6         22.82         40.60        12.39 o                         
  18   6   6        352.76        377.41        23.36 o                         
  19   6   6        138.49         88.08        19.27 o                         
  20   6   6        204.25        206.44        22.02 o                         
  21   6   6         16.65         14.16         6.88 o                         
 -21   7   6        342.00        340.53        38.53 o                         
 -20   7   6          0.60         -5.66         5.66 o                         
 -19   7   6         68.14         61.56         9.53 o                         
 -18   7   6        251.67        247.36        16.13 o                         
 -17   7   6        687.69        670.30        33.09 o                         
 -16   7   6         69.94         52.65        12.54 o                         
 -15   7   6       1200.82       1061.59        39.84 o                         
 -14   7   6         83.84        115.60        41.29 o                         
 -13   7   6       2808.71       3008.45       151.39 o                         
 -12   7   6       3066.85       3080.01       148.63 o                         
 -11   7   6         39.96         30.28        30.28 o                         
 -10   7   6        363.66        398.59        34.39 o                         
  -9   7   6       4297.05       4243.27       227.08 o                         
  -8   7   6        552.40        657.58        39.86 o                         
  -7   7   6       2141.46       2252.34        78.45 o                         
  -6   7   6       4343.73       4651.12        92.43 o                         
  -5   7   6         39.59         42.82         9.18 o                         
  -4   7   6        823.55        909.06        32.82 o                         
  -3   7   6       8237.71       8122.83       139.00 o                         
  -2   7   6        191.95        191.31        12.80 o                         
  -1   7   6       2671.09       2480.85        41.52 o                         
   0   7   6        936.35       1022.32        30.70 o                         
   1   7   6       9851.32      10147.08       110.64 o                         
   2   7   6      19429.12      22028.17       232.58 o                         
   3   7   6       3302.48       3560.36        76.71 o                         
   4   7   6        111.12         49.38        11.33 o                         
   5   7   6       1103.09       1308.55        40.24 o                         
   6   7   6        340.72        320.26        21.68 o                         
   7   7   6         19.01         13.28         8.38 o                         
   8   7   6       6783.36       7289.22       161.02 o                         
   9   7   6       1061.37        942.34        52.30 o                         
  10   7   6       2512.81       2595.58       123.86 o                         
  11   7   6         76.33         85.33        33.03 o                         
  12   7   6          7.11         57.80        30.28 o                         
  13   7   6         13.53         19.27        22.02 o                         
  14   7   6        257.94        231.21        46.79 o                         
  15   7   6          0.90          9.51        10.57 o                         
  16   7   6        748.05        657.61        34.02 o                         
  17   7   6        255.73        277.63        22.32 o                         
  18   7   6          0.70         -1.27        23.40 o                         
  19   7   6        409.82        434.53        33.03 o                         
  20   7   6        520.14        494.26        21.41 o                         
  21   7   6        382.33        373.17        38.53 o                         
 -21   8   6         57.68         88.08        11.01 o                         
 -20   8   6         49.02         39.71        13.76 o                         
 -19   8   6         81.45         92.78        10.10 o                         
 -18   8   6        800.61        809.05        32.07 o                         
 -17   8   6        567.88        596.58        24.86 o                         
 -16   8   6        502.58        417.85        39.91 o                         
 -15   8   6       1909.77       1807.95        94.96 o                         
 -14   8   6       1171.84       1291.82        56.88 o                         
 -13   8   6       8816.63       8700.56       255.98 o                         
 -12   8   6       1438.13       1354.22        99.09 o                         
 -11   8   6         63.03         63.60        18.41 o                         
 -10   8   6       2642.88       3049.82       165.15 o                         
  -9   8   6       4100.17       3998.83       183.04 o                         
  -8   8   6         87.66         89.66        14.78 o                         
  -7   8   6       1519.35       1616.69        49.78 o                         
  -6   8   6        222.21        189.02        22.32 o                         
  -5   8   6       5160.96       5512.20       112.00 o                         
  -4   8   6        235.48        310.86        21.15 o                         
  -3   8   6         30.14         25.41        12.54 o                         
  -2   8   6       1505.86       1660.50        45.69 o                         
  -1   8   6         17.79         28.44        12.21 o                         
   0   8   6      10287.93      10793.62        92.73 o                         
   1   8   6       7985.02       7959.46        94.87 o                         
   2   8   6      16362.73      17480.97       203.07 o                         
   3   8   6        383.30        478.02        25.03 o                         
   4   8   6        295.74        304.42        21.02 o                         
   5   8   6       2803.54       2885.41        62.98 o                         
   6   8   6       5262.72       5457.08       122.87 o                         
   7   8   6       2025.41       2047.54        55.44 o                         
   8   8   6        971.92       1055.63        55.05 o                         
   9   8   6        106.34        184.26        24.27 o                         
  10   8   6        119.87         49.54        27.52 o                         
  11   8   6        749.32        820.24        74.32 o                         
  12   8   6        732.14        712.89        71.56 o                         
  13   8   6        155.83        170.65        38.53 o                         
  14   8   6        793.10        700.94        32.36 o                         
  15   8   6         85.09         57.67        16.51 o                         
  16   8   6         64.19         83.76        15.78 o                         
  17   8   6        288.82        317.32        22.32 o                         
  18   8   6       1642.62       1409.82        39.91 o                         
  19   8   6        244.88        257.02        23.40 o                         
  20   8   6       1153.74       1162.83        22.13 o                         
 -20   9   6         10.46         27.80         5.84 o                         
 -19   9   6          3.22          6.99         6.75 o                         
 -18   9   6         20.03         33.03         9.73 o                         
 -17   9   6         18.11         26.72         8.38 o                         
 -16   9   6        843.71        928.61        42.66 o                         
 -15   9   6        358.67        410.14        27.25 o                         
 -14   9   6        215.87        321.77        26.22 o                         
 -13   9   6       2224.61       2464.66       106.03 o                         
 -12   9   6        168.85        197.58        33.09 o                         
 -11   9   6       4662.70       4643.81        98.42 o                         
 -10   9   6         68.85         69.78        15.25 o                         
  -9   9   6        242.13        273.63        30.12 o                         
  -8   9   6         33.34         37.16        15.57 o                         
  -7   9   6        255.19        230.16        27.04 o                         
  -6   9   6        743.09        712.90        50.92 o                         
  -5   9   6         21.22         33.19        16.83 o                         
  -4   9   6       2586.23       2640.45        63.45 o                         
  -3   9   6        270.19        308.34        23.55 o                         
  -2   9   6        652.64        737.77        31.70 o                         
  -1   9   6        246.79        226.04        18.49 o                         
   0   9   6        358.28        340.85        23.27 o                         
   1   9   6      13307.08      13725.04       200.83 o                         
   2   9   6       2459.86       2668.41        50.32 o                         
   3   9   6        155.53        108.99        14.30 o                         
   4   9   6        506.84        497.77        26.92 o                         
   5   9   6       1685.71       1579.76        49.26 o                         
   6   9   6        327.11        218.33        20.97 o                         
   7   9   6       4896.09       5063.73        91.92 o                         
   8   9   6       1094.65        960.90        52.44 o                         
   9   9   6        617.74        640.44        43.50 o                         
  10   9   6          0.01         17.89        13.62 o                         
  11   9   6       2051.96       2053.34       121.11 o                         
  12   9   6        267.86        247.72        46.79 o                         
  13   9   6          1.72         46.63        16.51 o                         
  14   9   6          5.69         33.03        19.27 o                         
  15   9   6        161.40        176.33        19.46 o                         
  16   9   6         50.96         71.27        24.77 o                         
  17   9   6        165.87        131.19        12.76 o                         
  18   9   6         33.62         38.93        16.51 o                         
  19   9   6       1218.97       1010.77        22.62 o                         
  20   9   6         24.06         93.58        13.76 o                         
 -19  10   6        322.65        406.74        17.37 o                         
 -18  10   6         73.77        385.95        57.80 o                         
 -17  10   6        240.67        288.80        16.77 o                         
 -16  10   6        414.49        352.32        33.03 o                         
 -15  10   6        199.91        173.41        24.77 o                         
 -14  10   6       1992.18       1921.22        79.82 o                         
 -13  10   6        753.93        933.09        57.80 o                         
 -12  10   6       2208.05       2204.73        85.33 o                         
 -11  10   6       2422.06       2612.50       108.72 o                         
 -10  10   6       2748.73       2669.91        91.48 o                         
  -9  10   6        281.71        269.77        29.19 o                         
  -8  10   6         49.47         62.66        16.46 o                         
  -7  10   6        180.06        203.72        27.25 o                         
  -6  10   6         10.16         37.33        20.64 o                         
  -5  10   6       4124.64       4240.44        91.86 o                         
  -4  10   6       2867.00       2799.48        68.30 o                         
  -3  10   6       2755.79       3006.02        86.59 o                         
  -2  10   6          0.13         19.15        10.90 o                         
  -1  10   6       3390.26       3363.84        87.00 o                         
   0  10   6       3271.46       3445.00        87.97 o                         
   1  10   6       1747.40       1938.35        53.30 o                         
   2  10   6       9463.70       9556.56       152.33 o                         
   3  10   6       3865.57       3976.82       100.11 o                         
   4  10   6       2517.92       2898.61        97.90 o                         
   5  10   6       1447.11       1534.68        71.00 o                         
   6  10   6        309.39        317.58        24.33 o                         
   7  10   6        234.40        238.55        22.25 o                         
   8  10   6         37.94         50.92        19.46 o                         
   9  10   6        573.92        542.96        41.81 o                         
  10  10   6         13.73         58.49        19.17 o                         
  11  10   6         74.79        165.15        41.29 o                         
  12  10   6        317.15        466.67        53.67 o                         
  13  10   6        819.69        690.87        52.30 o                         
  14  10   6         18.96          8.26        13.76 o                         
  15  10   6         12.89         13.76        16.51 o                         
  16  10   6         11.72         19.02        10.57 o                         
  17  10   6          0.22         42.47        13.21 o                         
  18  10   6        261.79        239.12        24.77 o                         
  19  10   6        165.69        165.15        12.54 o                         
 -19  11   6         19.17         44.04         6.61 o                         
 -18  11   6          8.68          1.38         9.63 o                         
 -17  11   6        100.55         83.46        12.54 o                         
 -16  11   6         13.47         33.82        13.21 o                         
 -15  11   6        139.03        145.88        24.77 o                         
 -14  11   6         45.22         13.76        16.51 o                         
 -13  11   6       3704.77       3732.35       107.35 o                         
 -12  11   6       3345.71       3768.13       112.85 o                         
 -11  11   6       1406.04       1414.95        57.45 o                         
 -10  11   6         19.62         41.29        27.52 o                         
  -9  11   6          0.26         -9.39        16.46 o                         
  -8  11   6       5760.47       5718.35       134.29 o                         
  -7  11   6       4118.13       4077.65       144.50 o                         
  -6  11   6        192.67        227.29        29.19 o                         
  -5  11   6       1285.11       1358.43        62.19 o                         
  -4  11   6       3374.99       3133.76       136.25 o                         
  -3  11   6        671.10        724.07        44.76 o                         
  -2  11   6        403.33        415.97        35.65 o                         
  -1  11   6        440.71        375.11        26.25 o                         
   0  11   6        746.14        821.26        38.07 o                         
   1  11   6        307.02        288.21        23.73 o                         
   2  11   6         21.62         47.37        17.81 o                         
   3  11   6       1900.32       1985.23        73.88 o                         
   4  11   6       1138.07       1061.63        55.44 o                         
   5  11   6        155.12        140.20        24.27 o                         
   6  11   6        297.28        311.90        34.02 o                         
   7  11   6        114.04        137.88        19.07 o                         
   8  11   6          4.79         14.40        12.54 o                         
   9  11   6         26.77         18.92        24.77 o                         
  10  11   6          1.53          8.26        22.02 o                         
  11  11   6       1050.87       1010.65        38.51 o                         
  12  11   6        335.49        327.90        59.18 o                         
  13  11   6        192.05        167.39        44.04 o                         
  14  11   6        838.11        662.79        83.95 o                         
  15  11   6        966.59        965.01        37.16 o                         
  16  11   6        106.27        160.89        28.90 o                         
  17  11   6        147.78        166.34        20.64 o                         
  18  11   6        210.03        231.50        13.62 o                         
 -18  12   6         10.07         27.14        19.27 o                         
 -17  12   6         78.73         68.93        13.76 o                         
 -16  12   6        114.66        146.72        17.89 o                         
 -15  12   6          3.88          9.26        19.27 o                         
 -14  12   6        640.12        758.71       119.73 o                         
 -13  12   6       1175.52       1420.28        66.06 o                         
 -12  12   6         77.73        112.85        22.02 o                         
 -11  12   6        132.23        126.61        24.77 o                         
 -10  12   6        121.41        109.47        20.64 o                         
  -9  12   6        184.05        180.94        24.77 o                         
  -8  12   6       2062.61       2086.37       115.60 o                         
  -7  12   6        777.16        817.48        77.07 o                         
  -6  12   6        662.70        712.89        74.32 o                         
  -5  12   6        315.94        324.79        46.79 o                         
  -4  12   6        757.10        646.54        45.71 o                         
  -3  12   6        208.40        205.51        27.25 o                         
  -2  12   6       2131.52       2024.92        76.86 o                         
  -1  12   6         14.73          2.75        14.50 o                         
   0  12   6       1445.75       1373.72        50.26 o                         
   1  12   6       2552.78       2348.95        82.56 o                         
   2  12   6       2333.15       2247.86        81.67 o                         
   3  12   6       1485.20       1405.40        66.09 o                         
   4  12   6       1815.20       1973.45        78.81 o                         
   5  12   6        734.94        684.47        56.43 o                         
   6  12   6       3338.88       3352.35       150.01 o                         
   7  12   6       2080.67       2225.52        85.64 o                         
   8  12   6        714.88        556.00        63.31 o                         
   9  12   6        438.77        370.27        24.99 o                         
  10  12   6        310.18        344.83        21.79 o                         
  11  12   6        131.75        153.90        18.41 o                         
  12  12   6         23.60         23.27        10.57 o                         
  13  12   6         14.51          2.75         9.73 o                         
  14  12   6          0.10         -8.76        10.57 o                         
  15  12   6         92.62         97.73        13.62 o                         
  16  12   6         22.88          9.48         8.60 o                         
  17  12   6        124.54         96.95        10.57 o                         
 -17  13   6        115.44        122.62         9.73 o                         
 -16  13   6         72.70         49.70         9.73 o                         
 -15  13   6        466.68        473.70        44.04 o                         
 -14  13   6        808.57        921.79        33.09 o                         
 -13  13   6          7.84         91.87        42.66 o                         
 -12  13   6        727.31        777.50        34.02 o                         
 -11  13   6       2741.10       2750.55        63.23 o                         
 -10  13   6         99.28         82.53        17.89 o                         
  -9  13   6        225.53        209.33        21.41 o                         
  -8  13   6        542.71        540.91        22.71 o                         
  -7  13   6       1264.33       1305.00        34.53 o                         
  -6  13   6         77.04         68.81        27.52 o                         
  -5  13   6       1124.58       1114.75        85.33 o                         
  -4  13   6        452.36        463.46        40.87 o                         
  -3  13   6        494.92        543.02        67.44 o                         
  -2  13   6         47.43         49.11        17.81 o                         
  -1  13   6        480.52        486.34        49.54 o                         
   0  13   6        857.72        853.85        78.45 o                         
   1  13   6        660.78        619.31        71.56 o                         
   2  13   6         71.87         40.46        19.17 o                         
   3  13   6        331.85        330.66        34.87 o                         
   4  13   6        667.19        600.04        46.23 o                         
   5  13   6        192.66        164.97        48.17 o                         
   6  13   6        169.11        170.65        35.78 o                         
   7  13   6          0.00         19.27        16.51 o                         
   8  13   6        544.47        505.40        28.17 o                         
   9  13   6          7.24        -13.21        13.21 o                         
  10  13   6        399.99        400.07        20.09 o                         
  11  13   6          0.14         17.52        10.57 o                         
  12  13   6         15.29         19.27        11.68 o                         
  13  13   6         22.34         17.02        24.77 o                         
  14  13   6        183.54        169.56        15.57 o                         
  15  13   6          0.02         -4.13         7.79 o                         
  16  13   6         69.00         68.13        11.01 o                         
  17  13   6        413.06        393.72        16.51 o                         
 -16  14   6         28.17         20.37        11.01 o                         
 -15  14   6        485.91        468.33        28.90 o                         
 -14  14   6       1770.52       1787.18        38.93 o                         
 -13  14   6        937.80        976.23        32.07 o                         
 -12  14   6        310.48        346.59        22.32 o                         
 -11  14   6        368.52        383.55        23.11 o                         
 -10  14   6        826.90        833.80        52.30 o                         
  -9  14   6          8.50         11.29         9.27 o                         
  -8  14   6        788.59        777.79        24.71 o                         
  -7  14   6          0.00         -9.53         9.53 o                         
  -6  14   6         47.30         49.12         9.67 o                         
  -5  14   6        884.29        943.80        25.98 o                         
  -4  14   6        461.93        515.10        22.09 o                         
  -3  14   6       1684.74       1628.90        46.62 o                         
  -2  14   6         38.87         74.22        16.02 o                         
  -1  14   6        744.46        785.84        55.44 o                         
   0  14   6       1406.20       1246.87        99.09 o                         
   1  14   6         14.42         27.52        24.77 o                         
   2  14   6        445.73        428.35        16.93 o                         
   3  14   6        279.46        313.11        14.90 o                         
   4  14   6         28.56         42.50        11.94 o                         
   5  14   6        581.89        610.62        34.02 o                         
   6  14   6        273.83        330.79        26.22 o                         
   7  14   6       1134.24       1109.25        57.80 o                         
   8  14   6        157.22        107.35        19.27 o                         
   9  14   6        222.39        154.44        19.27 o                         
  10  14   6         38.58         52.19        11.20 o                         
  11  14   6          1.77          3.34         6.78 o                         
  12  14   6          5.52         -2.75        12.39 o                         
  13  14   6        146.75        168.27        24.77 o                         
  14  14   6          9.14         -5.50         5.66 o                         
  15  14   6        321.99        305.86        18.74 o                         
 -14  15   6        717.05        701.88        30.28 o                         
 -13  15   6        560.18        478.93        27.52 o                         
 -12  15   6         74.84         93.58        16.51 o                         
 -11  15   6         26.77         31.38         9.16 o                         
 -10  15   6        233.23        278.68        19.46 o                         
  -9  15   6        415.98        441.28        19.31 o                         
  -8  15   6        348.65        379.29        16.51 o                         
  -7  15   6        440.30        432.79        17.81 o                         
  -6  15   6        242.22        253.43        14.76 o                         
  -5  15   6          8.21          7.06         7.16 o                         
  -4  15   6        319.98        293.03        15.78 o                         
  -3  15   6       1496.03       1496.86        40.24 o                         
  -2  15   6         19.18         13.09         7.36 o                         
  -1  15   6          0.54         -0.83         7.45 o                         
   0  15   6        482.05        437.56        17.13 o                         
   1  15   6        231.80        216.19        12.53 o                         
   2  15   6         28.15         11.99         6.57 o                         
   3  15   6        683.49        698.47        24.05 o                         
   4  15   6         79.53         66.25        11.12 o                         
   5  15   6       4397.93       4278.80        81.67 o                         
   6  15   6         45.24         90.09        19.27 o                         
   7  15   6         30.16         24.14        26.15 o                         
   8  15   6        680.29        800.25        32.07 o                         
   9  15   6       1033.54        982.39        72.94 o                         
  10  15   6        129.83        108.51        12.39 o                         
  11  15   6         81.13        109.61        11.12 o                         
  12  15   6         40.12         62.70         9.73 o                         
  13  15   6         63.49         56.22         7.41 o                         
  14  15   6        487.62        438.99        33.03 o                         
 -13  16   6        122.17        159.64        16.51 o                         
 -12  16   6        761.60        806.47        33.03 o                         
 -11  16   6          2.65          1.38         6.88 o                         
 -10  16   6         91.03         93.21        11.68 o                         
  -9  16   6        228.65        233.32        15.07 o                         
  -8  16   6         22.55         34.97         8.38 o                         
  -7  16   6        174.52        170.75        11.31 o                         
  -6  16   6       1338.60       1379.29        39.02 o                         
  -5  16   6          8.53          9.55         6.67 o                         
  -4  16   6        331.15        341.61        16.74 o                         
  -3  16   6       1736.84       1745.40        35.38 o                         
  -2  16   6        277.08        268.63        12.57 o                         
  -1  16   6          1.65         -6.97         6.97 o                         
   0  16   6         40.12         54.73         7.97 o                         
   1  16   6          0.54         -1.73         6.81 o                         
   2  16   6       1183.34       1123.31        28.49 o                         
   3  16   6         33.41         46.34        10.51 o                         
   4  16   6          1.49          9.70        11.34 o                         
   5  16   6         41.47         57.51        12.54 o                         
   6  16   6        680.45        693.76        46.79 o                         
   7  16   6        113.46         95.72        27.52 o                         
   8  16   6          1.15          1.38         9.73 o                         
   9  16   6         11.22         13.76         9.73 o                         
  10  16   6       1237.25       1319.81        32.92 o                         
  11  16   6         67.36        100.05        22.02 o                         
  12  16   6        124.38        118.36        13.76 o                         
  13  16   6        234.34        222.95        16.51 o                         
 -11  17   6          0.74          1.10         4.58 o                         
 -10  17   6        728.34        720.79        27.33 o                         
  -9  17   6         25.68         32.91         5.24 o                         
  -8  17   6        545.14        554.87        15.78 o                         
  -7  17   6        667.73        652.47        19.07 o                         
  -6  17   6        263.59        299.66        15.30 o                         
  -5  17   6        255.61        282.14        13.38 o                         
  -4  17   6        122.78        156.63        11.31 o                         
  -3  17   6        342.25        336.49        15.14 o                         
  -2  17   6         54.26         38.61         6.57 o                         
  -1  17   6        273.33        288.07        11.95 o                         
   0  17   6         68.86         72.39         8.89 o                         
   1  17   6          4.11          0.69         6.88 o                         
   2  17   6        325.29        352.66        15.45 o                         
   3  17   6         59.62         71.71        13.01 o                         
   4  17   6          8.32          6.88         7.79 o                         
   5  17   6         67.49         55.13        34.41 o                         
   6  17   6       1173.33       1221.40        88.08 o                         
   7  17   6        166.49        194.76        19.27 o                         
   8  17   6         61.85         89.98        11.68 o                         
   9  17   6        401.87        350.27        16.46 o                         
  10  17   6        203.95        200.62        22.02 o                         
  11  17   6          0.30          2.75         5.50 o                         
  -9  18   6        251.74        239.46        16.51 o                         
  -8  18   6          4.32        -17.89        20.64 o                         
  -7  18   6        177.28        155.45        10.69 o                         
  -6  18   6        208.06        223.13        18.21 o                         
  -5  18   6         69.36         87.41         9.53 o                         
  -4  18   6        102.54        114.32         9.99 o                         
  -3  18   6        543.47        555.08        18.49 o                         
  -2  18   6          9.62         15.87         8.53 o                         
  -1  18   6        440.40        500.25        21.45 o                         
   0  18   6         77.91        112.42        13.76 o                         
   1  18   6         40.42         39.04        14.15 o                         
   2  18   6        246.15        248.64        17.73 o                         
   3  18   6        158.39        191.29        11.59 o                         
   4  18   6        104.95        110.39        16.15 o                         
   5  18   6         60.80         70.43         9.73 o                         
   6  18   6         27.53         32.72         8.60 o                         
   7  18   6         67.57         74.72         9.73 o                         
   8  18   6        297.20        307.05        13.62 o                         
   9  18   6        210.98        211.94        16.51 o                         
  -6  19   6         80.97         42.91        13.76 o                         
  -5  19   6         81.62         76.44        23.40 o                         
  -4  19   6         51.17         69.33         8.60 o                         
  -3  19   6         14.47         19.27        11.01 o                         
  -2  19   6        286.92        289.01        19.27 o                         
  -1  19   6         96.24         77.52         8.60 o                         
   0  19   6        245.53        255.17        33.03 o                         
   1  19   6        348.23        316.75        13.62 o                         
   2  19   6        189.38        247.05        12.54 o                         
   3  19   6        212.73        178.91        10.57 o                         
   4  19   6        302.43        308.28        19.27 o                         
   5  19   6        203.74        298.52        19.27 o                         
 -23   0   7        288.49        338.55        19.27 o                         
 -21   0   7        375.01        333.05        24.77 o                         
 -19   0   7        862.92        881.48        42.66 o                         
 -17   0   7        963.90        802.62        44.18 o                         
 -15   0   7        627.27        600.04        71.56 o                         
 -13   0   7       1205.65       1260.63        96.34 o                         
 -11   0   7       2182.99       2818.53       129.37 o                         
  -9   0   7         17.08        200.93        33.03 o                         
  -7   0   7      37646.86      39586.04       390.85 o                         
  -5   0   7        761.97        376.53        39.91 o                         
  -3   0   7       1621.54       1398.26        66.06 o                         
  -1   0   7      27667.05      27519.20       286.26 o                         
   1   0   7       3774.75       2824.04        93.58 o                         
   3   0   7      14953.45      14263.30       209.19 o                         
   5   0   7       4330.75       3905.77        83.08 o                         
   7   0   7       2112.19       2243.95        62.05 o                         
   9   0   7       1856.99       1376.24        68.81 o                         
  11   0   7      11232.20      11420.00       228.46 o                         
  13   0   7       2106.34       2382.00        80.75 o                         
  15   0   7         18.37         24.77        22.02 o                         
  17   0   7       8865.65       8334.48       159.64 o                         
  19   0   7        781.45        712.89        44.04 o                         
  21   0   7        266.53        198.18        19.27 o                         
 -22   1   7        405.35        401.41        20.37 o                         
 -21   1   7        676.84        767.34        44.04 o                         
 -20   1   7        160.32        200.93        19.46 o                         
 -19   1   7        402.32        454.16        28.17 o                         
 -18   1   7         15.61         15.14        13.62 o                         
 -17   1   7        456.96        385.33        22.34 o                         
 -16   1   7        119.15         41.01        24.77 o                         
 -15   1   7        286.32        158.68        28.17 o                         
 -14   1   7         16.66         31.03        22.02 o                         
 -13   1   7       1719.06       1555.54        75.91 o                         
 -12   1   7        249.40        249.03        34.02 o                         
 -11   1   7       4727.88       4320.51        81.67 o                         
 -10   1   7        659.58        894.44        37.63 o                         
  -9   1   7      14810.46      15282.15       136.14 o                         
  -8   1   7       8387.25       8187.23       116.45 o                         
  -7   1   7       1561.42       1536.89        38.69 o                         
  -6   1   7        965.25        901.76        30.11 o                         
  -5   1   7       2902.76       2862.35        42.67 o                         
  -4   1   7       4831.51       4252.71        94.99 o                         
  -3   1   7        586.30        558.33        45.42 o                         
  -2   1   7       5511.87       5580.54       213.32 o                         
  -1   1   7      31174.85      31563.95       224.79 o                         
   0   1   7      13175.44      12870.55       203.68 o                         
   1   1   7       2051.78       1810.42        56.34 o                         
   2   1   7       1802.06       1467.02        43.48 o                         
   3   1   7        127.84        104.22        13.71 o                         
   4   1   7       6293.58       6736.23        89.36 o                         
   5   1   7        611.57        507.70        18.88 o                         
   6   1   7          0.70          6.19         6.88 o                         
   7   1   7       2197.57       2218.32        65.57 o                         
   8   1   7       1635.16       1703.33        66.06 o                         
   9   1   7        699.52        802.77        27.11 o                         
  10   1   7        102.47        101.54        12.49 o                         
  11   1   7          1.31          0.34        19.27 o                         
  12   1   7         64.56        115.93        20.37 o                         
  13   1   7       2650.06       2741.12        88.41 o                         
  14   1   7        757.86        839.32        41.83 o                         
  15   1   7      10597.14      11165.60       154.64 o                         
  16   1   7        136.58        148.78        26.15 o                         
  17   1   7         26.37         18.84        12.54 o                         
  18   1   7        934.32        914.67        37.92 o                         
  19   1   7        779.76        727.74        32.07 o                         
  20   1   7          9.05          1.53        23.40 o                         
  21   1   7        285.49        322.04        24.77 o                         
  22   1   7        142.27        156.55        19.27 o                         
 -22   2   7          4.88         26.25         7.29 o                         
 -21   2   7          0.05        137.73        83.95 o                         
 -20   2   7         63.01        142.66        56.43 o                         
 -19   2   7        169.32        203.86        23.96 o                         
 -18   2   7         19.28         22.41        26.15 o                         
 -17   2   7        786.33        687.58        32.08 o                         
 -16   2   7       6199.83       5989.48       156.59 o                         
 -15   2   7       2058.47       1984.92        89.53 o                         
 -14   2   7       3589.08       3481.63       115.79 o                         
 -13   2   7        206.83        173.45        29.75 o                         
 -12   2   7          0.00         -1.99        16.26 o                         
 -11   2   7       3349.93       3457.94        75.32 o                         
 -10   2   7       2956.51       3117.96        66.82 o                         
  -9   2   7      10192.53      10426.15       179.01 o                         
  -8   2   7       2468.01       3144.24        76.12 o                         
  -7   2   7         60.85        108.62        12.51 o                         
  -6   2   7         67.95         46.55         9.96 o                         
  -5   2   7        308.31        331.74        16.18 o                         
  -4   2   7       8134.73       7687.26       135.04 o                         
  -3   2   7       8225.44       6356.66       127.99 o                         
  -2   2   7        285.71        203.68        33.03 o                         
  -1   2   7        322.10        279.21        33.03 o                         
   0   2   7       1128.45       1112.00        66.06 o                         
   1   2   7      88116.41      83785.41       326.82 o                         
   2   2   7         51.82         43.55        14.39 o                         
   3   2   7      19491.74      19040.94       199.76 o                         
   4   2   7       1364.67       1266.54        52.12 o                         
   5   2   7       8403.01       7817.07        74.27 o                         
   6   2   7        373.97        426.27        18.87 o                         
   7   2   7          1.21         17.03         8.90 o                         
   8   2   7          9.20          4.82         8.90 o                         
   9   2   7        554.95        500.21        26.92 o                         
  10   2   7        347.16        446.30        26.37 o                         
  11   2   7         53.35         81.27        19.46 o                         
  12   2   7        271.51        357.25        33.69 o                         
  13   2   7        749.39        702.14        46.59 o                         
  14   2   7         67.74         49.40        18.41 o                         
  15   2   7       1628.06       1645.52        61.39 o                         
  16   2   7        738.73        809.92        43.30 o                         
  17   2   7         14.09          8.26        16.51 o                         
  18   2   7         76.07         74.32        30.28 o                         
  19   2   7         27.85         16.51        16.51 o                         
  20   2   7        948.11        820.24        44.04 o                         
  21   2   7          8.78         -2.75        11.01 o                         
  22   2   7         73.18         98.30        42.66 o                         
 -22   3   7         30.50         38.32         9.13 o                         
 -21   3   7          1.58         38.53        11.68 o                         
 -20   3   7          4.23         46.79        13.62 o                         
 -19   3   7          3.55         29.18        11.01 o                         
 -18   3   7       2106.84       2174.68        56.44 o                         
 -17   3   7        699.33        902.46        37.92 o                         
 -16   3   7        352.86        382.59        60.55 o                         
 -15   3   7        348.57        357.82        57.80 o                         
 -14   3   7        722.29        759.60        55.44 o                         
 -13   3   7         81.73         84.90        25.08 o                         
 -12   3   7       2442.10       2390.82        89.28 o                         
 -11   3   7       2281.81       2301.76        89.46 o                         
 -10   3   7       2528.06       2479.33        60.83 o                         
  -9   3   7       1765.90       1905.19        57.20 o                         
  -8   3   7       1720.35       1827.27        47.32 o                         
  -7   3   7       3994.64       4131.23        91.41 o                         
  -6   3   7         92.48        120.94        11.14 o                         
  -5   3   7       1204.73       1229.98        30.21 o                         
  -4   3   7       3352.47       3182.25       104.36 o                         
  -3   3   7       3227.82       2980.85        85.01 o                         
  -2   3   7      26324.04      24907.54       269.74 o                         
  -1   3   7      20136.44      19545.88       392.23 o                         
   0   3   7       6805.94       6281.14       162.40 o                         
   1   3   7      10335.60       9407.86       147.88 o                         
   2   3   7         34.24         78.07        79.82 o                         
   3   3   7      17266.26      16054.12       198.77 o                         
   4   3   7         28.11         17.29         6.30 o                         
   5   3   7       2740.99       2318.32        67.40 o                         
   6   3   7        685.12        930.29        24.86 o                         
   7   3   7      54664.23      56601.45       196.66 o                         
   8   3   7       1431.53       1332.71        40.71 o                         
   9   3   7        249.90        415.86        24.86 o                         
  10   3   7        662.68        753.52        42.69 o                         
  11   3   7         33.93         53.43        16.46 o                         
  12   3   7        322.51        283.95        38.53 o                         
  13   3   7       1300.69       1353.98        65.00 o                         
  14   3   7        862.58        887.39        55.44 o                         
  15   3   7       2257.33       2259.66        89.46 o                         
  16   3   7        819.90        836.78        39.41 o                         
  17   3   7        452.53        382.59        38.53 o                         
  18   3   7         33.88         38.53        24.77 o                         
  19   3   7        102.22         74.32        19.27 o                         
  20   3   7        381.99        330.30        30.28 o                         
  21   3   7         41.53         37.76        12.39 o                         
  22   3   7         48.26         52.30        11.01 o                         
 -22   4   7        121.15        109.79         8.38 o                         
 -21   4   7        107.30        128.21        24.77 o                         
 -20   4   7         28.16         27.52         9.73 o                         
 -19   4   7        942.08       1037.03        42.97 o                         
 -18   4   7        259.25        275.48        18.94 o                         
 -17   4   7       4282.79       3911.99        74.91 o                         
 -16   4   7          0.92          6.67        11.58 o                         
 -15   4   7          7.01          0.00        24.77 o                         
 -14   4   7         22.59         13.76        24.77 o                         
 -13   4   7       1067.42       1076.22        93.58 o                         
 -12   4   7       1536.14       1490.97        71.93 o                         
 -11   4   7        109.75        134.93        25.30 o                         
 -10   4   7       1961.24       1988.72        74.91 o                         
  -9   4   7        399.81        527.99        27.39 o                         
  -8   4   7       1117.97        941.38        48.66 o                         
  -7   4   7        583.05        668.80        55.05 o                         
  -6   4   7         91.54         85.79        13.81 o                         
  -5   4   7        855.88        964.56        29.82 o                         
  -4   4   7      11100.67      10457.54       127.20 o                         
  -3   4   7       5870.37       5833.30        79.56 o                         
  -2   4   7      20688.57      20101.95       287.56 o                         
  -1   4   7       8970.99       8410.13       108.66 o                         
   0   4   7       1238.85       1424.60        63.23 o                         
   1   4   7      30865.24      30115.30       289.68 o                         
   2   4   7          4.36         35.71         8.25 o                         
   3   4   7       9925.49       9563.93       120.92 o                         
   4   4   7       4405.40       4732.35        66.80 o                         
   5   4   7       1217.68       1058.67        49.55 o                         
   6   4   7        887.14       1091.92        32.90 o                         
   7   4   7       1669.47       1845.67        38.26 o                         
   8   4   7      26339.82      29709.65       228.68 o                         
   9   4   7        825.42        803.48        34.76 o                         
  10   4   7       1080.96       1045.92        49.60 o                         
  11   4   7         15.35         81.42        57.80 o                         
  12   4   7       3311.69       3283.70       143.13 o                         
  13   4   7         36.57         79.82        33.03 o                         
  14   4   7         53.52         41.29        33.03 o                         
  15   4   7       1981.93       1976.27       121.11 o                         
  16   4   7       3055.83       2939.20       104.59 o                         
  17   4   7        126.49        399.11        66.06 o                         
  18   4   7        152.80        189.92        27.52 o                         
  19   4   7        163.41        140.38        30.28 o                         
  20   4   7         39.92         24.77        19.27 o                         
  21   4   7         52.44        126.61        22.02 o                         
  22   4   7         97.32        121.11        13.76 o                         
 -22   5   7        167.80        224.32        41.29 o                         
 -21   5   7        379.48        446.57        20.37 o                         
 -20   5   7          5.75          5.08         7.29 o                         
 -19   5   7         51.05         51.82        30.28 o                         
 -18   5   7        494.10        539.48        44.04 o                         
 -17   5   7        358.07        340.57        26.22 o                         
 -16   5   7          0.26         17.29        10.56 o                         
 -15   5   7       2647.03       2490.99       143.13 o                         
 -14   5   7       2805.05       2876.33       154.14 o                         
 -13   5   7        223.69        167.90        41.29 o                         
 -12   5   7        581.48        586.28        66.06 o                         
 -11   5   7        606.31        583.52        63.31 o                         
 -10   5   7         74.17        104.59        33.03 o                         
  -9   5   7        337.86        295.40        28.75 o                         
  -8   5   7      12386.05      12853.42       130.74 o                         
  -7   5   7         92.89         71.42        18.41 o                         
  -6   5   7       1366.84       1463.61        46.94 o                         
  -5   5   7       2021.34       2045.80        43.47 o                         
  -4   5   7      10496.17      10612.27       121.57 o                         
  -3   5   7        960.68       1034.32        58.14 o                         
  -2   5   7        487.64        718.94        20.17 o                         
  -1   5   7       4328.81       4100.03        48.14 o                         
   0   5   7      27225.02      26574.93       148.19 o                         
   1   5   7       9949.75      10600.88       135.87 o                         
   2   5   7         42.77         48.48         9.72 o                         
   3   5   7       6358.46       7085.12       147.21 o                         
   4   5   7       1735.06       2237.36        54.59 o                         
   5   5   7        269.24        343.53        27.52 o                         
   6   5   7         89.93         93.21        15.57 o                         
   7   5   7       2372.75       2672.42        67.37 o                         
   8   5   7        160.65        121.10        17.19 o                         
   9   5   7        204.27        211.94        41.29 o                         
  10   5   7        948.78        897.31        71.56 o                         
  11   5   7       5291.72       5466.41       181.66 o                         
  12   5   7       1079.22        952.35        79.82 o                         
  13   5   7          9.00         46.79        30.28 o                         
  14   5   7       5862.58       5796.70       206.44 o                         
  15   5   7       1290.40       1645.98       115.60 o                         
  16   5   7       2127.39       2112.63        60.34 o                         
  17   5   7          5.61         11.01        19.27 o                         
  18   5   7        501.40        652.34        44.04 o                         
  19   5   7          4.97          5.50        13.76 o                         
  20   5   7        106.82        137.62        22.02 o                         
  21   5   7        462.33        556.90        46.79 o                         
 -21   6   7        175.01        149.40        17.89 o                         
 -20   6   7         41.96         27.40        23.40 o                         
 -19   6   7       1518.35       2024.61       367.45 o                         
 -18   6   7        123.74        137.35        18.41 o                         
 -17   6   7         46.80         51.90        13.21 o                         
 -16   6   7        667.40        694.02        38.83 o                         
 -15   6   7       3768.33       4238.65       255.98 o                         
 -14   6   7       1882.34       1937.74       126.61 o                         
 -13   6   7         92.84         66.06        27.52 o                         
 -12   6   7        291.37        255.98        46.79 o                         
 -11   6   7         30.34         79.82        30.28 o                         
 -10   6   7       3695.03       4237.71       323.42 o                         
  -9   6   7         20.54         35.09        16.51 o                         
  -8   6   7       3820.17       3677.60        87.00 o                         
  -7   6   7        163.73        192.71        23.11 o                         
  -6   6   7         10.27         25.56        13.21 o                         
  -5   6   7       4648.67       4817.72        82.29 o                         
  -4   6   7       2681.51       2588.37        48.52 o                         
  -3   6   7       3878.19       3432.37        66.62 o                         
  -2   6   7       6839.11       6848.43        84.31 o                         
  -1   6   7       2363.72       2591.70        47.21 o                         
   0   6   7        453.42        622.92        28.17 o                         
   1   6   7        202.92        374.84        23.36 o                         
   2   6   7       2366.99       2217.34        81.20 o                         
   3   6   7        655.03        600.81        29.66 o                         
   4   6   7       1610.00       1779.79        52.44 o                         
   5   6   7          2.03         12.39        11.68 o                         
   6   6   7        132.97        177.79        15.30 o                         
   7   6   7       2859.72       2874.39       134.87 o                         
   8   6   7        881.97        952.18        45.46 o                         
   9   6   7        272.41        308.03        27.77 o                         
  10   6   7        435.88        657.84        66.06 o                         
  11   6   7          6.43         35.78        27.52 o                         
  12   6   7        519.21        481.68        60.55 o                         
  13   6   7        442.12        374.34        55.05 o
[truncated: 1,511,785 more chars]
