# Supplementary material for: Synthesis and crystal structure of 2,4,6,8-tetra­kis­(3,5-di-tert-butyl­phen­oxy)pyrimido[5,4-d]pyrimidine: expansion of the Piedfort concept
Source: Acta Crystallogr E Crystallogr Commun. 2019 Feb 22;75(Pt 3):383–7. doi: 10.1107/S2056989019002470 (PMC6399706; doi:10.1107/S2056989019002470)
Supplement: Supplementary file 3 [file e-75-00383-Isup3.cml]

<?xml version="1.0" encoding="UTF-8"?>
<cml convention="cmlDict:cmllite" xmlns="http://www.xml-cml.org/schema" xmlns:cmlDict="http://www.xml-cml.org/dictionary/cml/" xmlns:nameDict="http://www.xml-cml.org/dictionary/cml/name/">
  <molecule id="m1">
    <name dictRef="nameDict:unknown">2,4,6,8-Tetrakis(3,5-di-tert-butylphenoxy)pyrimido[5,4-d]pyrimidine</name>
    <atomArray>
      <atom id="a1" elementType="C" hydrogenCount="0"/>
      <atom id="a2" elementType="C"/>
      <atom id="a3" elementType="C"/>
      <atom id="a4" elementType="C"/>
      <atom id="a84" elementType="H"/>
      <atom id="a85" elementType="H"/>
      <atom id="a86" elementType="H"/>
      <atom id="a87" elementType="H"/>
      <atom id="a88" elementType="H"/>
      <atom id="a89" elementType="H"/>
      <atom id="a90" elementType="H"/>
      <atom id="a91" elementType="H"/>
      <atom id="a92" elementType="H"/>
      <atom id="a5" elementType="C" hydrogenCount="0">
        <label value="1" dictRef="cmlDict:locant"/>
      </atom>
      <atom id="a6" elementType="C">
        <label value="2" dictRef="cmlDict:locant"/>
      </atom>
      <atom id="a7" elementType="C" hydrogenCount="0">
        <label value="3" dictRef="cmlDict:locant"/>
      </atom>
      <atom id="a8" elementType="C">
        <label value="4" dictRef="cmlDict:locant"/>
      </atom>
      <atom id="a9" elementType="C" hydrogenCount="0">
        <label value="5" dictRef="cmlDict:locant"/>
      </atom>
      <atom id="a10" elementType="C">
        <label value="6" dictRef="cmlDict:locant"/>
      </atom>
      <atom id="a24" elementType="O" hydrogenCount="0">
        <label value="O" dictRef="cmlDict:locant"/>
      </atom>
      <atom id="a93" elementType="H"/>
      <atom id="a94" elementType="H"/>
      <atom id="a95" elementType="H"/>
      <atom id="a25" elementType="N" hydrogenCount="0">
        <label value="1" dictRef="cmlDict:locant"/>
        <label value="N" dictRef="cmlDict:locant"/>
      </atom>
      <atom id="a26" elementType="C" hydrogenCount="0">
        <label value="2" dictRef="cmlDict:locant"/>
      </atom>
      <atom id="a27" elementType="N" hydrogenCount="0">
        <label value="3" dictRef="cmlDict:locant"/>
        <label value="N'" dictRef="cmlDict:locant"/>
      </atom>
      <atom id="a28" elementType="C" hydrogenCount="0">
        <label value="4" dictRef="cmlDict:locant"/>
      </atom>
      <atom id="a29" elementType="C" hydrogenCount="0">
        <label value="4a" dictRef="cmlDict:locant"/>
      </atom>
      <atom id="a30" elementType="N" hydrogenCount="0">
        <label value="5" dictRef="cmlDict:locant"/>
        <label value="N''" dictRef="cmlDict:locant"/>
      </atom>
      <atom id="a31" elementType="C" hydrogenCount="0">
        <label value="6" dictRef="cmlDict:locant"/>
      </atom>
      <atom id="a32" elementType="N" hydrogenCount="0">
        <label value="7" dictRef="cmlDict:locant"/>
        <label value="N'''" dictRef="cmlDict:locant"/>
      </atom>
      <atom id="a33" elementType="C" hydrogenCount="0">
        <label value="8" dictRef="cmlDict:locant"/>
      </atom>
      <atom id="a34" elementType="C" hydrogenCount="0">
        <label value="8a" dictRef="cmlDict:locant"/>
      </atom>
      <atom id="a35" elementType="C" hydrogenCount="0"/>
      <atom id="a36" elementType="C"/>
      <atom id="a37" elementType="C"/>
      <atom id="a38" elementType="C"/>
      <atom id="a96" elementType="H"/>
      <atom id="a97" elementType="H"/>
      <atom id="a98" elementType="H"/>
      <atom id="a99" elementType="H"/>
      <atom id="a100" elementType="H"/>
      <atom id="a101" elementType="H"/>
      <atom id="a102" elementType="H"/>
      <atom id="a103" elementType="H"/>
      <atom id="a104" elementType="H"/>
      <atom id="a39" elementType="C" hydrogenCount="0"/>
      <atom id="a40" elementType="C"/>
      <atom id="a41" elementType="C"/>
      <atom id="a42" elementType="C"/>
      <atom id="a105" elementType="H"/>
      <atom id="a106" elementType="H"/>
      <atom id="a107" elementType="H"/>
      <atom id="a108" elementType="H"/>
      <atom id="a109" elementType="H"/>
      <atom id="a110" elementType="H"/>
      <atom id="a111" elementType="H"/>
      <atom id="a112" elementType="H"/>
      <atom id="a113" elementType="H"/>
      <atom id="a43" elementType="C" hydrogenCount="0"/>
      <atom id="a44" elementType="C"/>
      <atom id="a45" elementType="C"/>
      <atom id="a46" elementType="C"/>
      <atom id="a114" elementType="H"/>
      <atom id="a115" elementType="H"/>
      <atom id="a116" elementType="H"/>
      <atom id="a117" elementType="H"/>
      <atom id="a118" elementType="H"/>
      <atom id="a119" elementType="H"/>
      <atom id="a120" elementType="H"/>
      <atom id="a121" elementType="H"/>
      <atom id="a122" elementType="H"/>
      <atom id="a47" elementType="C" hydrogenCount="0">
        <label value="1'''" dictRef="cmlDict:locant"/>
      </atom>
      <atom id="a48" elementType="C">
        <label value="2'''" dictRef="cmlDict:locant"/>
      </atom>
      <atom id="a49" elementType="C" hydrogenCount="0">
        <label value="3'''" dictRef="cmlDict:locant"/>
      </atom>
      <atom id="a50" elementType="C">
        <label value="4'''" dictRef="cmlDict:locant"/>
      </atom>
      <atom id="a51" elementType="C" hydrogenCount="0">
        <label value="5'''" dictRef="cmlDict:locant"/>
      </atom>
      <atom id="a52" elementType="C">
        <label value="6'''" dictRef="cmlDict:locant"/>
      </atom>
      <atom id="a53" elementType="O" hydrogenCount="0">
        <label value="O'''" dictRef="cmlDict:locant"/>
      </atom>
      <atom id="a123" elementType="H"/>
      <atom id="a124" elementType="H"/>
      <atom id="a125" elementType="H"/>
      <atom id="a54" elementType="C" hydrogenCount="0"/>
      <atom id="a55" elementType="C"/>
      <atom id="a56" elementType="C"/>
      <atom id="a57" elementType="C"/>
      <atom id="a126" elementType="H"/>
      <atom id="a127" elementType="H"/>
      <atom id="a128" elementType="H"/>
      <atom id="a129" elementType="H"/>
      <atom id="a130" elementType="H"/>
      <atom id="a131" elementType="H"/>
      <atom id="a132" elementType="H"/>
      <atom id="a133" elementType="H"/>
      <atom id="a134" elementType="H"/>
      <atom id="a58" elementType="C" hydrogenCount="0"/>
      <atom id="a59" elementType="C"/>
      <atom id="a60" elementType="C"/>
      <atom id="a61" elementType="C"/>
      <atom id="a135" elementType="H"/>
      <atom id="a136" elementType="H"/>
      <atom id="a137" elementType="H"/>
      <atom id="a138" elementType="H"/>
      <atom id="a139" elementType="H"/>
      <atom id="a140" elementType="H"/>
      <atom id="a141" elementType="H"/>
      <atom id="a142" elementType="H"/>
      <atom id="a143" elementType="H"/>
      <atom id="a62" elementType="C" hydrogenCount="0">
        <label value="1''" dictRef="cmlDict:locant"/>
      </atom>
      <atom id="a63" elementType="C">
        <label value="2''" dictRef="cmlDict:locant"/>
      </atom>
      <atom id="a64" elementType="C" hydrogenCount="0">
        <label value="3''" dictRef="cmlDict:locant"/>
      </atom>
      <atom id="a65" elementType="C">
        <label value="4''" dictRef="cmlDict:locant"/>
      </atom>
      <atom id="a66" elementType="C" hydrogenCount="0">
        <label value="5''" dictRef="cmlDict:locant"/>
      </atom>
      <atom id="a67" elementType="C">
        <label value="6''" dictRef="cmlDict:locant"/>
      </atom>
      <atom id="a68" elementType="O" hydrogenCount="0">
        <label value="O''" dictRef="cmlDict:locant"/>
      </atom>
      <atom id="a144" elementType="H"/>
      <atom id="a145" elementType="H"/>
      <atom id="a146" elementType="H"/>
      <atom id="a69" elementType="C" hydrogenCount="0"/>
      <atom id="a70" elementType="C"/>
      <atom id="a71" elementType="C"/>
      <atom id="a72" elementType="C"/>
      <atom id="a147" elementType="H"/>
      <atom id="a148" elementType="H"/>
      <atom id="a149" elementType="H"/>
      <atom id="a150" elementType="H"/>
      <atom id="a151" elementType="H"/>
      <atom id="a152" elementType="H"/>
      <atom id="a153" elementType="H"/>
      <atom id="a154" elementType="H"/>
      <atom id="a155" elementType="H"/>
      <atom id="a73" elementType="C" hydrogenCount="0"/>
      <atom id="a74" elementType="C"/>
      <atom id="a75" elementType="C"/>
      <atom id="a76" elementType="C"/>
      <atom id="a156" elementType="H"/>
      <atom id="a157" elementType="H"/>
      <atom id="a158" elementType="H"/>
      <atom id="a159" elementType="H"/>
      <atom id="a160" elementType="H"/>
      <atom id="a161" elementType="H"/>
      <atom id="a162" elementType="H"/>
      <atom id="a163" elementType="H"/>
      <atom id="a164" elementType="H"/>
      <atom id="a77" elementType="C" hydrogenCount="0">
        <label value="1'" dictRef="cmlDict:locant"/>
      </atom>
      <atom id="a78" elementType="C">
        <label value="2'" dictRef="cmlDict:locant"/>
      </atom>
      <atom id="a79" elementType="C" hydrogenCount="0">
        <label value="3'" dictRef="cmlDict:locant"/>
      </atom>
      <atom id="a80" elementType="C">
        <label value="4'" dictRef="cmlDict:locant"/>
      </atom>
      <atom id="a81" elementType="C" hydrogenCount="0">
        <label value="5'" dictRef="cmlDict:locant"/>
      </atom>
      <atom id="a82" elementType="C">
        <label value="6'" dictRef="cmlDict:locant"/>
      </atom>
      <atom id="a83" elementType="O" hydrogenCount="0">
        <label value="O'" dictRef="cmlDict:locant"/>
      </atom>
      <atom id="a165" elementType="H"/>
      <atom id="a166" elementType="H"/>
      <atom id="a167" elementType="H"/>
    </atomArray>
    <bondArray>
      <bond id="a1_a2" atomRefs2="a1 a2" order="S"/>
      <bond id="a1_a3" atomRefs2="a1 a3" order="S"/>
      <bond id="a1_a4" atomRefs2="a1 a4" order="S"/>
      <bond id="a2_a84" atomRefs2="a2 a84" order="S"/>
      <bond id="a2_a85" atomRefs2="a2 a85" order="S"/>
      <bond id="a2_a86" atomRefs2="a2 a86" order="S"/>
      <bond id="a3_a87" atomRefs2="a3 a87" order="S"/>
      <bond id="a3_a88" atomRefs2="a3 a88" order="S"/>
      <bond id="a3_a89" atomRefs2="a3 a89" order="S"/>
      <bond id="a4_a90" atomRefs2="a4 a90" order="S"/>
      <bond id="a4_a91" atomRefs2="a4 a91" order="S"/>
      <bond id="a4_a92" atomRefs2="a4 a92" order="S"/>
      <bond id="a5_a6" atomRefs2="a5 a6" order="D"/>
      <bond id="a6_a7" atomRefs2="a6 a7" order="S"/>
      <bond id="a7_a8" atomRefs2="a7 a8" order="D"/>
      <bond id="a8_a9" atomRefs2="a8 a9" order="S"/>
      <bond id="a9_a10" atomRefs2="a9 a10" order="D"/>
      <bond id="a10_a5" atomRefs2="a10 a5" order="S"/>
      <bond id="a5_a24" atomRefs2="a5 a24" order="S"/>
      <bond id="a6_a93" atomRefs2="a6 a93" order="S"/>
      <bond id="a8_a94" atomRefs2="a8 a94" order="S"/>
      <bond id="a10_a95" atomRefs2="a10 a95" order="S"/>
      <bond id="a1_a7" atomRefs2="a1 a7" order="S"/>
      <bond id="a27_a26" atomRefs2="a27 a26" order="S"/>
      <bond id="a26_a25" atomRefs2="a26 a25" order="D"/>
      <bond id="a25_a34" atomRefs2="a25 a34" order="S"/>
      <bond id="a34_a29" atomRefs2="a34 a29" order="D"/>
      <bond id="a29_a28" atomRefs2="a29 a28" order="S"/>
      <bond id="a28_a27" atomRefs2="a28 a27" order="D"/>
      <bond id="a32_a31" atomRefs2="a32 a31" order="S"/>
      <bond id="a31_a30" atomRefs2="a31 a30" order="D"/>
      <bond id="a33_a32" atomRefs2="a33 a32" order="D"/>
      <bond id="a30_a29" atomRefs2="a30 a29" order="S"/>
      <bond id="a34_a33" atomRefs2="a34 a33" order="S"/>
      <bond id="a24_a26" atomRefs2="a24 a26" order="S"/>
      <bond id="a35_a36" atomRefs2="a35 a36" order="S"/>
      <bond id="a35_a37" atomRefs2="a35 a37" order="S"/>
      <bond id="a35_a38" atomRefs2="a35 a38" order="S"/>
      <bond id="a36_a96" atomRefs2="a36 a96" order="S"/>
      <bond id="a36_a97" atomRefs2="a36 a97" order="S"/>
      <bond id="a36_a98" atomRefs2="a36 a98" order="S"/>
      <bond id="a37_a99" atomRefs2="a37 a99" order="S"/>
      <bond id="a37_a100" atomRefs2="a37 a100" order="S"/>
      <bond id="a37_a101" atomRefs2="a37 a101" order="S"/>
      <bond id="a38_a102" atomRefs2="a38 a102" order="S"/>
      <bond id="a38_a103" atomRefs2="a38 a103" order="S"/>
      <bond id="a38_a104" atomRefs2="a38 a104" order="S"/>
      <bond id="a35_a9" atomRefs2="a35 a9" order="S"/>
      <bond id="a39_a40" atomRefs2="a39 a40" order="S"/>
      <bond id="a39_a41" atomRefs2="a39 a41" order="S"/>
      <bond id="a39_a42" atomRefs2="a39 a42" order="S"/>
      <bond id="a40_a105" atomRefs2="a40 a105" order="S"/>
      <bond id="a40_a106" atomRefs2="a40 a106" order="S"/>
      <bond id="a40_a107" atomRefs2="a40 a107" order="S"/>
      <bond id="a41_a108" atomRefs2="a41 a108" order="S"/>
      <bond id="a41_a109" atomRefs2="a41 a109" order="S"/>
      <bond id="a41_a110" atomRefs2="a41 a110" order="S"/>
      <bond id="a42_a111" atomRefs2="a42 a111" order="S"/>
      <bond id="a42_a112" atomRefs2="a42 a112" order="S"/>
      <bond id="a42_a113" atomRefs2="a42 a113" order="S"/>
      <bond id="a43_a44" atomRefs2="a43 a44" order="S"/>
      <bond id="a43_a45" atomRefs2="a43 a45" order="S"/>
      <bond id="a43_a46" atomRefs2="a43 a46" order="S"/>
      <bond id="a44_a114" atomRefs2="a44 a114" order="S"/>
      <bond id="a44_a115" atomRefs2="a44 a115" order="S"/>
      <bond id="a44_a116" atomRefs2="a44 a116" order="S"/>
      <bond id="a45_a117" atomRefs2="a45 a117" order="S"/>
      <bond id="a45_a118" atomRefs2="a45 a118" order="S"/>
      <bond id="a45_a119" atomRefs2="a45 a119" order="S"/>
      <bond id="a46_a120" atomRefs2="a46 a120" order="S"/>
      <bond id="a46_a121" atomRefs2="a46 a121" order="S"/>
      <bond id="a46_a122" atomRefs2="a46 a122" order="S"/>
      <bond id="a47_a48" atomRefs2="a47 a48" order="D"/>
      <bond id="a48_a49" atomRefs2="a48 a49" order="S"/>
      <bond id="a49_a50" atomRefs2="a49 a50" order="D"/>
      <bond id="a50_a51" atomRefs2="a50 a51" order="S"/>
      <bond id="a51_a52" atomRefs2="a51 a52" order="D"/>
      <bond id="a52_a47" atomRefs2="a52 a47" order="S"/>
      <bond id="a47_a53" atomRefs2="a47 a53" order="S"/>
      <bond id="a48_a123" atomRefs2="a48 a123" order="S"/>
      <bond id="a50_a124" atomRefs2="a50 a124" order="S"/>
      <bond id="a52_a125" atomRefs2="a52 a125" order="S"/>
      <bond id="a39_a49" atomRefs2="a39 a49" order="S"/>
      <bond id="a43_a51" atomRefs2="a43 a51" order="S"/>
      <bond id="a53_a33" atomRefs2="a53 a33" order="S"/>
      <bond id="a54_a55" atomRefs2="a54 a55" order="S"/>
      <bond id="a54_a56" atomRefs2="a54 a56" order="S"/>
      <bond id="a54_a57" atomRefs2="a54 a57" order="S"/>
      <bond id="a55_a126" atomRefs2="a55 a126" order="S"/>
      <bond id="a55_a127" atomRefs2="a55 a127" order="S"/>
      <bond id="a55_a128" atomRefs2="a55 a128" order="S"/>
      <bond id="a56_a129" atomRefs2="a56 a129" order="S"/>
      <bond id="a56_a130" atomRefs2="a56 a130" order="S"/>
      <bond id="a56_a131" atomRefs2="a56 a131" order="S"/>
      <bond id="a57_a132" atomRefs2="a57 a132" order="S"/>
      <bond id="a57_a133" atomRefs2="a57 a133" order="S"/>
      <bond id="a57_a134" atomRefs2="a57 a134" order="S"/>
      <bond id="a58_a59" atomRefs2="a58 a59" order="S"/>
      <bond id="a58_a60" atomRefs2="a58 a60" order="S"/>
      <bond id="a58_a61" atomRefs2="a58 a61" order="S"/>
      <bond id="a59_a135" atomRefs2="a59 a135" order="S"/>
      <bond id="a59_a136" atomRefs2="a59 a136" order="S"/>
      <bond id="a59_a137" atomRefs2="a59 a137" order="S"/>
      <bond id="a60_a138" atomRefs2="a60 a138" order="S"/>
      <bond id="a60_a139" atomRefs2="a60 a139" order="S"/>
      <bond id="a60_a140" atomRefs2="a60 a140" order="S"/>
      <bond id="a61_a141" atomRefs2="a61 a141" order="S"/>
      <bond id="a61_a142" atomRefs2="a61 a142" order="S"/>
      <bond id="a61_a143" atomRefs2="a61 a143" order="S"/>
      <bond id="a62_a63" atomRefs2="a62 a63" order="D"/>
      <bond id="a63_a64" atomRefs2="a63 a64" order="S"/>
      <bond id="a64_a65" atomRefs2="a64 a65" order="D"/>
      <bond id="a65_a66" atomRefs2="a65 a66" order="S"/>
      <bond id="a66_a67" atomRefs2="a66 a67" order="D"/>
      <bond id="a67_a62" atomRefs2="a67 a62" order="S"/>
      <bond id="a62_a68" atomRefs2="a62 a68" order="S"/>
      <bond id="a63_a144" atomRefs2="a63 a144" order="S"/>
      <bond id="a65_a145" atomRefs2="a65 a145" order="S"/>
      <bond id="a67_a146" atomRefs2="a67 a146" order="S"/>
      <bond id="a54_a64" atomRefs2="a54 a64" order="S"/>
      <bond id="a58_a66" atomRefs2="a58 a66" order="S"/>
      <bond id="a68_a31" atomRefs2="a68 a31" order="S"/>
      <bond id="a69_a70" atomRefs2="a69 a70" order="S"/>
      <bond id="a69_a71" atomRefs2="a69 a71" order="S"/>
      <bond id="a69_a72" atomRefs2="a69 a72" order="S"/>
      <bond id="a70_a147" atomRefs2="a70 a147" order="S"/>
      <bond id="a70_a148" atomRefs2="a70 a148" order="S"/>
      <bond id="a70_a149" atomRefs2="a70 a149" order="S"/>
      <bond id="a71_a150" atomRefs2="a71 a150" order="S"/>
      <bond id="a71_a151" atomRefs2="a71 a151" order="S"/>
      <bond id="a71_a152" atomRefs2="a71 a152" order="S"/>
      <bond id="a72_a153" atomRefs2="a72 a153" order="S"/>
      <bond id="a72_a154" atomRefs2="a72 a154" order="S"/>
      <bond id="a72_a155" atomRefs2="a72 a155" order="S"/>
      <bond id="a73_a74" atomRefs2="a73 a74" order="S"/>
      <bond id="a73_a75" atomRefs2="a73 a75" order="S"/>
      <bond id="a73_a76" atomRefs2="a73 a76" order="S"/>
      <bond id="a74_a156" atomRefs2="a74 a156" order="S"/>
      <bond id="a74_a157" atomRefs2="a74 a157" order="S"/>
      <bond id="a74_a158" atomRefs2="a74 a158" order="S"/>
      <bond id="a75_a159" atomRefs2="a75 a159" order="S"/>
      <bond id="a75_a160" atomRefs2="a75 a160" order="S"/>
      <bond id="a75_a161" atomRefs2="a75 a161" order="S"/>
      <bond id="a76_a162" atomRefs2="a76 a162" order="S"/>
      <bond id="a76_a163" atomRefs2="a76 a163" order="S"/>
      <bond id="a76_a164" atomRefs2="a76 a164" order="S"/>
      <bond id="a77_a78" atomRefs2="a77 a78" order="D"/>
      <bond id="a78_a79" atomRefs2="a78 a79" order="S"/>
      <bond id="a79_a80" atomRefs2="a79 a80" order="D"/>
      <bond id="a80_a81" atomRefs2="a80 a81" order="S"/>
      <bond id="a81_a82" atomRefs2="a81 a82" order="D"/>
      <bond id="a82_a77" atomRefs2="a82 a77" order="S"/>
      <bond id="a77_a83" atomRefs2="a77 a83" order="S"/>
      <bond id="a78_a165" atomRefs2="a78 a165" order="S"/>
      <bond id="a80_a166" atomRefs2="a80 a166" order="S"/>
      <bond id="a82_a167" atomRefs2="a82 a167" order="S"/>
      <bond id="a69_a79" atomRefs2="a69 a79" order="S"/>
      <bond id="a73_a81" atomRefs2="a73 a81" order="S"/>
      <bond id="a83_a28" atomRefs2="a83 a28" order="S"/>
    </bondArray>
  </molecule>
</cml>
